# Supplementary material for: Crystal structure of zwitterionic 3-(2-hy­droxy-2-phospho­nato-2-phosphono­eth­yl)imidazo[1,2-a]pyridin-1-ium monohydrate (minodronic acid monohydrate): a redetermination
Source: Acta Crystallogr E Crystallogr Commun. 2015 Jan 1;71(Pt 1):51–4. doi: 10.1107/S2056989014026863 (PMC4331878; doi:10.1107/S2056989014026863)
Supplement: Supplementary file 1 [file e-71-00051-sup1.cif]

##############################################################################
#                                                                            #
# This CIF contains the data in a paper accepted for publication in          #
# Acta Crystallographica Section E. It conforms to the requirements of       #
# Notes for Authors for Acta Crystallographica Section E, and has been       #
# peer reviewed under the auspices of the IUCr Commission on Journals.       #
#                                                                            #
# Full details of the Crystallographic Information File format               #
# are given in the paper "The Crystallographic Information File (CIF):       #
# a New Standard Archive File for Crystallography" by S. R. Hall, F. H.      #
# Allen and I. D. Brown [Acta Cryst. (1991), A47, 655-685].                  #
#                                                                            #
# The current version of the core CIF dictionary is obtainable from          #
# ftp://ftp.iucr.org/pub/cif_core.dic.                                       #
#                                                                            #
# Software is freely available for graphical display of the structure(s)     #
# in this CIF. For information consult the CIF software page                 #
# http://www.iucr.org/resources/cif/software.                                #
#                                                                            #
# This file may be used for bona fide research purposes within the           #
# scientific community so long as proper attribution is given to the journal # 
# article from which it was obtained.                                        #
#                                                                            #
##############################################################################
data_I
_database_code_depnum_ccdc_archive 'CCDC 1038087'
_audit_creation_method     SHELXL-2014/6
_journal_date_recd_electronic     2014-12-04
_journal_date_accepted     2014-12-07
_journal_name_full     'Acta Crystallographica, Section E'
_journal_year     2015
_journal_volume     71
_journal_issue      1
_journal_page_first     51
_journal_page_last     54
_journal_paper_category     GO
_journal_paper_doi     10.1107/S2056989014026863
_journal_coeditor_code     SU5037
_publ_contact_author_name     'Corrado Rizzoli'
_publ_contact_author_address
;
Universit\'a degli Studi di Parma
Dipartimento di Chimica
Parco Area delle Scienze 17/A
43124 Parma
Italy
;
_publ_contact_author_email     'corrado.rizzoli@unipr.it'
_publ_contact_author_fax     '+390521905556'
_publ_contact_author_phone     '+390521905449'
_publ_section_title
;
Crystal structure of zwitterionic
3-(2-hydroxy-2-phosphonato-2-phosphonoethyl)imidazo[1,2-<i>a</i>]pyridin-1-ium
monohydrate (minodronic acid monohydrate): a redetermination
;
_publ_section_title_footnote     .
loop_
    _publ_author_name
    _publ_author_footnote
    _publ_author_address
    'Annalisa Airoldi' .
;
R&D Division
PROCOS S.p.A.
Via G. Matteotti 249
28062 Cameri (Novara)
Italy
;
    'Piergiorgio Bettoni' .
;
R&D Division
PROCOS S.p.A.
Via G. Matteotti 249
28062 Cameri (Novara)
Italy
;
    'Monica Donnola' .
;
R&D Division
PROCOS S.p.A.
Via G. Matteotti 249
28062 Cameri (Novara)
Italy
;
    'Gianluca Calestani' .
;
Universit\'a degli Studi di Parma
Dipartimento di Chimica
Parco Area delle Scienze 17/A
43124 Parma
Italy
;
    'Corrado Rizzoli' .
;
Universit\'a degli Studi di Parma
Dipartimento di Chimica
Parco Area delle Scienze 17/A
43124 Parma
Italy
;
_publ_section_synopsis
;
A redetermination of the crystal structure of minodronic acid monohydrate was
carried out in order to provide accurate atomic coordinates and geometry
information, whose knowledge is fundamental to elucidate the presumed
polymorphism of the compound at room temperature.
;
_chemical_name_systematic
;\
3-(2-Hydroxy-2-phosphonato-2-phosphonoethyl)imidazo[1,2-<i>a</i>]pyridin-1-ium
monohydrate
;
_chemical_name_common     ?
_chemical_formula_moiety     'C9 H12 N2 O7 P2, H2 O'
_chemical_formula_sum     'C9 H14 N2 O8 P2'
_chemical_formula_iupac     'C9 H12 N2 O7 P2, H2 O'
_chemical_formula_weight     340.16
_chemical_melting_point     ?
_shelx_space_group_comment
;
 The symmetry employed for this shelxl refinement is uniquely
 defined by the following loop, which should always be
 used as a source of symmetry information in preference
 to the above space-group names. They are only intended
 as comments.
;
_space_group_crystal_system     triclinic
_space_group_name_H-M_alt     'P -1'
_space_group_name_Hall     '-P 1'
loop_
    _space_group_symop_operation_xyz
    'x, y, z'
    '-x, -y, -z'
_cell_length_a     7.3668(11)
_cell_length_b     8.9833(12)
_cell_length_c     9.9733(18)
_cell_angle_alpha     75.0136(17)
_cell_angle_beta     77.2716(17)
_cell_angle_gamma     88.5706(18)
_cell_volume     621.54(17)
_cell_formula_units_Z     2
_cell_measurement_reflns_used     227
_cell_measurement_theta_min     8.20
_cell_measurement_theta_max     21.32
_cell_measurement_temperature     294(2)
_exptl_crystal_description     block
_exptl_crystal_colour     colourless
_exptl_crystal_size_max     0.180
_exptl_crystal_size_mid     0.150
_exptl_crystal_size_min     0.100
_exptl_crystal_density_diffrn     1.818
_exptl_crystal_density_meas     ?
_exptl_crystal_density_method     ?
_exptl_crystal_F_000     352
_exptl_absorpt_coefficient_mu     0.396
_exptl_absorpt_correction_type     multi-scan
_exptl_absorpt_process_details
;
(SADABS; Bruker, 2008)
;
_shelx_estimated_absorpt_T_min     0.932
_shelx_estimated_absorpt_T_max     0.961
_exptl_absorpt_correction_T_min     0.640
_exptl_absorpt_correction_T_max     0.746
_diffrn_ambient_temperature     294(2)
_diffrn_radiation_type     MoK\a
_diffrn_radiation_wavelength     0.71073
_diffrn_measurement_device_type     'Bruker SMART 1000 CCD'
_diffrn_measurement_method     '\w scan'
_diffrn_detector_area_resol_mean     ?
_diffrn_reflns_number     10459
_diffrn_reflns_av_R_equivalents     0.0197
_diffrn_reflns_theta_min     2.168
_diffrn_reflns_theta_max     32.317
_diffrn_reflns_theta_full     25.242
_diffrn_measured_fraction_theta_max     0.914
_diffrn_measured_fraction_theta_full     1.000
_diffrn_reflns_limit_h_min     -11
_diffrn_reflns_limit_h_max     10
_diffrn_reflns_limit_k_min     -12
_diffrn_reflns_limit_k_max     13
_diffrn_reflns_limit_l_min     -14
_diffrn_reflns_limit_l_max     14
_refine_special_details     ?
_reflns_number_total     4054
_reflns_number_gt     3413
_reflns_threshold_expression     I>2\s(I)
_refine_ls_structure_factor_coef     Fsqd
_refine_ls_matrix_type     full
_refine_ls_R_factor_all     0.0415
_refine_ls_R_factor_gt     0.0346
_refine_ls_wR_factor_gt     0.0969
_refine_ls_wR_factor_ref     0.1007
_refine_ls_goodness_of_fit_ref     1.072
_refine_ls_restrained_S_all     1.072
_refine_ls_number_reflns     4054
_refine_ls_number_parameters     218
_refine_ls_number_restraints     0
_refine_ls_hydrogen_treatment     mixed
_refine_ls_weighting_scheme     calc
_refine_ls_weighting_details
              'w=1/[\s^2^(Fo^2^)+(0.0600P)^2^+0.1062P] where P=(Fo^2^+2Fc^2^)/3'
_atom_sites_solution_hydrogens     mixed
_atom_sites_solution_primary     ?
_atom_sites_solution_secondary     ?
_refine_ls_shift/su_max     0.001
_refine_ls_shift/su_mean     0.000
_refine_diff_density_max     0.554
_refine_diff_density_min     -0.277
_refine_ls_extinction_method     none
_refine_ls_extinction_coef     .
loop_
    _atom_type_symbol
    _atom_type_description
    _atom_type_scat_dispersion_real
    _atom_type_scat_dispersion_imag
    _atom_type_scat_source
    'C' 'C' 0.0033 0.0016
                         'International Tables Vol C Tables 4.2.6.8 and 6.1.1.4'
    'H' 'H' 0.0000 0.0000
                         'International Tables Vol C Tables 4.2.6.8 and 6.1.1.4'
    'N' 'N' 0.0061 0.0033
                         'International Tables Vol C Tables 4.2.6.8 and 6.1.1.4'
    'O' 'O' 0.0106 0.0060
                         'International Tables Vol C Tables 4.2.6.8 and 6.1.1.4'
    'P' 'P' 0.1023 0.0942
                         'International Tables Vol C Tables 4.2.6.8 and 6.1.1.4'
_computing_data_collection
;
APEX2 (Bruker, 2008)
;
_computing_cell_refinement
;
SAINT (Bruker, 2008)
;
_computing_data_reduction
;
SAINT (Bruker, 2008)
;
_computing_structure_solution
;
SIR97 (Altomare <i>et al.</i>, 1999)
;
_computing_structure_refinement
;
SHELXL2014 (Sheldrick, 2008)
;
_computing_molecular_graphics
;
<i>ORTEP-3 for Windows</i> (Farrugia, 2012) and <i>SCHAKAL99</i>
(Keller,
1999)
;
_computing_publication_material
;
publCIF (Westrip, 2010)
;
loop_
    _atom_site_type_symbol
    _atom_site_label
    _atom_site_fract_x
    _atom_site_fract_y
    _atom_site_fract_z
    _atom_site_U_iso_or_equiv
    _atom_site_adp_type
    _atom_site_calc_flag
    _atom_site_occupancy
    _atom_site_disorder_assembly
    _atom_site_disorder_group
    P P1 0.51328(4) -0.00236(4) 0.28423(3) 0.01430(9) Uani d 1 . .
    P P2 0.17313(4) 0.13064(4) 0.15681(3) 0.01514(9) Uani d 1 . .
    O O1 0.49943(14) 0.25308(12) 0.08484(10) 0.0206(2) Uani d 1 . .
    H H1O 0.576(3) 0.303(3) 0.098(2) 0.039(6) Uiso d 1 . .
    O O2 0.67125(13) 0.05492(12) 0.33555(10) 0.0208(2) Uani d 1 . .
    O O3 0.56833(15) -0.09174(12) 0.17446(11) 0.0232(2) Uani d 1 . .
    O O4 0.37247(14) -0.10822(11) 0.41416(11) 0.0214(2) Uani d 1 . .
    H H4O 0.349(4) -0.080(3) 0.496(3) 0.070(8) Uiso d 1 . .
    O O5 0.22204(14) 0.01195(11) 0.06740(11) 0.0213(2) Uani d 1 . .
    H H5O 0.298(4) 0.044(3) -0.016(3) 0.072(8) Uiso d 1 . .
    O O6 0.10307(14) 0.27806(12) 0.08260(12) 0.0258(2) Uani d 1 . .
    O O7 0.03415(14) 0.04399(13) 0.29628(11) 0.0240(2) Uani d 1 . .
    H H7O -0.079(3) 0.054(3) 0.300(3) 0.050(7) Uiso d 1 . .
    O O8 0.77583(16) 0.42957(14) 0.09502(14) 0.0301(3) Uani d 1 . .
    H H81 0.800(3) 0.515(3) 0.038(3) 0.049(7) Uiso d 1 . .
    H H82 0.884(3) 0.379(3) 0.086(2) 0.049(6) Uiso d 1 . .
    N N1 0.25482(18) 0.67430(14) 0.19284(13) 0.0225(2) Uani d 1 . .
    H H1N 0.277(3) 0.769(3) 0.148(2) 0.047(6) Uiso d 1 . .
    N N2 0.09082(15) 0.46468(12) 0.31543(12) 0.0158(2) Uani d 1 . .
    C C1 0.38347(17) 0.16943(14) 0.21539(13) 0.0138(2) Uani d 1 . .
    C C2 0.34325(19) 0.26352(15) 0.32898(14) 0.0189(2) Uani d 1 . .
    H H2A 0.2507 0.2061 0.4098 0.023 Uiso calc 1 . .
    H H2B 0.4565 0.2705 0.3619 0.023 Uiso calc 1 . .
    C C3 0.27645(18) 0.42267(15) 0.28236(14) 0.0176(2) Uani d 1 . .
    C C4 0.3748(2) 0.55521(16) 0.20766(15) 0.0219(3) Uani d 1 . .
    H H4 0.5030 0.5637 0.1723 0.026 Uiso calc 1 . .
    C C5 0.08150(19) 0.62025(15) 0.25700(14) 0.0182(2) Uani d 1 . .
    C C6 -0.0888(2) 0.69424(16) 0.27288(16) 0.0236(3) Uani d 1 . .
    H H6 -0.0965 0.7984 0.2295 0.028 Uiso calc 1 . .
    C C7 -0.2424(2) 0.60818(17) 0.35401(17) 0.0260(3) Uani d 1 . .
    H H7 -0.3572 0.6541 0.3670 0.031 Uiso calc 1 . .
    C C8 -0.2293(2) 0.44988(17) 0.41874(16) 0.0240(3) Uani d 1 . .
    H H8 -0.3350 0.3937 0.4766 0.029 Uiso calc 1 . .
    C C9 -0.06486(19) 0.37863(15) 0.39786(15) 0.0200(3) Uani d 1 . .
    H H9 -0.0576 0.2737 0.4385 0.024 Uiso calc 1 . .
loop_
    _atom_site_aniso_label
    _atom_site_aniso_U_11
    _atom_site_aniso_U_22
    _atom_site_aniso_U_33
    _atom_site_aniso_U_12
    _atom_site_aniso_U_13
    _atom_site_aniso_U_23
    P1 0.01367(15) 0.01350(15) 0.01500(15) 0.00313(11) -0.00231(11) -0.00340(11)
    P2 0.01371(15) 0.01476(16) 0.01648(16) 0.00114(11) -0.00367(11) -0.00301(11)
    O1 0.0207(5) 0.0207(5) 0.0165(4) -0.0069(4) -0.0002(4) -0.0004(4)
    O2 0.0134(4) 0.0274(5) 0.0221(5) 0.0026(4) -0.0045(4) -0.0072(4)
    O3 0.0304(5) 0.0192(5) 0.0202(5) 0.0075(4) -0.0029(4) -0.0084(4)
    O4 0.0239(5) 0.0183(5) 0.0185(4) -0.0037(4) -0.0016(4) -0.0008(4)
    O5 0.0248(5) 0.0190(5) 0.0213(5) -0.0009(4) -0.0038(4) -0.0084(4)
    O6 0.0243(5) 0.0199(5) 0.0327(6) 0.0059(4) -0.0123(4) -0.0016(4)
    O7 0.0138(5) 0.0324(6) 0.0216(5) -0.0010(4) -0.0005(4) -0.0024(4)
    O8 0.0204(5) 0.0258(6) 0.0404(7) -0.0019(4) -0.0044(5) -0.0036(5)
    N1 0.0259(6) 0.0131(5) 0.0244(6) -0.0003(4) 0.0008(5) -0.0028(4)
    N2 0.0186(5) 0.0112(5) 0.0179(5) 0.0024(4) -0.0037(4) -0.0044(4)
    C1 0.0132(5) 0.0131(5) 0.0142(5) 0.0004(4) -0.0017(4) -0.0028(4)
    C2 0.0235(6) 0.0156(6) 0.0192(6) 0.0063(5) -0.0070(5) -0.0060(5)
    C3 0.0188(6) 0.0149(6) 0.0198(6) 0.0035(4) -0.0034(5) -0.0070(5)
    C4 0.0206(6) 0.0193(6) 0.0247(7) 0.0010(5) -0.0007(5) -0.0077(5)
    C5 0.0236(6) 0.0121(5) 0.0183(6) 0.0021(4) -0.0033(5) -0.0040(4)
    C6 0.0277(7) 0.0164(6) 0.0273(7) 0.0077(5) -0.0080(6) -0.0059(5)
    C7 0.0221(7) 0.0264(7) 0.0324(7) 0.0079(5) -0.0074(6) -0.0121(6)
    C8 0.0197(6) 0.0240(7) 0.0271(7) -0.0017(5) -0.0015(5) -0.0075(5)
    C9 0.0222(6) 0.0153(6) 0.0211(6) -0.0018(5) -0.0029(5) -0.0038(5)
_geom_special_details
;
All e.s.d.'s (except the e.s.d. in the dihedral angle between two l.s. planes)
are estimated using the full covariance matrix. The cell e.s.d.'s are taken
into account individually in the estimation of e.s.d.'s in distances, angles
and torsion angles; correlations between e.s.d.'s in cell parameters are only
used when they are defined by crystal symmetry. An approximate (isotropic)
treatment of cell e.s.d.'s is used for estimating e.s.d.'s involving l.s.
planes.
;
loop_
    _geom_bond_atom_site_label_1
    _geom_bond_atom_site_label_2
    _geom_bond_site_symmetry_2
    _geom_bond_distance
    _geom_bond_publ_flag
    P1 O3 . 1.5001(10) ?
    P1 O2 . 1.5197(10) ?
    P1 O4 . 1.5745(10) ?
    P1 C1 . 1.8534(13) ?
    P2 O6 . 1.4817(10) ?
    P2 O5 . 1.5468(10) ?
    P2 O7 . 1.5625(10) ?
    P2 C1 . 1.8426(13) ?
    O1 C1 . 1.4233(15) ?
    O1 H1O . 0.78(2) ?
    O4 H4O . 0.90(3) ?
    O5 H5O . 0.88(3) ?
    O7 H7O . 0.83(2) ?
    O8 H81 . 0.83(3) ?
    O8 H82 . 0.91(2) ?
    N1 C5 . 1.3363(18) ?
    N1 C4 . 1.3700(18) ?
    N1 H1N . 0.85(2) ?
    N2 C9 . 1.3743(17) ?
    N2 C5 . 1.3744(16) ?
    N2 C3 . 1.4004(17) ?
    C1 C2 . 1.5558(17) ?
    C2 C3 . 1.4914(18) ?
    C2 H2A . 0.9700 ?
    C2 H2B . 0.9700 ?
    C3 C4 . 1.3580(19) ?
    C4 H4 . 0.9300 ?
    C5 C6 . 1.4022(19) ?
    C6 C7 . 1.360(2) ?
    C6 H6 . 0.9300 ?
    C7 C8 . 1.412(2) ?
    C7 H7 . 0.9300 ?
    C8 C9 . 1.356(2) ?
    C8 H8 . 0.9300 ?
    C9 H9 . 0.9300 ?
loop_
    _geom_angle_atom_site_label_1
    _geom_angle_atom_site_label_2
    _geom_angle_atom_site_label_3
    _geom_angle_site_symmetry_1
    _geom_angle_site_symmetry_3
    _geom_angle
    _geom_angle_publ_flag
    O3 P1 O2 . . 116.20(6) ?
    O3 P1 O4 . . 107.20(6) ?
    O2 P1 O4 . . 109.85(6) ?
    O3 P1 C1 . . 110.32(6) ?
    O2 P1 C1 . . 106.68(6) ?
    O4 P1 C1 . . 106.17(6) ?
    O6 P2 O5 . . 115.07(6) ?
    O6 P2 O7 . . 113.46(6) ?
    O5 P2 O7 . . 105.64(6) ?
    O6 P2 C1 . . 109.47(6) ?
    O5 P2 C1 . . 107.81(6) ?
    O7 P2 C1 . . 104.75(6) ?
    C1 O1 H1O . . 111.6(16) ?
    P1 O4 H4O . . 116.9(17) ?
    P2 O5 H5O . . 116.7(18) ?
    P2 O7 H7O . . 118.0(17) ?
    H81 O8 H82 . . 105(2) ?
    C5 N1 C4 . . 109.26(12) ?
    C5 N1 H1N . . 121.0(15) ?
    C4 N1 H1N . . 129.6(15) ?
    C9 N2 C5 . . 120.93(11) ?
    C9 N2 C3 . . 130.37(11) ?
    C5 N2 C3 . . 108.59(11) ?
    O1 C1 C2 . . 112.48(10) ?
    O1 C1 P2 . . 101.50(8) ?
    C2 C1 P2 . . 112.69(8) ?
    O1 C1 P1 . . 106.38(8) ?
    C2 C1 P1 . . 107.91(8) ?
    P2 C1 P1 . . 115.68(7) ?
    C3 C2 C1 . . 116.39(11) ?
    C3 C2 H2A . . 108.2 ?
    C1 C2 H2A . . 108.2 ?
    C3 C2 H2B . . 108.2 ?
    C1 C2 H2B . . 108.2 ?
    H2A C2 H2B . . 107.3 ?
    C4 C3 N2 . . 105.72(11) ?
    C4 C3 C2 . . 129.60(13) ?
    N2 C3 C2 . . 124.62(12) ?
    C3 C4 N1 . . 109.01(13) ?
    C3 C4 H4 . . 125.5 ?
    N1 C4 H4 . . 125.5 ?
    N1 C5 N2 . . 107.39(11) ?
    N1 C5 C6 . . 131.56(13) ?
    N2 C5 C6 . . 121.04(12) ?
    C7 C6 C5 . . 117.60(13) ?
    C7 C6 H6 . . 121.2 ?
    C5 C6 H6 . . 121.2 ?
    C6 C7 C8 . . 120.72(13) ?
    C6 C7 H7 . . 119.6 ?
    C8 C7 H7 . . 119.6 ?
    C9 C8 C7 . . 120.97(13) ?
    C9 C8 H8 . . 119.5 ?
    C7 C8 H8 . . 119.5 ?
    C8 C9 N2 . . 118.63(12) ?
    C8 C9 H9 . . 120.7 ?
    N2 C9 H9 . . 120.7 ?
loop_
    _geom_hbond_atom_site_label_D
    _geom_hbond_atom_site_label_H
    _geom_hbond_atom_site_label_A
    _geom_hbond_site_symmetry_A
    _geom_hbond_distance_DH
    _geom_hbond_distance_HA
    _geom_hbond_distance_DA
    _geom_hbond_angle_DHA
    O1 H1O O8 1_555 0.78(3) 1.87(3) 2.6468(18) 169(2)
    O4 H4O O2 2_656 0.90(3) 1.73(3) 2.6116(16) 169(3)
    O5 H5O O3 2_655 0.88(3) 1.62(3) 2.4973(14) 175(3)
    O7 H7O O2 1_455 0.83(2) 1.80(2) 2.6183(14) 170(2)
    O8 H81 O6 2_665 0.82(2) 1.99(2) 2.8011(15) 169(3)
    O8 H82 O6 1_655 0.91(2) 1.83(2) 2.7334(16) 175(2)
    N1 H1N O5 1_565 0.85(2) 2.18(3) 2.9930(15) 158(2)
    C2 H2B O2 1_555 0.97 2.50 3.0224(17) 114
    C4 H4 O8 1_555 0.93 2.40 3.2079(19) 145
    C8 H8 O4 2_556 0.93 2.51 3.1704(17) 128
_shelx_hkl_file
;
  -1   0   0 207.831   3.773   1
   1   0   0 205.048   3.491   4
  -2   0   0 29.0841  1.4323   2
  -2   0   0 31.6297  1.4816   1
   2   0   0 29.2146  1.2856   4
  -3   0   0 356.749   7.258   2
  -3   0   0 346.786   7.343   1
   3   0   0 337.834   6.675   4
  -4   0   0 119.479   4.268   1
  -4   0   0 125.848   4.258   2
   4   0   0 121.857   3.803   4
  -5   0   0 70.9960  3.6970   1
  -5   0   0 75.8150  3.7139   2
   5   0   0 78.7134  3.2944   4
  -6   0   0 15.3840  2.3877   1
  -6   0   0 13.7572  2.2675   2
   6   0   0 17.2369  2.1007   4
  -7   0   0 625.956  14.922   1
  -7   0   0 640.238  14.786   2
   7   0   0 630.264  13.392   4
  -8   0   0 49.5316  5.0447   1
  -8   0   0 50.0428  4.7912   2
   8   0   0 50.7805  4.2931   4
  -9   0   0 73.8604  6.3648   2
  -9   0   0 91.0064  7.2625   1
   9   0   0 64.5513  5.3497   4
 -10   0   0 5.55430 4.54528   1
 -10   0   0 14.0269  4.5904   2
  10   0   0 9.13800 3.33447   4
  10  -1   0 5.36925 2.91194   4
 -10   1   0 -0.0326  3.7166   2
 -10   1   0 0.14090 3.55711   1
   9  -1   0 127.549   6.432   4
  -9   1   0 115.216   7.170   2
  -9   1   0 130.870   7.990   1
   8  -1   0 2.05511 1.64313   4
  -8   1   0 0.57967 2.04429   2
  -8   1   0 2.94206 2.42622   1
   7  -1   0 12.3435  2.0386   4
  -7   1   0 12.5181  2.6972   1
  -7   1   0 15.8050  2.5623   2
   6  -1   0 768.917  14.861   4
  -6   1   0 761.727  15.588   2
  -6   1   0 797.552  16.664   1
   5  -1   0 0.58832 0.77837   4
  -5   1   0 1.78158 1.05232   2
  -5   1   0 1.76218 1.06327   1
   4  -1   0 39.3943  2.1159   4
  -4   1   0 39.5045  2.4751   1
  -4   1   0 39.6447  2.2798   2
   3  -1   0 55.3242  2.1706   4
  -3   1   0 56.2743  2.3167   2
  -3   1   0 56.0473  2.5055   1
   2  -1   0 2768.87   39.23   3
   2  -1   0 2776.76   38.72   4
  -2   1   0 2847.92   39.87   2
  -2   1   0 2732.74   40.73   1
  -1   1   0 830.586  12.495   1
  -1   1   0 803.129  12.091   4
   0  -1   0 548.708   8.537   3
   0  -1   0 576.202   8.136   2
   0   1   0 564.452   8.279   4
   0   1   0 554.198   8.372   1
  -1  -1   0 5346.52   71.48   3
  -1  -1   0 5108.24   71.88   2
   1   1   0 4990.47   69.26   4
   1   1   0 5067.59   72.26   1
  -2  -1   0 235.030   5.121   2
  -2  -1   0 226.266   4.912   1
   2   1   0 230.394   4.559   4
  -3  -1   0 739.408  13.159   2
  -3  -1   0 740.196  13.026   1
   3   1   0 723.879  12.053   4
  -4  -1   0 153.229   5.032   2
  -4  -1   0 156.196   4.897   1
   4   1   0 152.833   4.389   4
  -5  -1   0 221.200   6.729   1
  -5  -1   0 214.955   6.721   2
   5   1   0 221.041   5.988   4
  -6  -1   0 1285.51   23.74   2
  -6  -1   0 1289.20   23.90   1
   6   1   0 1296.44   22.17   4
  -7  -1   0 30.6165  3.6715   1
  -7  -1   0 34.1381  3.8354   2
   7   1   0 33.2952  3.2457   4
  -8  -1   0 27.8484  4.0181   1
  -8  -1   0 24.8228  3.8244   2
   8   1   0 26.5293  3.3008   4
  -9  -1   0 28.8005  4.6894   1
  -9  -1   0 20.4444  4.2291   2
   9   1   0 23.7592  3.7478   4
 -10  -1   0 33.3526  5.6899   2
 -10  -1   0 28.6185  5.8880   1
  10   1   0 24.4825  4.3188   4
  10   1   0 32.3814  5.4419   1
  10  -2   0 11.9979  3.4180   4
 -10   2   0 19.9505  5.1518   1
   9  -2   0 7.70892 2.68319   4
  -9   2   0 7.04692 3.31767   1
  -9   2   0 4.45977 3.24622   2
   8  -2   0 97.7974  5.2623   4
  -8   2   0 120.216   6.929   1
  -8   2   0 104.939   6.171   2
   7  -2   0 1.32336 1.27562   4
  -7   2   0 0.09485 1.72599   1
  -7   2   0 1.33583 1.65071   2
   6  -2   0 215.689   6.599   4
  -6   2   0 216.401   7.702   1
  -6   2   0 228.731   6.903   2
   5  -2   0 117.332   4.159   4
  -5   2   0 117.935   4.293   2
  -5   2   0 112.560   4.784   1
   4  -2   0 1.44666 0.71522   4
  -4   2   0 0.41846 0.75182   2
  -4   2   0 0.21816 0.71689   1
   3  -2   0 0.78840 0.52300   3
   3  -2   0 0.76508 0.53319   4
  -3   2   0 1.55864 0.65992   2
  -3   2   0 0.74974 0.60566   1
   2  -2   0 299.972   5.687   3
   2  -2   0 303.405   5.925   4
  -2   2   0 307.484   6.281   1
  -2   2   0 309.269   5.324   2
   1  -2   0 313.339   5.918   3
  -1   2   0 321.971   6.078   4
  -1   2   0 328.549   5.962   1
   0  -2   0 2545.79   37.02   3
   0  -2   0 2629.08   36.13   2
   0   2   0 2563.78   36.87   1
   0   2   0 2548.89   35.73   4
  -1  -2   0 1463.85   21.83   2
  -1  -2   0 1452.19   21.66   3
   1   2   0 1465.76   21.12   4
   1   2   0 1467.12   21.55   1
  -2  -2   0 978.427  15.990   2
  -2  -2   0 956.573  14.773   3
   2   2   0 979.300  14.980   4
   2   2   0 971.629  15.167   1
  -3  -2   0 36.9721  1.4069   3
  -3  -2   0 36.0431  2.1827   2
   3   2   0 36.7285  1.7804   1
   3   2   0 33.1010  1.8357   4
  -4  -2   0 2061.47   33.05   2
  -4  -2   0 2055.73   32.69   1
   4   2   0 2065.63   31.01   4
  -5  -2   0 5.73881 1.51630   2
  -5  -2   0 8.19084 1.69183   1
   5   2   0 4.33922 1.14468   4
  -6  -2   0 43.3933  3.7872   1
  -6  -2   0 50.7099  4.2090   2
   6   2   0 52.5582  3.2724   4
  -7  -2   0 329.988  10.481   2
  -7  -2   0 339.125  10.322   1
   7   2   0 346.897   9.524   4
  -8  -2   0 14.2300  3.2358   2
   8   2   0 17.2379  3.0408   1
   8   2   0 9.56976 2.45970   4
  -9  -2   0 1.34814 3.13879   2
   9   2   0 4.64346 2.73735   4
   9   2   0 8.65290 3.38078   1
 -10  -2   0 24.8103  5.3727   2
  10   2   0 37.7568  5.8645   1
  10   2   0 37.2198  5.1614   4
  10  -3   0 4.29444 3.21656   4
 -10   3   0 0.79035 4.11371   1
   9  -3   0 5.73894 2.44967   4
  -9   3   0 11.5306  3.6760   1
   8  -3   0 501.340  12.734   4
  -8   3   0 475.914  14.370   1
   7  -3   0 9.29264 1.97331   4
  -7   3   0 10.4296  2.4130   2
  -7   3   0 7.60561 2.41505   1
   6  -3   0 62.8818  3.4727   4
  -6   3   0 57.3585  3.6546   2
  -6   3   0 65.4769  4.2739   1
   5  -3   0 208.507   6.103   4
   5  -3   0 213.648   5.244   3
  -5   3   0 209.545   6.950   1
  -5   3   0 219.308   5.879   2
   4  -3   0 82.4953  3.3139   4
   4  -3   0 83.0103  2.9519   3
  -4   3   0 88.6404  3.1088   2
  -4   3   0 76.6547  3.6290   1
   3  -3   0 198.457   4.813   3
   3  -3   0 198.921   5.003   4
  -3   3   0 194.786   5.471   1
  -3   3   0 204.095   4.269   2
   2  -3   0 1062.06   16.96   3
  -2   3   0 1056.22   17.23   1
  -2   3   0 1047.14   17.03   4
   1  -3   0 317.965   6.434   3
  -1   3   0 310.806   6.115   1
  -1   3   0 309.400   6.462   4
   0  -3   0 1141.32   18.23   3
   0  -3   0 1194.55   17.10   2
   0   3   0 1151.12   17.73   4
   0   3   0 1150.37   17.66   1
  -1  -3   0 310.027   6.131   2
  -1  -3   0 306.438   6.241   3
   1   3   0 313.807   5.781   1
   1   3   0 313.013   6.255   4
  -2  -3   0 69.3131  2.4359   3
  -2  -3   0 72.7830  2.8595   2
   2   3   0 77.3813  2.4306   1
   2   3   0 74.8888  2.6677   4
  -3  -3   0 98.0231  3.8560   2
  -3  -3   0 101.758   2.937   3
   3   3   0 98.7971  3.3477   4
   3   3   0 98.9409  3.1725   1
  -4  -3   0 2144.84   34.94   2
  -4  -3   0 2195.70   31.92   3
   4   3   0 2142.45   32.75   4
   4   3   0 2188.00   33.32   1
  -5  -3   0 1175.44   22.11   2
   5   3   0 1177.56   20.20   1
   5   3   0 1174.10   20.39   4
  -6  -3   0 34.3482  3.7303   2
   6   3   0 40.0944  3.1966   1
   6   3   0 36.9533  3.3220   4
  -7  -3   0 339.795  11.050   2
   7   3   0 365.528  10.139   4
   7   3   0 371.574   9.643   1
  -8  -3   0 70.2198  6.2368   2
   8   3   0 72.4306  5.2894   1
   8   3   0 66.4111  5.3245   4
  -9  -3   0 6.71873 3.57890   2
   9   3   0 9.69699 3.34275   4
   9   3   0 12.2542  3.8322   1
  10   3   0 25.8586  4.7808   4
   9  -4   0 38.6841  4.5974   4
  -9   4   0 41.4947  5.7868   1
   8  -4   0 60.4688  4.9393   4
  -8   4   0 72.6781  6.4347   1
   7  -4   0 192.368   7.071   4
  -7   4   0 190.241   8.231   1
   6  -4   0 182.069   6.396   4
  -6   4   0 189.964   7.408   1
  -6   4   0 198.415   6.052   2
   5  -4   0 280.492   7.503   4
   5  -4   0 291.373   6.955   3
  -5   4   0 293.504   6.747   2
  -5   4   0 258.083   8.291   1
   4  -4   0 196.075   5.638   4
   4  -4   0 202.993   5.421   3
  -4   4   0 194.182   6.189   1
   3  -4   0 1.77312 0.90334   3
  -3   4   0 1.10527 0.93021   4
  -3   4   0 2.67147 0.99900   1
   2  -4   0 1782.14   27.83   3
  -2   4   0 1778.55   27.89   1
  -2   4   0 1779.83   27.59   4
   1  -4   0 365.886   7.724   3
  -1   4   0 365.653   7.232   1
  -1   4   0 367.412   7.723   4
   0  -4   0 30.3939  1.3971   2
   0  -4   0 27.8092  1.8385   3
   0   4   0 28.7230  1.5301   1
   0   4   0 30.8089  1.8651   4
  -1  -4   0 307.480   6.280   2
  -1  -4   0 296.102   6.635   3
   1   4   0 303.882   6.674   4
   1   4   0 292.708   5.954   1
  -2  -4   0 198.797   5.370   2
  -2  -4   0 200.080   5.089   3
   2   4   0 195.573   5.213   4
   2   4   0 194.182   4.606   1
  -3  -4   0 354.094   7.402   3
  -3  -4   0 356.766   8.535   2
   3   4   0 354.952   7.297   1
   3   4   0 342.674  13.438   4
  -4  -4   0 859.045  17.021   2
  -4  -4   0 893.688  14.871   3
   4   4   0 880.161  15.398   1
   4   4   0 870.898  15.763   4
  -5  -4   0 1089.69   21.33   2
  -5  -4   0 1113.64   18.01   3
   5   4   0 1111.66   19.88   4
   5   4   0 1132.82   19.50   1
  -6  -4   0 3.35139 1.84554   2
   6   4   0 0.95472 1.42520   4
   6   4   0 0.85137 1.47414   1
  -7  -4   0 188.884   8.369   2
   7   4   0 193.903   7.459   4
   7   4   0 183.440   6.829   1
  -8  -4   0 274.195  11.057   2
   8   4   0 277.849   9.961   4
   8   4   0 305.480   9.642   1
  -9  -4   0 15.1472  4.6593   2
   9   4   0 18.3175  4.3042   4
   9  -5   0 14.1503  3.4247   4
  -9   5   0 12.7652  4.3030   1
   8  -5   0 56.9567  4.8959   4
  -8   5   0 52.2458  5.8230   1
   7  -5   0 289.790   8.945   4
  -7   5   0 262.863   9.958   1
   6  -5   0 23.3149  2.7835   4
  -6   5   0 18.3091  2.9690   1
   5  -5   0 46.6681  3.0848   4
   5  -5   0 40.9148  3.1551   3
  -5   5   0 42.1529  3.7485   1
   4  -5   0 2357.36   36.66   4
   4  -5   0 2406.64   37.48   3
  -4   5   0 2420.45   39.13   1
   3  -5   0 48.3038  2.8237   3
  -3   5   0 45.4342  3.0017   4
  -3   5   0 45.9176  2.8265   1
   2  -5   0 109.236   4.094   3
  -2   5   0 104.882   3.768   1
  -2   5   0 105.661   4.167   4
   1  -5   0 287.030   7.084   3
  -1   5   0 291.273   6.509   1
  -1   5   0 284.010   7.055   4
   0  -5   0 9.40965 1.39918   3
   0   5   0 11.1864  1.2614   1
   0   5   0 11.4616  1.5370   4
  -1  -5   0 0.70682 0.71984   2
  -1  -5   0 0.40454 0.67698   3
   1   5   0 0.18333 0.59285   1
   1   5   0 -0.4636  0.7307   4
  -2  -5   0 7.35877 1.44227   2
  -2  -5   0 6.38428 1.30645   3
   2   5   0 6.27216 1.10444   1
   2   5   0 6.54787 1.28676   4
  -3  -5   0 379.329   9.370   2
  -3  -5   0 387.209   8.544   3
   3   5   0 396.762   8.126   1
   3   5   0 385.167   8.913   4
  -4  -5   0 68.6551  3.1737   3
  -4  -5   0 54.4425  3.6744   2
   4   5   0 62.9819  3.4661   4
   4   5   0 61.4329  3.0907   1
  -5  -5   0 520.112  10.460   3
  -5  -5   0 522.138  13.084   2
   5   5   0 507.303  11.724   4
   5   5   0 528.719  10.994   1
  -6  -5   0 45.8995  4.5295   2
   6   5   0 46.7007  4.0890   4
   6   5   0 49.5007  3.7558   1
  -7  -5   0 30.1878  4.3323   2
   7   5   0 27.6131  3.5349   4
   7   5   0 33.4141  3.7867   1
  -8  -5   0 76.0817  7.0903   2
   8   5   0 71.9441  6.1444   4
  -9  -5   0 12.2355  4.4556   2
   9   5   0 15.0454  4.1781   4
   9  -6   0 17.7201  3.7506   4
  -9   6   0 25.6973  5.1230   1
   8  -6   0 43.6277  4.5540   4
  -8   6   0 45.0424  5.7228   1
   7  -6   0 202.561   7.843   4
  -7   6   0 199.196   8.963   1
   6  -6   0 253.056   8.103   4
  -6   6   0 240.569   9.188   1
   5  -6   0 47.2554  3.2276   4
   5  -6   0 43.5840  3.6294   3
  -5   6   0 44.0112  4.0885   1
   4  -6   0 17.8335  2.1710   4
   4  -6   0 18.9365  2.4731   3
  -4   6   0 16.1319  2.3605   1
   3  -6   0 975.124  18.333   3
  -3   6   0 983.637  18.194   1
  -3   6   0 972.857  18.309   4
   2  -6   0 254.655   7.307   3
  -2   6   0 264.575   7.430   4
  -2   6   0 255.270   6.666   1
   1  -6   0 71.0917  3.6187   3
  -1   6   0 72.3586  3.5607   4
  -1   6   0 79.5570  3.2037   1
   0  -6   0 30.6510  2.7108   3
   0   6   0 26.2601  2.4660   4
   0   6   0 27.0254  1.9072   1
  -1  -6   0 130.206   4.695   3
  -1  -6   0 119.659   4.082   2
   1   6   0 126.171   4.712   4
   1   6   0 120.547   3.877   1
  -2  -6   0 724.977  14.339   3
  -2  -6   0 740.341  14.104   2
   2   6   0 740.606  14.307   4
   2   6   0 724.306  13.178   1
  -3  -6   0 2.74358 1.37328   2
  -3  -6   0 1.92705 1.11505   3
   3   6   0 1.89425 1.08540   1
   3   6   0 1.49340 1.22180   4
  -4  -6   0 131.169   4.865   3
  -4  -6   0 131.726   5.793   2
   4   6   0 129.941   4.599   1
   4   6   0 124.302   5.277   4
  -5  -6   0 133.305   6.393   2
   5   6   0 153.645   5.413   1
   5   6   0 140.806   5.936   4
  -6  -6   0 14.5990  3.2004   2
   6   6   0 15.9780  2.9161   4
   6   6   0 19.8840  2.9582   1
  -7  -6   0 29.1089  4.5537   2
   7   6   0 22.2461  3.7991   4
  -8  -6   0 3.12471 3.71804   2
   8   6   0 5.28535 4.25429   4
   9   6   0 264.932  14.964   4
   8  -7   0 32.3179  4.3243   4
  -8   7   0 36.7000  5.2491   1
   7  -7   0 194.043   7.870   4
  -7   7   0 185.246   9.013   1
   6  -7   0 232.756   8.098   4
  -6   7   0 212.361   8.777   1
   5  -7   0 0.72516 1.41429   4
   5  -7   0 2.73222 2.00009   3
  -5   7   0 1.26916 1.51121   1
   4  -7   0 405.591  10.596   3
   4  -7   0 409.786  10.180   4
  -4   7   0 398.033  10.715   1
  -4   7   0 399.983  10.841   4
   3  -7   0 53.0425  4.2098   3
  -3   7   0 51.2373  3.3826   1
  -3   7   0 49.1926  4.0677   4
   2  -7   0 4.02837 1.57303   3
  -2   7   0 10.1702  1.7181   1
  -2   7   0 5.49649 1.67777   4
   1  -7   0 168.671   6.184   3
  -1   7   0 181.579   5.454   1
  -1   7   0 170.208   6.139   4
   0  -7   0 1008.22   19.28   3
   0   7   0 1032.55   18.84   4
   0   7   0 1015.93   17.69   1
  -1  -7   0 1.53086 1.22868   3
   1   7   0 0.85295 0.90124   1
   1   7   0 3.11440 1.42837   4
  -2  -7   0 89.7786  4.3883   3
  -2  -7   0 90.1494  4.3603   2
   2   7   0 93.0299  4.5941   4
   2   7   0 92.5135  3.6980   1
  -3  -7   0 1514.40   26.63   3
  -3  -7   0 1544.78   27.14   2
   3   7   0 1583.84   25.59   1
   3   7   0 1559.37   26.84   4
  -4  -7   0 15.3844  2.4678   3
  -4  -7   0 10.9308  2.6021   2
   4   7   0 13.7922  2.1568   1
   4   7   0 12.5562  2.4227   4
  -5  -7   0 11.3094  3.0044   2
   5   7   0 10.0068  2.4925   1
   5   7   0 7.23595 2.34485   4
  -6  -7   0 14.4316  3.4906   2
   6   7   0 6.86463 2.66846   4
  -7  -7   0 17.2236  4.2396   2
   7   7   0 17.6039  3.8277   4
  -8  -7   0 65.3655  7.3000   2
   8   7   0 72.1015  6.7129   4
   8  -8   0 -0.4375  2.7167   4
  -8   8   0 -1.7696  2.9666   1
   7  -8   0 122.077   6.704   4
  -7   8   0 136.842   8.126   1
   6  -8   0 445.642  12.216   4
  -6   8   0 421.420  13.097   1
   5  -8   0 55.3560  4.8457   3
   5  -8   0 42.2949  4.0269   4
  -5   8   0 49.4165  4.5914   1
   4  -8   0 32.2032  3.8049   3
  -4   8   0 35.0695  3.6952   1
  -4   8   0 29.7678  3.7158   4
   3  -8   0 716.510  16.122   3
  -3   8   0 699.009  15.894   4
  -3   8   0 741.201  15.458   1
   2  -8   0 149.291   6.355   3
  -2   8   0 134.442   6.062   4
  -2   8   0 141.320   5.391   1
   1  -8   0 42.3144  3.7905   3
  -1   8   0 38.4198  3.7048   4
  -1   8   0 34.9615  3.0644   1
   0  -8   0 263.318   8.401   3
   0   8   0 275.204   7.175   1
   0   8   0 274.323   8.472   4
  -1  -8   0 335.211   9.528   3
   1   8   0 330.018   9.506   4
   1   8   0 321.469   7.973   1
  -2  -8   0 167.087   6.485   3
   2   8   0 166.436   5.446   1
   2   8   0 159.639   6.414   4
  -3  -8   0 350.598   9.905   3
  -3  -8   0 354.776  10.226   2
   3   8   0 346.154  10.043   4
   3   8   0 350.475   8.676   1
  -4  -8   0 18.3370  3.5202   2
  -4  -8   0 27.1551  3.4728   3
   4   8   0 24.1682  2.8479   1
   4   8   0 24.4607  3.5052   4
  -5  -8   0 16.1975  3.7107   2
   5   8   0 24.5551  3.6905   4
  -6  -8   0 79.9261  7.0366   2
   6   8   0 91.5688  6.8371   4
  -7  -8   0 27.5255  5.1194   2
   7   8   0 23.5365  4.5037   4
   7  -9   0 9.22343 3.18196   4
  -7   9   0 15.6086  4.2382   1
   6  -9   0 135.813   6.707   4
  -6   9   0 113.960   7.134   1
   5  -9   0 20.7419  3.2675   4
   5  -9   0 26.9910  4.1913   3
  -5   9   0 22.4911  3.5835   1
   4  -9   0 20.7572  3.4637   3
  -4   9   0 25.7375  3.7140   4
  -4   9   0 19.8372  3.1749   1
   3  -9   0 470.364  13.042   3
  -3   9   0 465.699  11.841   1
  -3   9   0 446.931  12.610   4
   2  -9   0 25.1498  3.4015   3
  -2   9   0 24.2304  2.8868   1
  -2   9   0 20.2707  3.2654   4
   1  -9   0 24.4877  3.3678   3
  -1   9   0 21.9832  3.3340   4
  -1   9   0 23.4312  2.7151   1
   0  -9   0 157.646   6.863   3
   0   9   0 148.366   6.787   4
   0   9   0 163.162   5.703   1
  -1  -9   0 456.927  12.341   3
   1   9   0 445.276  12.041   4
   1   9   0 465.936  10.647   1
  -2  -9   0 85.9141  5.2579   3
   2   9   0 79.9142  4.2472   1
   2   9   0 85.1535  5.3788   4
  -3  -9   0 109.630   5.943   3
   3   9   0 114.853   6.199   4
   3   9   0 102.083   4.980   1
  -4  -9   0 307.489  10.031   3
   4   9   0 288.862  10.036   4
   5   9   0 59.2045  5.6108   4
  -6  -9   0 -0.5996  3.9013   2
  -7  -9   0 57.5560  7.3475   2
   6 -10   0 8.02267 3.08208   4
  -6  10   0 13.0311  3.7646   1
   5 -10   0 59.4080  6.3653   3
   5 -10   0 60.9633  5.4099   4
  -5  10   0 67.1137  5.9107   1
   4 -10   0 23.2876  4.1387   3
  -4  10   0 24.2900  3.6738   1
  -4  10   0 19.5644  3.8924   4
   3 -10   0 102.064   6.716   3
  -3  10   0 117.008   6.039   1
  -3  10   0 101.649   6.495   4
   2 -10   0 344.837  11.581   3
  -2  10   0 356.335  11.430   4
  -2  10   0 346.043   9.897   1
   1 -10   0 35.7007  4.4107   3
  -1  10   0 28.3748  3.3525   1
  -1  10   0 26.6017  3.9593   4
   0 -10   0 6.92000 2.48394   3
   0  10   0 10.2209  2.3712   1
   0  10   0 5.91521 2.65326   4
  -1 -10   0 53.5191  5.1689   3
   1  10   0 55.6104  5.0256   4
   1  10   0 58.4298  4.0793   1
  -2 -10   0 6.20196 2.61938   3
   2  10   0 8.51391 3.12054   4
   2  10   0 11.5109  2.7362   1
  -3 -10   0 22.5271  3.7920   3
   3  10   0 22.6726  4.0308   4
  -4 -10   0 55.5913  5.7830   3
   4  10   0 58.8646  5.7912   4
   5 -11   0 26.7410  4.4380   4
   5 -11   0 28.7048  5.4218   3
  -5  11   0 28.0479  4.6928   1
   4 -11   0 16.0831  4.4552   3
  -4  11   0 16.9776  3.8327   1
  -4  11   0 13.2677  4.0758   4
   3 -11   0 46.6315  5.6478   3
  -3  11   0 37.3162  4.4778   1
  -3  11   0 42.4443  5.4303   4
   2 -11   0 361.872  12.891   3
  -2  11   0 375.155  12.518   4
  -2  11   0 381.486  11.094   1
   1 -11   0 42.1123  5.0625   3
  -1  11   0 36.1667  4.0003   1
  -1  11   0 31.1900  4.7344   4
   0 -11   0 64.1649  6.1202   3
   0  11   0 68.4891  5.2149   1
   0  11   0 65.5848  6.2496   4
  -1 -11   0 262.689  10.412   3
   1  11   0 253.436  10.311   4
  -2 -11   0 37.4391  4.9060   3
   2  11   0 33.2799  5.1227   4
  -3 -11   0 12.4984  3.7868   3
  -4 -11   0 31.7881  5.4612   3
  -4  12   0 222.326  10.443   1
   3 -12   0 8.00858 4.09742   3
  -3  12   0 0.57745 4.04880   4
  -3  12   0 0.28495 3.27135   1
   2 -12   0 1.56151 3.30098   3
  -2  12   0 0.65093 3.99398   4
  -2  12   0 -2.7069  2.7873   1
   1 -12   0 324.243  12.788   3
  -1  12   0 343.053  12.803   4
  -1  12   0 336.605  12.195   1
   0 -12   0 -0.3740  3.1665   3
   0  12   0 2.76054 3.91587   4
  -1 -12   0 271.513  11.616   3
  -2 -12   0 42.8833  5.8312   3
  -3 -12   0 3.78546 4.21274   3
  -2 -12   1 66.1174  7.2492   3
  -1 -12   1 -2.3521  3.3133   3
   0 -12   1 5.43722 3.61353   3
  -1  12  -1 23.3082  4.2798   1
   1 -12   1 19.6592  4.7043   3
  -2  12  -1 12.7940  3.6250   1
   2 -12   1 13.9492  4.6103   3
  -3  12  -1 137.980   8.291   1
  -3 -11   1 29.4651  5.1869   3
  -2 -11   1 12.0763  3.9117   3
   1  11  -1 6.62706 2.89435   1
  -1 -11   1 8.51086 3.28277   3
   0  11  -1 71.4054  5.4773   1
   0 -11   1 58.0473  5.9390   3
  -1  11  -1 105.076   6.167   1
  -1  11  -1 106.684   7.284   4
   1 -11   1 123.339   7.743   3
  -2  11  -1 21.3932  3.5973   1
  -2  11  -1 21.7163  4.4843   4
   2 -11   1 23.7300  4.6136   3
  -3  11  -1 11.8129  3.1485   1
  -3  11  -1 6.43221 3.75961   4
   3 -11   1 5.79787 3.61617   3
  -4  11  -1 164.760   8.301   1
   4 -11   1 167.279   9.805   3
   4 -11   1 170.650   7.897   4
  -5  11  -1 42.0331  5.5430   1
   5 -11   1 49.5205  6.5901   3
   5 -11   1 33.4441  4.8752   4
  -4 -10   1 104.732   7.466   3
  -3 -10   1 78.6439  6.4615   3
   2  10  -1 114.211   5.985   1
  -2 -10   1 117.527   6.754   3
   1  10  -1 6.98612 2.40807   1
   1  10  -1 5.22735 3.17504   4
  -1 -10   1 12.6032  3.0773   3
   0  10  -1 4.91234 2.94125   4
   0  10  -1 2.30602 1.92588   1
   0 -10   1 3.27982 2.29295   3
  -1  10  -1 233.107   8.880   4
  -1  10  -1 202.714   7.608   1
   1 -10   1 212.430   9.081   3
  -2  10  -1 53.8273  5.3506   4
  -2  10  -1 62.2538  4.4769   1
   2 -10   1 47.6194  5.2373   3
  -3  10  -1 1.82174 2.83872   4
  -3  10  -1 5.77389 2.36091   1
   3 -10   1 2.64962 2.71680   3
  -4  10  -1 18.3225  3.9902   4
  -4  10  -1 25.7075  3.9196   1
   4 -10   1 21.3470  3.6468   4
   4 -10   1 33.9338  4.9080   3
  -5  10  -1 31.4111  4.3774   1
   5 -10   1 17.0154  4.3628   3
   5 -10   1 29.6069  4.1047   4
  -6  10  -1 -0.4568  2.9100   1
   6 -10   1 1.11727 2.81246   4
   4   9  -1 17.8250  3.2906   1
  -4  -9   1 15.8483  3.6927   3
   3   9  -1 51.4890  4.8462   4
   3   9  -1 46.3197  3.9451   1
  -3  -9   1 40.8470  4.4085   3
   2   9  -1 97.0491  5.8921   4
   2   9  -1 100.630   4.918   1
  -2  -9   1 80.8582  5.4899   3
   1   9  -1 51.5270  4.6163   4
   1   9  -1 57.5422  3.7572   1
  -1  -9   1 50.8754  4.5470   3
   0   9  -1 241.228   7.316   1
   0   9  -1 245.035   8.607   4
   0  -9   1 231.026   8.651   3
  -1   9  -1 81.5146  4.5198   1
  -1   9  -1 77.2702  5.0993   4
   1  -9   1 75.1506  5.2992   3
  -2   9  -1 1.90458 2.06321   4
  -2   9  -1 1.88686 1.62708   1
   2  -9   1 0.49048 1.87066   3
  -3   9  -1 0.97646 1.58266   1
  -3   9  -1 2.76043 2.28979   4
   3  -9   1 1.60376 2.09077   3
  -4   9  -1 58.3777  5.2321   4
  -4   9  -1 53.0941  4.7981   1
   4  -9   1 54.8723  4.5661   4
   4  -9   1 62.2607  5.6195   3
  -5   9  -1 139.978   7.104   1
   5  -9   1 132.685   6.481   4
   5  -9   1 138.032   7.594   3
  -6   9  -1 0.43583 2.56478   1
   6  -9   1 -0.1260  2.2209   4
  -7   9  -1 5.22609 3.71677   1
   7  -9   1 6.30725 3.03045   4
  -7  -8   1 48.0566  6.5750   2
  -6  -8   1 158.034   9.068   2
   5   8  -1 3.62986 2.58191   1
  -5  -8   1 5.95568 3.32039   2
   4   8  -1 18.9042  2.9029   1
   4   8  -1 12.6691  2.9653   4
  -4  -8   1 20.3803  3.6401   2
  -4  -8   1 16.3736  2.9993   3
   3   8  -1 37.8560  3.3035   1
   3   8  -1 34.6184  3.8640   4
  -3  -8   1 31.4771  3.6722   3
   2   8  -1 12.1556  2.0587   1
  -2  -8   1 11.6004  2.4286   3
   1   8  -1 36.3700  3.7293   4
   1   8  -1 35.9271  3.0767   1
  -1  -8   1 36.3350  3.7604   3
   0   8  -1 271.297   7.495   1
   0   8  -1 266.575   8.338   4
   0  -8   1 278.124   8.724   3
  -1   8  -1 49.3202  4.0447   4
  -1   8  -1 47.2396  3.1590   1
   1  -8   1 48.5044  4.2243   3
  -2   8  -1 86.6498  5.0478   4
  -2   8  -1 99.9032  4.5964   1
   2  -8   1 97.3430  5.3003   3
  -3   8  -1 0.33833 1.23101   1
  -3   8  -1 -0.1466  1.6959   4
   3  -8   1 -0.2636  1.6050   3
  -4   8  -1 -0.0762  1.8882   4
  -4   8  -1 4.24500 1.73504   1
   4  -8   1 1.22895 1.58970   4
   4  -8   1 2.40898 2.15175   3
  -5   8  -1 281.803   9.763   1
   5  -8   1 333.907   9.640   4
   5  -8   1 297.272  10.103   3
  -6   8  -1 0.79417 2.16326   1
   6  -8   1 -1.2445  1.7491   4
  -7   8  -1 0.17656 2.52174   1
   7  -8   1 -0.1948  2.3822   4
  -8   8  -1 11.9580  4.1801   1
   8  -8   1 4.56416 2.89365   4
  -8  -7   1 30.8057  5.8704   2
  -7  -7   1 3.17016 3.46862   2
   6   7  -1 1.72931 2.64035   1
   6   7  -1 1.41449 2.63373   4
  -6  -7   1 3.43539 2.84453   2
   5   7  -1 30.7562  3.3468   1
   5   7  -1 21.3193  3.3485   4
  -5  -7   1 29.7489  4.0569   2
   4   7  -1 56.7645  4.3467   4
   4   7  -1 57.5636  3.7744   1
  -4  -7   1 57.3461  4.0119   3
  -4  -7   1 49.9569  4.6290   2
   3   7  -1 159.484   6.168   4
   3   7  -1 158.961   5.482   1
  -3  -7   1 155.981   6.006   3
  -3  -7   1 157.816   6.529   2
   2   7  -1 3.22637 1.31597   1
   2   7  -1 1.40163 1.54750   4
  -2  -7   1 2.17807 1.42940   3
  -2  -7   1 0.61118 1.60300   2
   1   7  -1 592.642  12.724   4
   1   7  -1 602.930  12.011   1
  -1  -7   1 576.917  13.123   3
   0   7  -1 201.255   5.814   1
   0   7  -1 180.266   6.258   4
   0  -7   1 210.190   6.929   3
  -1   7  -1 22.4008  2.7203   4
  -1   7  -1 21.7364  2.2460   1
   1  -7   1 22.7782  2.7247   3
  -2   7  -1 28.0075  2.9851   4
  -2   7  -1 31.9637  2.8513   1
   2  -7   1 33.1925  3.2498   3
  -3   7  -1 21.8324  2.5988   1
  -3   7  -1 19.9025  2.7787   4
   3  -7   1 27.6016  3.1509   3
  -4   7  -1 8.97932 1.97969   1
   4  -7   1 18.9404  2.9467   3
   4  -7   1 11.0898  2.0074   4
  -5   7  -1 362.482  10.762   1
   5  -7   1 403.225  11.045   3
   5  -7   1 404.763  10.276   4
  -6   7  -1 141.265   7.006   1
   6  -7   1 142.173   6.216   4
  -7   7  -1 17.8270  3.6125   1
   7  -7   1 14.1785  2.9683   4
  -8   7  -1 156.050   9.136   1
   8  -7   1 162.701   7.775   4
  -8  -6   1 64.7042  7.0945   2
   7   6  -1 7.97305 3.29673   1
   7   6  -1 3.39909 2.82412   4
  -7  -6   1 3.75602 3.00955   2
   6   6  -1 8.04581 2.48039   4
   6   6  -1 6.66353 2.53303   1
  -6  -6   1 3.23679 2.43524   2
   5   6  -1 12.8482  2.4841   4
   5   6  -1 12.4411  2.2861   1
  -5  -6   1 13.8600  2.9031   2
   4   6  -1 290.853   7.734   1
   4   6  -1 287.442   8.168   4
  -4  -6   1 289.586   7.820   3
  -4  -6   1 289.826   9.256   2
   3   6  -1 447.495   9.838   1
   3   6  -1 449.055  10.309   4
  -3  -6   1 439.497  10.990   2
  -3  -6   1 449.033  10.311   3
   2   6  -1 0.05154 1.12731   4
   2   6  -1 2.44360 1.06388   1
  -2  -6   1 4.08039 1.38529   3
  -2  -6   1 2.22403 1.36353   2
   1   6  -1 87.2398  3.9375   4
   1   6  -1 87.2541  3.4847   1
  -1  -6   1 85.8422  4.0342   3
  -1  -6   1 84.9300  3.6038   2
   0   6  -1 47.0903  2.9126   4
   0   6  -1 42.8064  2.4913   1
   0  -6   1 46.9782  3.0721   3
  -1   6  -1 287.769   6.983   1
  -1   6  -1 296.391   7.679   4
   1  -6   1 287.473   7.945   3
  -2   6  -1 132.476   4.729   1
  -2   6  -1 139.686   5.191   4
   2  -6   1 137.910   5.288   3
  -3   6  -1 1299.18   22.97   4
  -3   6  -1 1329.00   23.15   1
   3  -6   1 1311.48   23.54   3
  -4   6  -1 129.250   5.385   1
   4  -6   1 136.802   5.113   4
   4  -6   1 139.231   5.603   3
  -5   6  -1 119.322   5.692   1
   5  -6   1 122.343   5.582   3
   5  -6   1 119.581   5.096   4
  -6   6  -1 129.541   6.421   1
   6  -6   1 126.284   5.623   4
  -7   6  -1 30.2076  4.1116   1
   7  -6   1 20.6729  3.1084   4
  -8   6  -1 48.9943  5.8259   1
   8  -6   1 45.7845  4.8762   4
  -9   6  -1 28.3227  5.4898   1
   9  -6   1 29.2140  4.4437   4
   8   5  -1 131.829   7.522   1
   8   5  -1 140.231   7.504   4
  -8  -5   1 116.589   8.323   2
   7   5  -1 90.7706  5.5185   4
   7   5  -1 92.5300  5.6362   1
  -7  -5   1 86.7114  6.9765   2
   6   5  -1 2.79394 1.99795   1
   6   5  -1 6.23698 2.15247   4
  -6  -5   1 5.24916 2.41095   2
   5   5  -1 64.0023  3.8458   1
   5   5  -1 68.1008  3.8788   4
  -5  -5   1 68.4709  4.7473   2
   4   5  -1 152.121   5.174   1
   4   5  -1 162.799   5.503   4
  -4  -5   1 159.338   5.030   3
  -4  -5   1 155.246   6.219   2
   3   5  -1 747.384  14.120   4
   3   5  -1 753.471  13.916   1
  -3  -5   1 745.152  15.171   2
  -3  -5   1 742.591  13.979   3
   2   5  -1 112.756   4.123   4
   2   5  -1 115.922   3.858   1
  -2  -5   1 108.405   4.374   2
  -2  -5   1 109.003   4.116   3
   1   5  -1 1.20586 0.88457   4
   1   5  -1 1.70609 0.80887   1
  -1  -5   1 2.18848 0.99056   2
  -1  -5   1 0.76853 0.75904   3
   0   5  -1 242.924   6.183   4
   0   5  -1 238.574   5.800   1
   0  -5   1 251.341   5.303   2
   0  -5   1 238.745   6.510   3
  -1   5  -1 100.865   3.537   1
  -1   5  -1 99.9323  3.8603   4
   1  -5   1 102.554   4.106   3
  -2   5  -1 33.2085  2.1978   1
  -2   5  -1 38.1326  2.5237   4
   2  -5   1 32.7087  2.7064   3
  -3   5  -1 168.659   5.357   1
  -3   5  -1 172.764   5.634   4
   3  -5   1 176.356   5.615   3
  -4   5  -1 12.2653  1.9225   1
   4  -5   1 11.5150  1.9559   3
   4  -5   1 13.4063  1.7577   4
  -5   5  -1 37.0293  3.5594   1
   5  -5   1 32.4234  2.9083   4
   5  -5   1 27.7123  2.8306   3
  -6   5  -1 228.125   8.260   1
   6  -5   1 222.462   7.278   4
  -7   5  -1 26.2440  3.7298   1
   7  -5   1 35.0627  3.5526   4
  -8   5  -1 19.1642  3.8471   1
   8  -5   1 11.8656  2.7175   4
  -9   5  -1 435.963  15.331   1
   9  -5   1 423.745  12.935   4
   9   4  -1 11.6720  4.4562   1
   9   4  -1 16.0919  4.0554   4
  -9  -4   1 8.57464 3.91587   2
   8   4  -1 27.3190  4.2211   1
   8   4  -1 25.8158  3.9608   4
  -8  -4   1 28.2435  4.4636   2
   7   4  -1 184.280   7.358   4
   7   4  -1 193.589   7.523   1
  -7  -4   1 184.021   8.623   2
   6   4  -1 42.6771  3.6531   1
   6   4  -1 52.1447  4.0812   4
  -6  -4   1 44.4208  4.5372   2
   5   4  -1 6.30870 1.69441   1
   5   4  -1 7.23841 1.71835   4
  -5  -4   1 1.99980 1.69123   2
   4   4  -1 89.3008  3.6991   1
   4   4  -1 95.7928  3.8860   4
  -4  -4   1 97.1481  3.4442   3
  -4  -4   1 91.6547  4.5841   2
   3   4  -1 214.053   5.681   4
   3   4  -1 205.842   5.442   1
  -3  -4   1 209.602   6.385   2
  -3  -4   1 204.393   5.287   3
   2   4  -1 157.125   4.336   1
   2   4  -1 155.287   4.463   4
  -2  -4   1 149.785   4.822   2
  -2  -4   1 158.965   4.554   3
   1   4  -1 351.099   7.262   4
   1   4  -1 352.983   7.173   1
  -1  -4   1 354.950   7.402   2
  -1  -4   1 352.499   7.668   3
   0   4  -1 26.8195  1.5894   1
   0   4  -1 21.7760  1.7670   4
   0  -4   1 20.6047  1.4005   2
   0  -4   1 22.5405  1.9528   3
  -1   4  -1 378.430   7.847   4
  -1   4  -1 385.514   7.626   1
   1  -4   1 365.055   8.174   3
  -2   4  -1 163.444   4.608   1
  -2   4  -1 157.403   4.673   4
   2  -4   1 164.167   4.842   3
  -3   4  -1 314.302   7.543   1
   3  -4   1 333.274   7.278   4
   3  -4   1 323.079   7.511   3
  -4   4  -1 195.012   6.075   1
   4  -4   1 179.210   5.422   3
   4  -4   1 187.134   5.376   4
  -5   4  -1 148.626   4.431   2
  -5   4  -1 142.962   5.697   1
   5  -4   1 144.323   5.059   4
   5  -4   1 144.306   4.873   3
  -6   4  -1 3.00860 1.75944   1
   6  -4   1 2.90661 1.29730   4
  -7   4  -1 0.47746 1.79159   1
   7  -4   1 -0.4900  1.2575   4
  -8   4  -1 1.96799 2.42492   1
   8  -4   1 1.78264 1.70183   4
  -9   4  -1 25.9921  4.9294   1
   9  -4   1 35.1589  4.2968   4
 -10   4  -1 147.276  10.503   1
  10   3  -1 172.864   9.384   4
  10   3  -1 176.943  10.894   1
   9   3  -1 20.1115  4.1528   4
   9   3  -1 16.1831  4.1757   1
  -9  -3   1 19.5672  4.7196   2
   8   3  -1 0.68409 2.38535   1
   8   3  -1 3.91357 2.60089   4
  -8  -3   1 1.52514 2.66999   2
   7   3  -1 109.496   5.545   4
   7   3  -1 118.854   5.423   1
  -7  -3   1 95.3518  6.2270   2
   6   3  -1 51.3365  3.5602   4
   6   3  -1 54.4290  3.4473   1
  -6  -3   1 38.8381  4.1085   2
   5   3  -1 368.130   8.767   4
   5   3  -1 370.056   8.784   1
  -5  -3   1 378.262  10.271   2
   4   3  -1 400.987   8.664   4
   4   3  -1 406.334   8.734   1
  -4  -3   1 403.922   9.999   2
  -4  -3   1 397.413   7.526   3
   3   3  -1 356.547   7.518   4
   3   3  -1 368.901   7.702   1
  -3  -3   1 365.450   7.095   3
  -3  -3   1 365.688   8.688   2
   2   3  -1 47.5123  3.2992   4
   2   3  -1 53.6259  2.2725   1
  -2  -3   1 54.1196  2.6576   2
  -2  -3   1 56.7383  2.2294   3
   1   3  -1 131.389   3.497   1
   1   3  -1 132.999   3.433   4
  -1  -3   1 138.447   3.796   2
  -1  -3   1 131.846   3.696   3
   0   3  -1 18.3179  1.2634   1
   0   3  -1 19.1803  1.2908   4
   0  -3   1 19.9091  1.2177   2
   0  -3   1 18.9886  1.4387   3
  -1   3  -1 4264.20   60.65   1
  -1   3  -1 4187.22   58.37   4
   1  -3   1 4137.74   60.54   3
  -2   3  -1 3098.86   45.93   1
  -2   3  -1 3055.52   44.26   4
   2  -3   1 3154.08   45.72   3
  -3   3  -1 586.450  11.340   1
   3  -3   1 593.803  10.916   3
   3  -3   1 601.669  10.722   4
  -4   3  -1 3.26751 1.08904   1
  -4   3  -1 3.75234 0.90198   2
   4  -3   1 4.68843 1.01338   4
   4  -3   1 5.49064 1.17076   3
  -5   3  -1 327.917   7.377   2
  -5   3  -1 311.822   8.656   1
   5  -3   1 334.980   8.003   4
   5  -3   1 328.538   7.319   3
  -6   3  -1 29.5792  3.3537   1
  -6   3  -1 32.8279  2.8723   2
   6  -3   1 27.4791  2.7466   4
  -7   3  -1 312.406  10.143   1
  -7   3  -1 310.308   8.711   2
   7  -3   1 293.833   8.654   4
  -8   3  -1 19.5507  3.6420   1
   8  -3   1 22.9801  3.1043   4
  -9   3  -1 10.0179  3.5290   1
   9  -3   1 5.27159 2.30873   4
 -10   3  -1 179.596  10.607   1
  10  -3   1 143.801   7.543   4
  10   2  -1 0.65668 3.49927   4
  10   2  -1 2.17345 4.54109   1
   9   2  -1 71.4635  5.9443   1
   9   2  -1 64.5341  5.8683   4
  -9  -2   1 49.7012  6.1261   2
   8   2  -1 1.01203 1.98924   4
   8   2  -1 -1.2348  2.0725   1
  -8  -2   1 1.38134 2.32369   2
   7   2  -1 31.5605  3.4021   1
   7   2  -1 32.6186  3.3755   4
  -7  -2   1 31.6973  3.9238   2
   6   2  -1 71.6292  3.9136   1
   6   2  -1 69.3981  3.7391   4
  -6  -2   1 73.1223  4.6621   2
   5   2  -1 834.387  15.347   1
   5   2  -1 800.024  14.833   4
  -5  -2   1 813.275  16.772   2
   4   2  -1 389.792   8.383   1
   4   2  -1 378.443   8.067   4
  -4  -2   1 391.962   9.422   2
   3   2  -1 237.569   5.567   1
   3   2  -1 245.141   5.429   4
  -3  -2   1 245.838   4.742   3
  -3  -2   1 242.345   6.452   2
   2   2  -1 2.85082 0.69869   1
   2   2  -1 2.17822 0.55002   4
  -2  -2   1 2.72263 0.60449   3
  -2  -2   1 2.01838 0.73189   2
   1   2  -1 839.041  12.500   4
   1   2  -1 816.702  13.174   1
  -1  -2   1 834.658  13.512   2
  -1  -2   1 804.716  13.035   3
   0   2  -1 31.7703  1.3252   1
   0   2  -1 32.5300  1.2971   4
   0  -2   1 33.6067  1.4925   3
   0  -2   1 35.9714  1.3235   2
  -1   2  -1 5340.15   77.38   1
  -1   2  -1 5487.92   74.16   4
   1  -2   1 5483.34   76.94   3
  -2   2  -1 5471.70   78.60   1
  -2   2  -1 5501.34   76.35   2
   2  -2   1 5453.84   74.93   4
   2  -2   1 5504.97   77.69   3
  -3   2  -1 132.790   4.047   1
  -3   2  -1 135.517   3.325   2
   3  -2   1 142.403   3.665   3
   3  -2   1 131.215   3.638   4
  -4   2  -1 910.374  16.594   1
  -4   2  -1 929.820  15.394   2
   4  -2   1 943.303  15.615   4
   4  -2   1 913.399  15.017   3
  -5   2  -1 187.832   5.416   2
  -5   2  -1 175.226   6.027   1
   5  -2   1 197.130   5.580   4
   5  -2   1 193.626   4.626   3
  -6   2  -1 5.40091 1.68864   1
  -6   2  -1 5.74373 1.59476   2
   6  -2   1 4.20644 1.27797   4
  -7   2  -1 69.2968  4.2386   2
  -7   2  -1 60.5120  5.0562   1
   7  -2   1 74.2001  4.1701   4
  -8   2  -1 174.300   8.155   1
  -8   2  -1 172.168   7.294   2
   8  -2   1 164.450   6.689   4
  -9   2  -1 13.0128  3.7524   2
  -9   2  -1 3.14419 2.89710   1
   9  -2   1 7.42001 2.52060   4
 -10   2  -1 50.8671  6.6590   1
  10  -2   1 43.4690  4.9849   4
  10   1  -1 55.7783  6.3765   1
  10   1  -1 53.3971  5.9250   4
 -10  -1   1 58.8924  6.9759   2
   9   1  -1 9.64980 3.36253   1
   9   1  -1 6.03420 2.75012   4
  -9  -1   1 10.0679  3.5708   2
   8   1  -1 0.33690 1.57522   4
  -8  -1   1 -0.9942  2.2419   1
  -8  -1   1 0.36332 2.26503   2
   7   1  -1 0.24316 1.39360   4
  -7  -1   1 0.57790 1.71750   1
  -7  -1   1 0.79986 1.94848   2
   6   1  -1 735.925  14.418   4
  -6  -1   1 718.870  16.089   1
  -6  -1   1 736.795  16.036   2
   5   1  -1 119.997   4.235   4
  -5  -1   1 104.865   4.714   1
  -5  -1   1 116.052   4.961   2
   4   1  -1 94.3674  3.3534   4
  -4  -1   1 91.0204  3.9322   2
  -4  -1   1 92.3461  3.9048   1
   3   1  -1 3082.64   43.74   4
  -3  -1   1 3071.92   46.71   1
  -3  -1   1 3143.68   46.44   2
   2   1  -1 7.27087 0.91558   1
   2   1  -1 6.58659 0.78280   4
  -2  -1   1 7.31120 1.12950   2
  -2  -1   1 7.92682 0.71250   3
   1   1  -1 102.430   2.246   4
   1   1  -1 102.784   2.599   1
  -1  -1   1 103.899   2.417   3
  -1  -1   1 105.347   2.917   2
   0   1  -1 1316.98   19.32   1
   0   1  -1 1334.22   18.11   4
   0  -1   1 1311.18   19.09   2
   0  -1   1 1294.43   19.28   3
  -1   1  -1 825.894  11.843   2
  -1   1  -1 835.456  12.564   1
   1  -1   1 812.654  11.880   4
   1  -1   1 814.043  12.628   3
  -2   1  -1 1149.08   17.76   1
  -2   1  -1 1155.82   17.01   2
   2  -1   1 1156.69   17.24   3
   2  -1   1 1122.50   16.89   4
  -3   1  -1 348.123   6.679   2
  -3   1  -1 341.198   7.141   1
   3  -1   1 346.914   6.199   3
   3  -1   1 334.460   6.614   4
  -4   1  -1 109.775   3.941   1
  -4   1  -1 104.450   3.579   2
   4  -1   1 108.637   3.582   4
  -5   1  -1 21.4694  2.1853   2
  -5   1  -1 22.0325  2.3653   1
   5  -1   1 25.9493  2.2100   4
  -6   1  -1 118.253   4.887   2
  -6   1  -1 111.904   5.225   1
   6  -1   1 123.521   4.673   4
  -7   1  -1 7.26489 2.17836   1
  -7   1  -1 7.89797 2.12599   2
   7  -1   1 3.62470 1.45290   4
  -8   1  -1 284.264   9.399   2
  -8   1  -1 276.018  10.015   1
   8  -1   1 288.285   8.710   4
  -9   1  -1 37.7869  4.7350   2
  -9   1  -1 51.0747  5.6340   1
   9  -1   1 44.4288  4.5016   4
 -10   1  -1 62.9742  6.7053   2
 -10   1  -1 66.7613  7.1930   1
  10  -1   1 57.3795  5.4573   4
  10   0  -1 17.5479  4.0265   4
 -10   0   1 21.9661  5.4239   1
 -10   0   1 15.5446  4.8120   2
   9   0  -1 11.4013  3.0032   4
  -9   0   1 8.80222 3.80329   1
  -9   0   1 12.6555  3.6085   2
   8   0  -1 146.882   6.280   4
  -8   0   1 130.996   6.902   2
  -8   0   1 136.430   7.396   1
   7   0  -1 0.54276 1.21118   4
  -7   0   1 0.71708 1.71250   1
  -7   0   1 -0.1429  1.7167   2
   6   0  -1 225.785   6.629   4
  -6   0   1 212.875   7.405   2
  -6   0   1 231.230   7.847   1
   5   0  -1 59.1986  2.9457   4
  -5   0   1 54.1328  3.3851   1
  -5   0   1 47.7058  3.1956   2
   4   0  -1 279.326   6.248   4
  -4   0   1 261.151   6.967   2
  -4   0   1 266.088   7.122   1
   3   0  -1 1171.88   17.94   4
  -3   0   1 1163.18   19.29   2
  -3   0   1 1162.57   19.57   1
   2   0  -1 25.9968  1.2415   4
  -2   0   1 29.1985  1.5783   2
  -2   0   1 27.6380  1.5778   1
   1   0  -1 1691.56   23.53   4
  -1   0   1 1707.36   24.11   3
  -1   0   1 1713.73   24.99   2
  -1   0   1 1716.82   25.31   1
   0   0  -1 153.055   2.803   1
   0   0   1 155.614   2.937   3
   0   0   1 158.281   3.014   2
  -1   0  -1 1624.11   23.38   2
  -1   0  -1 1664.74   23.65   1
   1   0   1 1620.72   22.72   4
   1   0   1 1656.66   23.56   3
  -2   0  -1 619.419   9.992   1
  -2   0  -1 611.306   9.929   2
   2   0   1 605.527   9.678   4
   2   0   1 620.314   9.378   3
  -3   0  -1 2639.84   39.14   1
  -3   0  -1 2631.22   38.64   2
   3   0   1 2597.68   37.32   4
  -4   0  -1 5.89126 1.11091   2
  -4   0  -1 9.00244 1.35292   1
   4   0   1 5.89007 0.99911   4
  -5   0  -1 516.021  11.263   1
  -5   0  -1 510.697  11.006   2
   5   0   1 510.912  10.306   4
  -6   0  -1 143.384   5.599   2
  -6   0  -1 147.553   5.823   1
   6   0   1 153.124   5.187   4
  -7   0  -1 53.8462  4.5804   1
  -7   0  -1 51.7358  4.2606   2
   7   0   1 55.4588  3.4907   4
  -8   0  -1 245.318   8.909   2
  -8   0  -1 255.787   9.421   1
   8   0   1 237.549   8.027   4
  -9   0  -1 -1.5360  2.6761   1
  -9   0  -1 -0.7344  2.3521   2
   9   0   1 0.23583 1.90706   4
 -10   0  -1 122.914   9.229   1
 -10   0  -1 139.594   9.046   2
  10   0   1 129.128   7.076   4
  10  -1  -1 4.17037 3.10803   4
 -10   1   1 -1.9109  4.0157   2
 -10   1   1 1.81139 4.10311   1
   9  -1  -1 -0.4730  1.9469   4
  -9   1   1 3.56301 3.04902   1
  -9   1   1 1.86705 2.93730   2
   8  -1  -1 87.2547  4.8640   4
  -8   1   1 73.4603  6.2256   1
  -8   1   1 71.0692  5.6690   2
   7  -1  -1 41.9561  3.6008   4
  -7   1   1 43.1830  4.1506   2
  -7   1   1 46.1039  4.5125   1
   6  -1  -1 -1.1965  0.9077   4
  -6   1   1 -0.4092  1.3901   2
  -6   1   1 -1.2552  1.1524   1
   5  -1  -1 64.0848  3.0408   4
  -5   1   1 62.9091  3.5106   2
  -5   1   1 56.5816  3.5252   1
   4  -1  -1 22.3688  1.8652   4
  -4   1   1 25.4414  2.4082   1
  -4   1   1 30.6855  2.1971   2
   3  -1  -1 59.9783  2.3512   4
  -3   1   1 66.2126  2.7021   2
  -3   1   1 63.0329  2.8501   1
   2  -1  -1 808.312  12.592   4
  -2   1   1 808.240  13.684   1
  -2   1   1 841.253  13.265   2
  -1   1   1 1166.29   17.01   4
  -1   1   1 1197.30   17.12   3
  -1   1   1 1157.00   17.82   1
  -1   1   1 1170.12   17.36   2
   0  -1  -1 237.760   3.801   2
   0   1   1 240.408   4.177   3
   0   1   1 230.554   4.026   4
   0   1   1 237.611   3.823   1
  -1  -1  -1 34.7518  1.1458   2
   1   1   1 34.0530  1.1234   3
   1   1   1 34.3266  1.1716   4
  -2  -1  -1 2861.14   40.68   1
  -2  -1  -1 2787.03   40.64   2
   2   1   1 2830.39   39.78   3
   2   1   1 2773.35   39.12   4
  -3  -1  -1 106.382   3.179   1
  -3  -1  -1 101.442   3.316   2
   3   1   1 101.484   3.041   4
  -4  -1  -1 526.133  10.586   2
  -4  -1  -1 520.015  10.310   1
   4   1   1 519.308   9.880   4
  -5  -1  -1 192.382   6.091   2
  -5  -1  -1 193.929   5.927   1
   5   1   1 177.310   5.389   4
  -6  -1  -1 1888.29   32.19   1
  -6  -1  -1 1909.25   32.23   2
   6   1   1 1938.32   30.58   4
  -7  -1  -1 0.25049 1.66055   1
  -7  -1  -1 -0.0383  1.4649   2
   7   1   1 -0.1137  1.1573   4
  -8  -1  -1 162.817   7.397   2
  -8  -1  -1 157.911   7.374   1
   8   1   1 163.405   6.540   4
  -9  -1  -1 50.8070  5.5855   2
  -9  -1  -1 58.0868  5.9261   1
   9   1   1 61.2957  5.3582   4
 -10  -1  -1 15.7423  4.4097   2
  10   1   1 16.1694  3.6813   4
  10  -2  -1 9.54700 3.49303   4
 -10   2   1 11.3118  4.7535   1
   9  -2  -1 13.2380  2.9665   4
  -9   2   1 17.0970  4.2496   2
  -9   2   1 25.1710  4.6071   1
   8  -2  -1 41.7660  3.9768   4
  -8   2   1 47.1835  4.5567   2
  -8   2   1 48.8902  5.2264   1
   7  -2  -1 0.25434 1.27546   4
  -7   2   1 -0.1952  1.7362   2
  -7   2   1 -0.3906  1.6826   1
   6  -2  -1 1.45136 1.15908   4
  -6   2   1 1.86360 1.47962   2
  -6   2   1 1.47878 1.47581   1
   5  -2  -1 9.14435 1.45041   4
  -5   2   1 12.1185  2.0067   1
  -5   2   1 7.77251 1.57364   2
   4  -2  -1 10.9359  1.4116   4
  -4   2   1 15.0887  1.7067   2
  -4   2   1 11.2601  1.7177   1
   3  -2  -1 120.378   3.532   4
  -3   2   1 119.806   3.983   1
  -3   2   1 125.676   3.623   2
   2  -2  -1 0.17077 0.36709   3
  -2   2   1 0.10653 0.40486   1
  -2   2   1 0.13339 0.41240   2
  -2   2   1 -0.1708  0.4778   4
   1  -2  -1 43.7302  1.6093   3
  -1   2   1 43.3834  1.8138   4
  -1   2   1 42.8432  1.6639   1
  -1   2   1 42.1364  1.3253   2
   0  -2  -1 2978.08   41.61   2
   0  -2  -1 2933.02   42.55   3
   0   2   1 3086.08   42.37   1
   0   2   1 2918.00   41.33   4
  -1  -2  -1 1492.97   22.13   3
  -1  -2  -1 1488.42   21.92   2
   1   2   1 1502.63   21.49   1
   1   2   1 1503.71   21.73   4
  -2  -2  -1 359.955   6.982   2
  -2  -2  -1 366.253   6.377   3
   2   2   1 366.685   6.811   4
  -3  -2  -1 7.54464 0.79402   3
  -3  -2  -1 5.81963 1.05886   2
  -3  -2  -1 5.63815 0.93564   1
   3   2   1 7.07679 1.00113   4
  -4  -2  -1 45.4791  2.7419   2
  -4  -2  -1 46.2316  2.4742   1
   4   2   1 46.7571  2.3845   4
  -5  -2  -1 245.935   6.807   1
  -5  -2  -1 252.758   7.399   2
   5   2   1 246.042   6.583   4
  -6  -2  -1 690.318  14.728   1
  -6  -2  -1 715.309  15.458   2
   6   2   1 718.522  14.267   4
  -7  -2  -1 71.1438  4.8178   2
  -7  -2  -1 70.3785  4.8576   1
   7   2   1 67.1494  4.0336   4
  -8  -2  -1 107.914   6.524   1
  -8  -2  -1 126.462   6.894   2
   8   2   1 123.260   5.991   4
  -9  -2  -1 188.327   9.355   2
  -9  -2  -1 205.013   9.681   1
   9   2   1 210.355   8.558   4
 -10  -2  -1 0.96244 3.63655   2
  10   2   1 1.44110 2.85128   4
   9  -3  -1 55.1261  5.1938   4
  -9   3   1 45.9258  5.9878   1
   8  -3  -1 247.600   8.493   4
  -8   3   1 231.865   9.856   1
  -8   3   1 238.983   8.784   2
   7  -3  -1 14.2107  2.4010   4
  -7   3   1 22.0730  3.0463   2
  -7   3   1 16.4502  3.0431   1
   6  -3  -1 65.7641  3.6624   4
  -6   3   1 81.3797  4.2174   2
  -6   3   1 64.5721  4.3466   1
   5  -3  -1 2.02740 0.98856   4
  -5   3   1 2.35449 1.30137   1
  -5   3   1 4.75490 1.38817   2
   4  -3  -1 7.06355 1.14023   3
   4  -3  -1 6.32571 1.20173   4
  -4   3   1 7.73128 1.33206   2
  -4   3   1 6.51296 1.45271   1
   3  -3  -1 171.307   4.250   3
   3  -3  -1 168.846   4.643   4
  -3   3   1 168.946   5.005   1
  -3   3   1 177.307   4.195   2
   2  -3  -1 8.44699 1.10359   3
  -2   3   1 7.99384 1.19385   1
  -2   3   1 5.95768 1.11440   4
   1  -3  -1 1531.37   23.80   3
  -1   3   1 1593.85   23.75   1
  -1   3   1 1558.06   23.60   4
   0  -3  -1 80.9157  2.5990   3
   0  -3  -1 78.8252  1.8325   2
   0   3   1 82.3570  2.1310   1
   0   3   1 80.2194  2.6781   4
  -1  -3  -1 1117.99   16.97   2
  -1  -3  -1 1102.27   17.39   3
   1   3   1 1089.97   17.20   4
   1   3   1 1108.48   16.46   1
  -2  -3  -1 648.404  11.464   2
  -2  -3  -1 646.447  10.940   3
   2   3   1 641.883  11.638   4
   2   3   1 661.203  10.410   1
  -3  -3  -1 220.855   5.863   2
  -3  -3  -1 224.768   4.852   3
   3   3   1 224.073   4.712   1
   3   3   1 214.077   5.435   4
  -4  -3  -1 107.170   3.085   3
  -4  -3  -1 103.265   4.222   2
   4   3   1 104.165   3.871   4
  -5  -3  -1 26.7958  2.8933   2
   5   3   1 26.8521  2.2061   1
   5   3   1 30.8690  2.7389   4
  -6  -3  -1 454.127  11.949   2
   6   3   1 450.563   9.919   1
   6   3   1 447.868  10.757   4
  -7  -3  -1 9.55038 2.50284   2
   7   3   1 14.1599  2.4287   1
   7   3   1 17.8946  2.7838   4
  -8  -3  -1 57.8416  5.7415   2
   8   3   1 67.8138  5.4286   4
   8   3   1 74.7089  5.0535   1
  -9  -3  -1 58.0794  6.3158   2
   9   3   1 86.1199  6.4708   4
   9   3   1 68.3902  5.8092   1
 -10  -3  -1 51.3893  6.8068   2
  10   3   1 54.2688  6.1391   4
   9  -4  -1 12.9035  3.4370   4
  -9   4   1 15.0166  4.2202   1
   8  -4  -1 2.77724 1.98692   4
  -8   4   1 3.04985 2.73287   1
   7  -4  -1 248.819   8.144   4
  -7   4   1 254.708   9.625   1
   6  -4  -1 306.280   8.678   4
  -6   4   1 301.804   9.786   1
  -6   4   1 313.681   8.314   2
   5  -4  -1 5.29803 1.37695   4
  -5   4   1 3.79580 1.48707   2
  -5   4   1 7.70358 1.89159   1
   4  -4  -1 378.484   8.683   4
   4  -4  -1 380.833   8.098   3
  -4   4   1 371.671   9.527   1
  -4   4   1 391.436   7.713   2
   3  -4  -1 7.78905 1.26438   3
  -3   4   1 9.78068 1.50943   1
  -3   4   1 10.7616  1.6904   4
   2  -4  -1 208.997   5.356   3
  -2   4   1 205.551   5.722   4
  -2   4   1 208.638   5.397   1
   1  -4  -1 21.5400  1.8151   3
  -1   4   1 20.4570  1.8641   4
  -1   4   1 20.6812  1.4214   1
   0  -4  -1 823.886  12.322   2
   0  -4  -1 785.594  13.924   3
   0   4   1 797.126  13.776   4
   0   4   1 807.814  12.953   1
  -1  -4  -1 211.532   5.301   3
  -1  -4  -1 218.954   4.814   2
   1   4   1 216.829   4.376   1
   1   4   1 218.938   5.489   4
  -2  -4  -1 6.82367 1.08811   3
  -2  -4  -1 6.94307 1.15471   2
   2   4   1 7.82148 0.92695   1
   2   4   1 6.71791 1.16353   4
  -3  -4  -1 156.026   5.017   2
  -3  -4  -1 145.222   4.263   3
   3   4   1 160.481   3.945   1
   3   4   1 160.558   5.689   4
  -4  -4  -1 68.3297  2.8056   3
  -4  -4  -1 67.7365  3.6715   2
   4   4   1 66.6173  2.7784   1
   4   4   1 63.4735  3.2406   4
  -5  -4  -1 114.798   3.698   3
  -5  -4  -1 95.9282  4.8358   2
   5   4   1 121.866   4.776   4
   5   4   1 110.344   4.065   1
  -6  -4  -1 493.094  13.072   2
   6   4   1 508.656  12.067   4
   6   4   1 521.469  11.035   1
  -7  -4  -1 42.2906  4.6452   2
   7   4   1 41.3399  4.1406   4
   7   4   1 48.4700  3.8214   1
  -8  -4  -1 194.281   9.023   2
   8   4   1 185.084   8.084   4
  -9  -4  -1 4.56115 3.35772   2
   9   4   1 2.79217 2.60171   4
  10   4   1 89.5671  7.8192   4
   9  -5  -1 144.480   7.602   4
  -9   5   1 135.038   9.318   1
   8  -5  -1 2.19270 2.12179   4
  -8   5   1 -0.5952  2.6438   1
   7  -5  -1 110.689   5.540   4
  -7   5   1 111.598   6.811   1
   6  -5  -1 5.94220 1.70566   4
  -6   5   1 11.7698  2.5951   1
   5  -5  -1 643.349  13.535   4
   5  -5  -1 633.643  12.656   3
  -5   5   1 657.293  14.950   1
   4  -5  -1 5.88437 1.39182   4
   4  -5  -1 4.40674 1.36413   3
  -4   5   1 6.84163 1.63073   1
   3  -5  -1 4.98945 1.26668   3
  -3   5   1 5.04701 1.33478   1
  -3   5   1 6.73089 1.49973   4
   2  -5  -1 293.662   7.223   3
  -2   5   1 298.198   7.610   4
  -2   5   1 297.036   7.070   1
   1  -5  -1 590.570  11.762   3
  -1   5   1 606.563  11.855   4
  -1   5   1 601.307  11.006   1
   0  -5  -1 816.116  14.920   3
   0   5   1 829.501  13.713   1
   0   5   1 823.613  14.795   4
  -1  -5  -1 7.06592 1.24375   3
  -1  -5  -1 7.23537 1.12680   2
   1   5   1 6.04635 1.25256   4
   1   5   1 6.87833 0.92146   1
  -2  -5  -1 5.53482 1.19211   2
  -2  -5  -1 9.40104 1.46845   3
   2   5   1 5.24534 1.18391   4
   2   5   1 7.28929 1.02612   1
  -3  -5  -1 12.4480  1.8967   2
  -3  -5  -1 12.2602  1.6026   3
   3   5   1 13.4191  1.4540   1
   3   5   1 12.5984  1.7931   4
  -4  -5  -1 629.253  11.828   3
  -4  -5  -1 594.013  13.217   2
   4   5   1 619.916  11.400   1
   4   5   1 604.958  12.690   4
  -5  -5  -1 209.165   7.630   2
  -5  -5  -1 227.572   5.992   3
   5   5   1 213.080   7.018   4
   5   5   1 216.241   5.972   1
  -6  -5  -1 70.1554  4.9763   2
   6   5   1 68.5353  3.8907   1
   6   5   1 56.2325  4.4122   4
  -7  -5  -1 136.192   7.194   2
   7   5   1 136.058   6.580   4
   7   5   1 138.706   6.013   1
  -8  -5  -1 -0.6783  2.6060   2
   8   5   1 0.30018 2.35404   4
  -9  -5  -1 0.72629 3.62748   2
   9   5   1 2.36836 2.97297   4
   9  -6  -1 45.2946  5.3640   4
  -9   6   1 40.8671  5.9853   1
   8  -6  -1 -0.0094  2.0179   4
  -8   6   1 4.47809 3.16314   1
   7  -6  -1 28.3129  3.5735   4
  -7   6   1 31.9008  4.4950   1
   6  -6  -1 67.3857  4.2214   4
  -6   6   1 60.2140  5.2360   1
   5  -6  -1 118.539   5.082   4
   5  -6  -1 112.072   4.940   3
  -5   6   1 108.497   5.645   1
   4  -6  -1 5.27817 1.47013   4
   4  -6  -1 5.09602 1.49381   3
  -4   6   1 4.39539 1.47307   1
  -4   6   1 5.28396 1.75184   4
   3  -6  -1 321.779   8.386   3
  -3   6   1 326.582   8.421   1
  -3   6   1 340.647   9.049   4
   2  -6  -1 823.702  15.861   3
  -2   6   1 807.935  15.250   1
  -2   6   1 847.218  16.169   4
   1  -6  -1 273.464   7.322   3
  -1   6   1 270.047   7.463   4
  -1   6   1 266.892   6.496   1
   0  -6  -1 74.6210  3.5242   3
   0   6   1 69.0182  2.7731   1
   0   6   1 70.1529  3.5650   4
  -1  -6  -1 149.974   4.410   2
  -1  -6  -1 150.707   5.096   3
   1   6   1 146.595   5.204   4
   1   6   1 153.685   4.092   1
  -2  -6  -1 453.818   9.723   2
  -2  -6  -1 431.540   9.900   3
   2   6   1 452.918  10.353   4
   2   6   1 464.855   8.730   1
  -3  -6  -1 4.12383 1.28439   3
  -3  -6  -1 2.90919 1.30613   2
   3   6   1 5.29967 1.61095   4
   3   6   1 4.28398 1.14361   1
  -4  -6  -1 51.9387  3.7434   2
  -4  -6  -1 51.2060  3.1577   3
   4   6   1 47.0756  3.7420   4
   4   6   1 52.6018  2.9088   1
  -5  -6  -1 1.38785 1.43674   3
  -5  -6  -1 1.25031 1.76802   2
   5   6   1 2.80052 1.48732   4
   5   6   1 2.87286 1.54901   1
  -6  -6  -1 26.4659  3.7262   2
   6   6   1 21.0733  3.1591   4
  -7  -6  -1 66.4247  6.0034   2
   7   6   1 59.7368  5.2548   4
  -8  -6  -1 9.62224 3.91701   2
   8   6   1 16.9327  3.8169   4
  -9  -6  -1 11.2637  4.8485   2
   9   6   1 11.8846  4.1205   4
   8  -7  -1 9.19616 2.85657   4
  -8   7   1 8.43591 3.57925   1
   7  -7  -1 2.80074 2.06544   4
  -7   7   1 2.99424 2.62582   1
   6  -7  -1 152.122   6.525   4
  -6   7   1 139.268   7.200   1
   5  -7  -1 87.7019  5.0290   3
   5  -7  -1 89.4519  4.6964   4
  -5   7   1 84.1670  5.1713   1
   4  -7  -1 14.4585  2.3824   3
  -4   7   1 18.0902  2.8086   4
  -4   7   1 19.7269  2.7217   1
   3  -7  -1 589.003  13.258   3
  -3   7   1 614.165  13.758   4
  -3   7   1 588.830  13.141   1
   2  -7  -1 296.526   8.442   3
  -2   7   1 299.766   8.726   4
  -2   7   1 302.980   7.717   1
   1  -7  -1 352.750   9.280   3
  -1   7   1 360.830   8.271   1
  -1   7   1 349.144   9.341   4
   0  -7  -1 119.748   4.944   3
   0   7   1 107.991   3.897   1
   0   7   1 121.161   5.095   4
  -1  -7  -1 7.55937 1.71163   3
  -1  -7  -1 5.10260 1.46361   2
   1   7   1 6.62271 1.76064   4
   1   7   1 3.84097 1.13605   1
  -2  -7  -1 62.5834  3.5522   2
  -2  -7  -1 76.2114  3.9971   3
   2   7   1 65.5156  2.9638   1
   2   7   1 67.3605  3.9873   4
  -3  -7  -1 6.97906 1.87792   2
  -3  -7  -1 2.42889 1.43186   3
   3   7   1 6.25962 1.48925   1
   3   7   1 5.87522 1.82343   4
  -4  -7  -1 8.39507 1.84984   3
  -4  -7  -1 6.70422 2.14580   2
   4   7   1 9.69702 1.86134   1
   4   7   1 6.74349 2.01313   4
  -5  -7  -1 126.796   5.569   3
  -5  -7  -1 132.727   6.574   2
   5   7   1 123.983   5.993   4
  -6  -7  -1 19.4503  3.6208   2
   6   7   1 15.2104  3.0577   4
  -7  -7  -1 0.48525 3.01772   2
   7   7   1 3.38550 2.45609   4
  -8  -7  -1 47.8740  6.4262   2
   8   7   1 51.7389  5.8108   4
   8  -8  -1 17.8949  4.0072   4
  -8   8   1 26.3299  5.5476   1
   7  -8  -1 3.06994 2.47355   4
  -7   8   1 6.62638 3.27822   1
   6  -8  -1 28.3218  3.6180   4
  -6   8   1 17.1774  3.4954   1
   5  -8  -1 343.742   9.978   4
   5  -8  -1 341.381  10.263   3
  -5   8   1 311.402  10.380   1
   4  -8  -1 13.0304  2.7923   3
  -4   8   1 11.5168  2.4829   1
  -4   8   1 12.8150  2.7900   4
   3  -8  -1 124.964   5.863   3
  -3   8   1 124.486   5.493   1
  -3   8   1 130.750   6.054   4
   2  -8  -1 278.628   8.738   3
  -2   8   1 276.800   8.862   4
  -2   8   1 272.874   7.624   1
   1  -8  -1 330.570   9.441   3
  -1   8   1 330.715   8.232   1
  -1   8   1 339.213   9.689   4
   0  -8  -1 125.210   5.577   3
   0   8   1 116.018   4.371   1
   0   8   1 127.557   5.554   4
  -1  -8  -1 1.04039 1.41396   3
   1   8   1 0.40213 1.03968   1
   1   8   1 2.31730 1.62217   4
  -2  -8  -1 343.279   9.595   3
   2   8   1 343.052   7.858   1
   2   8   1 341.416   9.770   4
  -3  -8  -1 157.027   6.409   2
  -3  -8  -1 152.769   6.275   3
   3   8   1 162.102   6.662   4
   3   8   1 158.663   5.089   1
  -4  -8  -1 18.6621  3.1018   2
  -4  -8  -1 25.4722  3.1872   3
   4   8   1 24.4305  3.4086   4
  -5  -8  -1 47.4030  4.2248   3
  -5  -8  -1 45.9800  4.9313   2
   5   8   1 43.2494  4.4072   4
  -6  -8  -1 3.31477 3.04713   2
   6   8   1 0.14352 2.38009   4
  -7  -8  -1 15.4236  4.5573   2
   7   8   1 6.75738 3.39046   4
  -8  -8  -1 3.07112 4.50433   2
   8   8   1 2.81269 3.89314   4
   7  -9  -1 0.91287 2.56637   4
  -7   9   1 2.17608 3.35037   1
   6  -9  -1 14.0219  3.1019   4
  -6   9   1 17.1980  3.7851   1
   5  -9  -1 10.2294  2.5214   4
   5  -9  -1 8.00778 3.09100   3
  -5   9   1 9.79963 2.82090   1
   4  -9  -1 24.2708  3.6866   3
  -4   9   1 25.6032  3.5290   1
  -4   9   1 20.3910  3.5108   4
   3  -9  -1 61.2282  5.1277   3
  -3   9   1 50.0271  4.7754   4
  -3   9   1 63.5043  4.3365   1
   2  -9  -1 0.21617 1.81027   3
  -2   9   1 -0.6846  1.7488   4
  -2   9   1 1.88567 1.44193   1
   1  -9  -1 125.081   6.050   3
  -1   9   1 123.326   6.279   4
  -1   9   1 112.581   4.852   1
   0  -9  -1 123.687   6.079   3
   0   9   1 124.624   6.103   4
   0   9   1 133.789   5.061   1
  -1  -9  -1 208.359   7.685   3
   1   9   1 199.313   6.126   1
   1   9   1 192.909   7.787   4
  -2  -9  -1 206.518   7.762   3
   2   9   1 208.227   6.356   1
   2   9   1 216.022   8.174   4
  -3  -9  -1 367.304  10.520   3
   3   9   1 330.690  10.535   4
  -4  -9  -1 90.7419  5.6838   3
   4   9   1 98.0608  6.0228   4
  -5  -9  -1 28.0591  4.7134   2
   5   9   1 28.3724  4.2907   4
  -6  -9  -1 56.7440  6.3070   2
   6   9   1 55.4078  5.8276   4
  -7  -9  -1 7.56808 4.77566   2
   7   9   1 5.80348 3.99813   4
   6 -10  -1 6.20763 3.05178   4
  -6  10   1 9.78189 3.86275   1
   5 -10  -1 156.838   7.243   4
   5 -10  -1 154.438   8.344   3
  -5  10   1 152.680   7.802   1
   4 -10  -1 39.5050  4.9491   3
  -4  10   1 31.6259  4.0600   1
  -4  10   1 37.1882  4.8761   4
   3 -10  -1 0.41324 2.28872   3
  -3  10   1 0.89901 2.48136   4
  -3  10   1 0.14283 1.85963   1
   2 -10  -1 5.60405 2.57715   3
  -2  10   1 10.2822  2.6044   1
  -2  10   1 12.0756  3.1437   4
   1 -10  -1 17.6256  3.2445   3
  -1  10   1 17.5700  3.3599   4
  -1  10   1 15.6990  2.6094   1
   0 -10  -1 7.73304 2.48943   3
   0  10   1 17.2763  2.6083   1
   0  10   1 9.94146 3.04044   4
  -1 -10  -1 1.79219 2.07426   3
   1  10   1 3.16704 1.93069   1
   1  10   1 1.98055 2.38194   4
  -2 -10  -1 7.08153 2.58904   3
   2  10   1 2.88968 2.81754   4
  -3 -10  -1 398.749  11.935   3
   3  10   1 400.527  12.541   4
  -4 -10  -1 2.06346 2.70436   3
   4  10   1 0.65408 2.94109   4
   5  10   1 18.8617  4.3183   4
   6  10   1 75.9017  7.4381   4
   5 -11  -1 109.320   8.493   3
   5 -11  -1 103.872   6.703   4
  -5  11   1 107.251   7.587   1
   4 -11  -1 90.0767  7.7699   3
  -4  11   1 100.673   6.762   1
  -4  11   1 89.8944  7.4438   4
   3 -11  -1 121.925   7.755   3
  -3  11   1 112.124   6.472   1
  -3  11   1 109.684   7.393   4
   2 -11  -1 -1.8525  2.4946   3
  -2  11   1 -0.3396  2.2726   1
  -2  11   1 -1.3124  2.8263   4
   1 -11  -1 10.3860  3.2662   3
  -1  11   1 6.08200 2.60440   1
  -1  11   1 7.14513 3.33443   4
   0 -11  -1 2.82904 2.33284   3
   0  11   1 2.59277 2.83125   4
  -1 -11  -1 55.8332  5.5527   3
   1  11   1 64.7762  6.1682   4
  -2 -11  -1 23.1597  4.0780   3
   2  11   1 22.8862  4.3712   4
  -3 -11  -1 -0.0612  2.7962   3
   3  11   1 -1.6169  3.2392   4
  -4 -11  -1 25.6057  4.9066   3
   4  11   1 31.4868  5.3477   4
   4 -12  -1 30.7715  5.8837   3
  -4  12   1 36.3958  5.4341   1
   3 -12  -1 35.7436  5.7025   3
  -3  12   1 30.8788  4.7275   1
  -3  12   1 28.0708  5.4251   4
   2 -12  -1 5.23407 3.31060   3
  -2  12   1 0.08521 3.20333   1
  -2  12   1 9.13314 4.23402   4
   1 -12  -1 12.2849  3.9129   3
  -1  12   1 11.5198  4.1399   4
   0 -12  -1 3.49575 3.30332   3
   0  12   1 1.67647 3.86490   4
  -1 -12  -1 6.34588 3.61291   3
   1  12   1 11.9394  4.5968   4
  -2 -12  -1 100.730   8.121   3
   2  12   1 113.598   8.438   4
  -3 -12  -1 43.5932  5.9784   3
   3  12   1 52.7702  6.9431   4
  -4 -12  -1 29.3480  5.8820   3
   0  13   1 3.24290 4.80902   4
   1  13   1 25.6293  6.2793   4
   0  12  -2 2.33055 3.62144   1
  -1  12  -2 201.820   9.306   1
  -2  12  -2 41.4935  5.2685   1
  -3 -11   2 36.4353  5.8502   3
   2  11  -2 256.595   9.625   1
  -2 -11   2 215.414  10.629   3
   1  11  -2 13.8993  3.3914   1
  -1 -11   2 11.8758  3.9504   3
   0  11  -2 11.3333  3.1430   1
   0 -11   2 13.9086  3.9948   3
  -1  11  -2 212.202   8.668   1
   1 -11   2 198.767   9.905   3
  -2  11  -2 240.192   9.320   1
   2 -11   2 252.189  11.192   3
  -3  11  -2 -0.4627  2.3644   1
   3 -11   2 -3.3817  3.0713   3
  -4  11  -2 17.2524  4.0009   1
   4 -11   2 17.4620  5.0459   3
   4 -11   2 26.0163  4.3515   4
   5 -11   2 0.40415 4.38061   3
   5 -11   2 1.87339 3.39675   4
   3  10  -2 14.9238  3.5550   1
  -3 -10   2 16.9001  4.1924   3
   2  10  -2 -0.4891  2.3670   1
  -2 -10   2 -0.1522  2.5222   3
   1  10  -2 71.9688  5.0888   1
  -1 -10   2 80.6627  6.6459   3
   0  10  -2 26.7931  3.4926   1
   0 -10   2 24.3827  4.0580   3
  -1  10  -2 92.5934  5.3317   1
   1 -10   2 107.092   6.886   3
  -2  10  -2 400.730  11.604   1
   2 -10   2 422.862  13.629   3
  -3  10  -2 19.3140  4.1204   4
  -3  10  -2 23.4302  3.4144   1
   3 -10   2 33.4780  4.8355   3
  -4  10  -2 235.845   9.353   1
   4 -10   2 270.736  10.984   3
   4 -10   2 252.192   9.165   4
  -5  10  -2 60.8327  5.8736   1
   5 -10   2 70.3977  6.9729   3
   5 -10   2 65.2024  5.5029   4
  -6  10  -2 76.1994  7.3742   1
   6 -10   2 83.9792  6.7051   4
   4   9  -2 122.198   6.546   1
  -4  -9   2 104.400   7.270   3
   3   9  -2 27.2270  3.4620   1
  -3  -9   2 20.5270  3.7508   3
   2   9  -2 15.1397  2.7213   1
  -2  -9   2 16.1355  3.2684   3
   1   9  -2 9.75091 2.28684   1
  -1  -9   2 5.91931 2.33418   3
   0   9  -2 0.62228 2.29816   4
   0   9  -2 1.35310 1.59338   1
   0  -9   2 0.22217 1.77372   3
  -1   9  -2 15.6001  3.3326   4
  -1   9  -2 16.5856  2.6465   1
   1  -9   2 21.9195  3.5714   3
  -2   9  -2 199.444   7.369   1
  -2   9  -2 202.292   7.790   4
   2  -9   2 202.919   8.682   3
  -3   9  -2 41.7498  4.0529   1
  -3   9  -2 35.3351  4.2128   4
   3  -9   2 39.2495  4.5889   3
  -4   9  -2 11.9156  2.6779   1
   4  -9   2 19.5903  3.0860   4
   4  -9   2 18.1407  3.6380   3
  -5   9  -2 255.854   9.685   1
   5  -9   2 263.713   8.858   4
   5  -9   2 283.357  11.112   3
  -6   9  -2 -0.0416  2.7145   1
   6  -9   2 1.28601 2.51326   4
  -7   9  -2 12.2472  3.8023   1
   7  -9   2 25.9840  4.2589   4
  -7  -8   2 50.1473  7.2202   2
  -6  -8   2 78.3141  7.6291   2
   5   8  -2 66.3777  5.5341   1
  -5  -8   2 55.0720  6.2437   2
   4   8  -2 133.847   6.197   1
  -4  -8   2 144.313   6.828   3
  -4  -8   2 127.462   7.549   2
   3   8  -2 0.33793 1.79967   1
  -3  -8   2 1.29366 2.17689   3
   2   8  -2 14.7878  2.3829   1
  -2  -8   2 10.7382  2.4824   3
   1   8  -2 214.902   7.461   4
   1   8  -2 220.421   6.980   1
  -1  -8   2 215.841   7.919   3
   0   8  -2 88.3704  4.8462   4
   0   8  -2 88.0639  4.3039   1
   0  -8   2 72.4076  4.7637   3
  -1   8  -2 0.75310 1.31504   1
  -1   8  -2 1.66154 1.77540   4
   1  -8   2 0.68476 1.56283   3
  -2   8  -2 426.275  11.109   4
  -2   8  -2 409.766  10.531   1
   2  -8   2 422.282  11.990   3
  -3   8  -2 119.350   5.806   4
  -3   8  -2 107.802   5.261   1
   3  -8   2 115.723   6.259   3
  -4   8  -2 10.9092  2.3269   1
   4  -8   2 11.9357  2.3267   4
   4  -8   2 13.0567  3.1014   3
  -5   8  -2 -0.4641  1.6023   1
   5  -8   2 -1.2362  2.4066   3
   5  -8   2 0.26736 1.58668   4
  -6   8  -2 347.065  11.852   1
   6  -8   2 362.124  10.659   4
  -7   8  -2 18.4904  3.9193   1
   7  -8   2 26.2259  4.0475   4
   8  -8   2 34.1852  4.7548   4
  -7  -7   2 43.5587  6.1917   2
   6   7  -2 123.087   6.658   1
  -6  -7   2 112.212   7.741   2
   5   7  -2 41.0126  4.0736   1
  -5  -7   2 31.6889  4.5618   2
   4   7  -2 104.451   5.090   1
  -4  -7   2 105.841   6.241   2
  -4  -7   2 110.136   5.592   3
   3   7  -2 554.261  12.759   4
   3   7  -2 573.581  12.636   1
  -3  -7   2 570.933  13.851   2
  -3  -7   2 590.286  13.487   3
   2   7  -2 179.133   6.051   1
   2   7  -2 185.473   6.310   4
  -2  -7   2 185.437   6.723   2
  -2  -7   2 181.621   6.762   3
   1   7  -2 128.601   5.145   4
   1   7  -2 124.751   4.812   1
  -1  -7   2 117.807   5.454   3
   0   7  -2 581.355  12.177   1
   0   7  -2 566.553  12.306   4
   0  -7   2 581.681  13.445   3
  -1   7  -2 53.3642  3.4961   4
  -1   7  -2 47.4706  3.1629   1
   1  -7   2 55.2263  3.8970   3
  -2   7  -2 432.304  10.081   1
  -2   7  -2 417.774  10.415   4
   2  -7   2 403.414  11.074   3
  -3   7  -2 1.04105 1.09410   1
  -3   7  -2 1.58268 1.72004   4
   3  -7   2 1.22936 1.55796   3
  -4   7  -2 0.39434 1.27215   1
   4  -7   2 -0.1144  1.7035   3
   4  -7   2 0.35639 1.27958   4
  -5   7  -2 18.4869  2.8998   1
   5  -7   2 23.0175  2.9022   4
   5  -7   2 24.3355  3.5309   3
  -6   7  -2 147.377   7.263   1
   6  -7   2 152.068   6.453   4
  -7   7  -2 34.3302  4.5750   1
   7  -7   2 35.8346  4.1392   4
  -8   7  -2 46.7811  5.8561   1
   8  -7   2 50.6737  5.2627   4
  -8  -6   2 4.54394 3.94213   2
   7   6  -2 75.9951  6.1557   1
  -7  -6   2 52.1655  5.9998   2
   6   6  -2 162.069   7.133   1
  -6  -6   2 150.051   8.066   2
   5   6  -2 93.7689  4.9501   1
   5   6  -2 77.7583  4.8503   4
  -5  -6   2 77.6571  6.0835   2
   4   6  -2 28.0981  3.1445   4
   4   6  -2 24.1926  2.7556   1
  -4  -6   2 34.5712  3.2819   3
  -4  -6   2 33.5192  3.8932   2
   3   6  -2 193.384   6.178   1
   3   6  -2 189.824   6.150   4
  -3  -6   2 199.310   7.146   2
  -3  -6   2 183.368   6.324   3
   2   6  -2 508.465  10.873   1
   2   6  -2 504.459  10.897   4
  -2  -6   2 496.280  11.526   2
  -2  -6   2 498.577  11.391   3
   1   6  -2 4.05773 1.22532   1
   1   6  -2 7.42901 1.54151   4
  -1  -6   2 4.38818 1.47070   2
  -1  -6   2 7.27250 1.64980   3
   0   6  -2 869.020  16.002   1
   0   6  -2 864.002  15.793   4
   0  -6   2 878.542  14.985   2
   0  -6   2 877.915  17.070   3
  -1   6  -2 5.19474 1.46381   4
  -1   6  -2 3.14978 1.19671   1
   1  -6   2 5.00753 1.55116   3
  -2   6  -2 0.22244 0.88273   1
  -2   6  -2 1.65358 1.38792   4
   2  -6   2 -0.9245  0.9296   3
  -3   6  -2 347.011   8.917   1
  -3   6  -2 354.975   8.965   4
   3  -6   2 346.702   9.530   3
  -4   6  -2 77.7659  4.1319   1
   4  -6   2 83.6626  3.8534   4
   4  -6   2 78.8928  4.5616   3
  -5   6  -2 0.21540 1.35723   1
   5  -6   2 -0.7829  1.5519   3
   5  -6   2 0.31387 1.29842   4
  -6   6  -2 391.963  11.610   1
   6  -6   2 418.621  10.922   4
  -7   6  -2 51.3655  5.1747   1
   7  -6   2 49.1517  4.4981   4
  -8   6  -2 18.5132  3.9563   1
   8  -6   2 14.5486  3.2153   4
  -9   6  -2 6.82885 3.98022   1
   9  -6   2 10.2884  3.4666   4
   8   5  -2 77.8801  6.8300   1
  -8  -5   2 64.3669  6.9276   2
   7   5  -2 -1.2237  2.4241   1
  -7  -5   2 0.97201 2.81240   2
   6   5  -2 179.582   6.948   1
   6   5  -2 179.567   6.895   4
  -6  -5   2 165.098   7.965   2
   5   5  -2 306.373   8.717   4
   5   5  -2 318.827   8.738   1
  -5  -5   2 321.345  10.217   2
   4   5  -2 174.007   5.871   1
   4   5  -2 175.470   5.800   4
  -4  -5   2 166.288   5.558   3
  -4  -5   2 179.348   6.953   2
   3   5  -2 4.50180 1.43451   4
   3   5  -2 2.35024 1.35768   1
  -3  -5   2 0.87536 1.01139   3
  -3  -5   2 1.74646 1.35728   2
   2   5  -2 313.175   7.643   1
   2   5  -2 316.288   7.511   4
  -2  -5   2 318.989   8.220   2
  -2  -5   2 321.244   8.013   3
   1   5  -2 117.671   3.964   4
   1   5  -2 104.546   3.887   1
  -1  -5   2 118.119   4.288   2
  -1  -5   2 114.151   4.403   3
   0   5  -2 613.411  11.549   4
   0   5  -2 634.640  11.927   1
   0  -5   2 633.652  11.347   2
   0  -5   2 629.202  12.729   3
  -1   5  -2 154.468   4.746   4
  -1   5  -2 153.906   4.727   1
   1  -5   2 155.309   5.329   3
  -2   5  -2 18.8755  1.9738   1
  -2   5  -2 18.4499  2.0833   4
   2  -5   2 16.3808  2.1225   3
  -3   5  -2 77.9743  3.7878   4
  -3   5  -2 78.9187  3.6168   1
   3  -5   2 85.4947  4.0813   3
   3  -5   2 80.4238  3.4455   4
  -4   5  -2 -0.9834  0.8248   1
   4  -5   2 0.12956 1.09726   3
   4  -5   2 -0.0648  0.7257   4
  -5   5  -2 269.026   8.393   1
   5  -5   2 272.580   7.579   4
   5  -5   2 284.679   8.130   3
  -6   5  -2 297.474   9.486   1
   6  -5   2 296.633   8.616   4
  -7   5  -2 55.6993  5.0930   1
   7  -5   2 54.0452  4.3714   4
  -8   5  -2 5.75019 3.08025   1
   8  -5   2 1.30032 1.90624   4
  -9   5  -2 14.4679  4.3843   1
   9  -5   2 16.5057  3.6076   4
   9   4  -2 23.4698  5.3329   1
  -9  -4   2 8.38147 4.89558   2
   8   4  -2 61.3618  5.5535   1
  -8  -4   2 53.3822  6.1614   2
   7   4  -2 0.20308 2.14446   4
   7   4  -2 0.36964 2.21619   1
  -7  -4   2 3.43252 2.76558   2
   6   4  -2 149.744   6.203   1
   6   4  -2 154.439   6.077   4
  -6  -4   2 140.559   7.132   2
   5   4  -2 86.9939  4.1317   4
   5   4  -2 82.9924  4.2485   1
  -5  -4   2 73.6626  4.9645   2
   4   4  -2 60.8104  3.5278   1
   4   4  -2 74.2533  3.4475   4
  -4  -4   2 74.2431  4.4356   2
  -4  -4   2 66.4226  3.1178   3
   3   4  -2 87.9306  3.5358   4
   3   4  -2 86.6787  3.6651   1
  -3  -4   2 88.6554  4.2672   2
  -3  -4   2 94.7499  3.5911   3
   2   4  -2 850.621  14.310   4
   2   4  -2 844.414  15.077   1
  -2  -4   2 838.675  15.743   2
  -2  -4   2 835.066  15.057   3
   1   4  -2 0.52571 0.73688   1
   1   4  -2 0.89517 0.70378   4
  -1  -4   2 0.39598 0.76831   2
  -1  -4   2 -0.0989  0.6495   3
   0   4  -2 25.4443  1.6990   4
   0   4  -2 20.9420  1.7512   1
   0  -4   2 22.6995  1.8133   2
   0  -4   2 24.5678  2.1649   3
  -1   4  -2 1759.41   26.61   4
  -1   4  -2 1781.89   27.67   1
   1  -4   2 1765.76   28.34   3
  -2   4  -2 34.4918  2.0799   1
  -2   4  -2 33.1991  2.1592   4
   2  -4   2 33.9401  2.3494   3
  -3   4  -2 874.829  15.750   1
   3  -4   2 856.922  15.852   3
   3  -4   2 859.795  14.684   4
  -4   4  -2 165.680   5.503   1
   4  -4   2 159.743   5.021   4
   4  -4   2 169.821   5.385   3
  -5   4  -2 6.22848 1.63987   1
  -5   4  -2 5.50818 1.31712   2
   5  -4   2 9.03921 1.58683   4
   5  -4   2 3.09698 1.51350   3
  -6   4  -2 130.199   5.907   1
   6  -4   2 144.295   5.372   4
  -7   4  -2 87.4190  5.5018   1
   7  -4   2 79.1971  4.4027   4
  -8   4  -2 13.8169  3.2621   1
   8  -4   2 14.5008  2.6800   4
  -9   4  -2 6.13559 3.31164   1
   9  -4   2 6.54664 2.64506   4
 -10   4  -2 10.3331  5.0632   1
   9   3  -2 3.98267 3.94423   1
  -9  -3   2 2.74303 3.99790   2
   8   3  -2 114.830   6.420   4
   8   3  -2 109.920   6.793   1
  -8  -3   2 100.768   7.177   2
   7   3  -2 1.17972 1.90185   1
   7   3  -2 0.92301 1.79240   4
  -7  -3   2 1.29722 2.16851   2
   6   3  -2 16.6872  2.5228   4
   6   3  -2 24.8873  3.0795   1
  -6  -3   2 22.7254  3.3721   2
   5   3  -2 2223.25   34.41   4
   5   3  -2 2222.03   35.84   1
  -5  -3   2 2218.48   37.73   2
   4   3  -2 260.093   6.397   4
   4   3  -2 250.868   6.818   1
  -4  -3   2 248.147   7.758   2
  -4  -3   2 250.777   5.730   3
   3   3  -2 1.75251 0.82587   4
   3   3  -2 -0.0723  0.7593   1
  -3  -3   2 0.07548 0.67287   3
  -3  -3   2 -0.3589  0.9101   2
   2   3  -2 1667.10   26.51   1
   2   3  -2 1712.74   25.02   4
  -2  -3   2 1687.92   26.13   3
  -2  -3   2 1691.98   27.33   2
   1   3  -2 1305.75   19.34   4
   1   3  -2 1286.58   20.64   1
  -1  -3   2 1298.67   20.80   3
  -1  -3   2 1295.05   20.83   2
   0   3  -2 620.787  10.926   1
   0   3  -2 621.831  10.127   4
   0  -3   2 624.504  10.691   2
   0  -3   2 608.513  11.327   3
  -1   3  -2 237.770   5.318   1
  -1   3  -2 242.471   5.112   4
   1  -3   2 230.374   5.762   3
   1  -3   2 246.231   4.660   2
  -2   3  -2 2888.23   41.75   4
  -2   3  -2 2946.98   43.56   1
   2  -3   2 2955.82   41.29   4
   2  -3   2 2901.79   43.63   3
  -3   3  -2 0.40612 0.57306   1
  -3   3  -2 0.07137 0.42855   2
   3  -3   2 -0.4859  0.4415   4
   3  -3   2 0.33222 0.70201   3
  -4   3  -2 608.115  12.214   1
  -4   3  -2 600.689  10.486   2
   4  -3   2 596.514  11.342   4
   4  -3   2 601.145  11.602   3
  -5   3  -2 138.949   4.383   2
  -5   3  -2 136.710   5.289   1
   5  -3   2 139.279   4.739   3
   5  -3   2 135.842   4.644   4
  -6   3  -2 33.5156  3.4532   1
  -6   3  -2 39.1125  2.9740   2
   6  -3   2 38.6128  3.0798   4
  -7   3  -2 217.808   7.091   2
  -7   3  -2 236.147   8.489   1
   7  -3   2 210.616   7.075   4
  -8   3  -2 2.04696 2.31458   1
   8  -3   2 0.81711 1.44880   4
  -9   3  -2 10.9698  3.7447   1
   9  -3   2 13.8786  2.9815   4
 -10   3  -2 55.4880  7.1663   1
  10  -3   2 46.1731  5.1200   4
   9   2  -2 -0.5815  2.8152   4
   9   2  -2 2.78483 3.22359   1
  -9  -2   2 -1.1439  3.0108   2
   8   2  -2 48.7126  4.7150   4
   8   2  -2 51.7545  4.9269   1
  -8  -2   2 51.3936  5.4557   2
   7   2  -2 76.3055  4.5698   4
   7   2  -2 87.8088  5.0099   1
  -7  -2   2 81.3480  5.5941   2
   6   2  -2 11.0701  2.1262   1
   6   2  -2 8.31894 1.82337   4
  -6  -2   2 10.6629  2.4620   2
   5   2  -2 251.229   7.134   1
   5   2  -2 249.486   6.692   4
  -5  -2   2 257.923   8.237   2
   4   2  -2 883.624  16.146   1
   4   2  -2 910.539  15.197   4
  -4  -2   2 885.753  17.408   2
   3   2  -2 18.8607  1.8366   1
   3   2  -2 18.2349  1.5156   4
  -3  -2   2 21.1112  1.4594   3
  -3  -2   2 19.7912  2.2289   2
   2   2  -2 5030.86   68.83   4
   2   2  -2 5046.76   72.79   1
  -2  -2   2 5014.56   71.57   3
  -2  -2   2 5008.81   72.96   2
   1   2  -2 900.338  13.211   4
   1   2  -2 897.422  14.611   1
  -1  -2   2 886.475  14.819   2
  -1  -2   2 870.042  14.458   3
   0   2  -2 111.441   3.051   1
   0   2  -2 110.905   2.478   4
   0  -2   2 107.134   3.238   3
   0  -2   2 103.750   2.976   2
  -1   2  -2 183.124   4.147   1
  -1   2  -2 182.454   3.790   4
   1  -2   2 182.592   3.742   2
   1  -2   2 185.658   4.544   3
  -2   2  -2 393.530   6.463   2
  -2   2  -2 393.008   7.552   1
   2  -2   2 394.804   7.828   3
   2  -2   2 401.134   6.957   4
  -3   2  -2 2.35211 0.76455   1
  -3   2  -2 -0.1193  0.4263   2
   3  -2   2 -0.1023  0.5468   3
   3  -2   2 0.16688 0.44469   4
  -4   2  -2 65.0667  3.0594   1
  -4   2  -2 58.2793  2.5120   2
   4  -2   2 61.4766  2.6287   4
   4  -2   2 63.2221  2.7325   3
  -5   2  -2 1294.22   22.94   1
  -5   2  -2 1306.33   21.62   2
   5  -2   2 1355.53   21.15   3
   5  -2   2 1300.46   21.50   4
  -6   2  -2 89.3311  4.6420   1
  -6   2  -2 90.7744  4.0912   2
   6  -2   2 97.2523  4.1879   4
  -7   2  -2 29.0877  3.5308   1
  -7   2  -2 24.3352  2.9949   2
   7  -2   2 23.9551  2.7015   4
  -8   2  -2 56.1369  4.6405   2
  -8   2  -2 71.1114  5.9220   1
   8  -2   2 43.4639  3.9112   4
  -9   2  -2 126.066   7.164   2
  -9   2  -2 129.676   8.050   1
   9  -2   2 112.193   5.922   4
 -10   2  -2 4.42255 4.17735   1
  10  -2   2 6.73696 2.89903   4
  10   1  -2 2.05932 3.69733   4
  10   1  -2 11.0483  4.8031   1
   9   1  -2 28.2775  4.1949   4
   9   1  -2 38.9215  5.0471   1
  -9  -1   2 27.8495  4.9301   2
   8   1  -2 1.38760 1.73790   4
   8   1  -2 -1.7783  2.2405   1
  -8  -1   2 -3.1848  2.0293   2
   7   1  -2 145.373   5.909   4
   7   1  -2 152.302   6.342   1
  -7  -1   2 130.435   6.767   2
   6   1  -2 72.8287  3.7540   4
   6   1  -2 77.1816  4.1803   1
  -6  -1   2 60.4343  4.8456   2
  -6  -1   2 66.4122  4.6268   1
   5   1  -2 38.9858  2.5245   4
   5   1  -2 35.0286  2.9776   1
  -5  -1   2 40.7073  3.6032   1
  -5  -1   2 39.2360  3.5893   2
   4   1  -2 955.260  15.793   4
   4   1  -2 956.863  16.877   1
  -4  -1   2 949.160  17.886   2
  -4  -1   2 917.454  17.801   1
   3   1  -2 243.389   5.271   4
   3   1  -2 245.269   5.862   1
  -3  -1   2 246.049   6.617   2
   2   1  -2 238.468   4.555   4
   2   1  -2 242.005   5.339   1
  -2  -1   2 240.932   5.904   2
  -2  -1   2 235.013   4.729   3
   1   1  -2 2549.08   34.77   4
   1   1  -2 2551.72   37.47   1
  -1  -1   2 2505.34   37.56   2
  -1  -1   2 2573.03   36.97   3
   0   1  -2 21.0297  1.1115   1
   0  -1   2 22.3013  1.3025   3
   0  -1   2 23.0126  1.2864   2
  -1   1  -2 121.367   2.805   1
  -1   1  -2 121.209   2.505   2
   1  -1   2 118.563   3.210   3
  -2   1  -2 1613.54   24.09   1
  -2   1  -2 1595.87   23.23   2
   2  -1   2 1591.22   24.18   3
   2  -1   2 1581.63   22.85   4
  -3   1  -2 31.6919  1.7580   1
  -3   1  -2 27.5262  1.4381   2
   3  -1   2 31.7241  1.6559   3
   3  -1   2 28.0776  1.5123   4
  -4   1  -2 87.8295  3.1079   2
  -4   1  -2 92.1944  3.4671   1
   4  -1   2 82.9911  3.0871   4
   4  -1   2 91.2515  2.8203   3
  -5   1  -2 296.158   7.819   1
  -5   1  -2 306.553   7.396   2
   5  -1   2 321.968   6.231   3
   5  -1   2 299.575   7.304   4
  -6   1  -2 157.637   5.503   2
  -6   1  -2 147.012   5.700   1
   6  -1   2 164.314   5.410   4
  -7   1  -2 154.351   6.755   1
  -7   1  -2 163.590   6.287   2
   7  -1   2 161.204   5.948   4
  -8   1  -2 12.0930  2.9174   1
  -8   1  -2 12.4978  2.7768   2
   8  -1   2 10.5289  2.1914   4
  -9   1  -2 5.64056 3.15807   2
  -9   1  -2 4.19515 3.06546   1
   9  -1   2 7.49408 2.50307   4
 -10   1  -2 77.5703  7.1690   2
 -10   1  -2 82.6984  7.9103   1
  10  -1   2 72.3562  5.9823   4
  10   0  -2 58.4393  6.0676   4
  10   0  -2 63.8847  6.7607   1
 -10   0   2 52.7793  6.8601   2
   9   0  -2 98.9587  6.2064   4
  -9   0   2 102.533   7.945   2
  -9   0   2 95.5719  7.8605   1
   8   0  -2 8.15110 2.42110   4
  -8   0   2 2.83251 2.56847   2
  -8   0   2 11.2990  3.2124   1
   7   0  -2 85.6166  4.4027   4
  -7   0   2 71.8502  5.1404   2
  -7   0   2 85.0453  5.6069   1
   6   0  -2 39.9755  3.1752   4
  -6   0   2 39.6748  3.7925   2
  -6   0   2 41.5479  3.9852   1
   5   0  -2 49.9425  2.7632   4
  -5   0   2 53.3063  3.6656   1
  -5   0   2 50.2331  3.5090   2
   4   0  -2 61.7388  2.6870   4
  -4   0   2 71.9562  3.6194   1
  -4   0   2 62.2352  3.3708   2
   3   0  -2 371.349   7.150   4
  -3   0   2 377.158   8.580   1
  -3   0   2 377.095   8.410   2
   2   0  -2 11.2019  0.9353   4
  -2   0   2 8.94315 1.20360   2
  -2   0   2 8.49393 1.22963   1
  -2   0   2 10.4017  0.7581   3
   1   0  -2 2059.99   30.57   1
   1   0  -2 2123.58   28.54   4
  -1   0   2 2007.48   30.73   2
  -1   0   2 2113.80   29.96   3
   0   0  -2 6373.87   89.96   1
   0   0   2 6239.55   89.43   3
   0   0   2 6519.01   89.43   2
  -1   0  -2 918.509  13.732   2
  -1   0  -2 912.535  13.748   1
   1   0   2 921.376  13.100   4
   1   0   2 945.878  14.341   3
  -2   0  -2 3566.11   50.61   2
  -2   0  -2 3637.46   51.16   1
   2   0   2 3549.40   50.91   3
   2   0   2 3531.13   49.14   4
  -3   0  -2 115.567   3.244   2
  -3   0  -2 112.933   3.212   1
   3   0   2 114.433   2.956   3
   3   0   2 114.595   3.194   4
  -4   0  -2 36.5111  2.1254   2
  -4   0  -2 32.3254  2.0364   1
   4   0   2 33.9124  1.5888   3
   4   0   2 38.7135  2.0151   4
  -5   0  -2 391.554   8.952   2
  -5   0  -2 392.839   9.137   1
   5   0   2 392.011   8.592   4
  -6   0  -2 45.6429  3.2783   1
  -6   0  -2 42.8066  3.4868   2
   6   0   2 38.8462  2.6546   4
  -7   0  -2 10.4588  2.3583   1
  -7   0  -2 7.12549 2.16234   2
   7   0   2 9.55690 1.90633   4
  -8   0  -2 2.22037 1.91370   2
  -8   0  -2 -0.0024  2.0447   1
   8   0   2 0.71218 1.43738   4
  -9   0  -2 125.382   7.598   1
  -9   0  -2 117.259   6.950   2
   9   0   2 106.439   5.960   4
 -10   0  -2 21.7674  5.3540   1
 -10   0  -2 16.6500  4.5186   2
  10   0   2 12.4213  3.3144   4
  10  -1  -2 40.1236  5.1035   4
 -10   1   2 42.7420  6.4009   2
   9  -1  -2 26.1620  4.0048   4
  -9   1   2 26.2967  4.7853   1
  -9   1   2 30.9675  5.0109   2
   8  -1  -2 80.3783  4.7978   4
  -8   1   2 86.0584  5.8831   2
  -8   1   2 65.5428  6.1891   1
   7  -1  -2 157.527   5.967   4
  -7   1   2 148.340   7.328   1
  -7   1   2 157.903   6.938   2
   6  -1  -2 1059.80   19.12   4
  -6   1   2 1071.07   20.71   2
  -6   1   2 1068.57   21.59   1
   5  -1  -2 73.9478  3.3078   4
  -5   1   2 69.0167  4.0238   1
  -5   1   2 73.8176  3.9254   2
   4  -1  -2 180.783   4.958   4
  -4   1   2 181.321   5.650   2
  -4   1   2 187.852   6.014   1
   3  -1  -2 332.107   6.690   4
  -3   1   2 332.479   7.477   2
  -3   1   2 335.432   7.899   1
   2  -1  -2 21.3522  1.1613   4
  -2   1   2 21.1395  1.5696   1
  -2   1   2 20.8847  1.0359   3
  -2   1   2 19.6283  1.6215   2
  -1   1   2 209.468   4.094   4
  -1   1   2 212.872   4.076   3
  -1   1   2 205.623   4.467   2
  -1   1   2 203.958   4.530   1
   0   1   2 1500.35   22.30   3
   0   1   2 1504.49   21.25   4
   0   1   2 1522.54   22.18   1
   0   1   2 1542.40   22.37   2
  -1  -1  -2 207.814   3.854   2
   1   1   2 204.719   3.829   4
   1   1   2 204.742   4.104   3
  -2  -1  -2 3407.12   49.93   2
  -2  -1  -2 3553.96   49.88   1
   2   1   2 3592.99   49.92   3
   2   1   2 3456.22   48.38   4
  -3  -1  -2 5624.20   82.23   2
  -3  -1  -2 5792.14   82.64   1
   3   1   2 5977.62   81.51   3
   3   1   2 5744.52   79.56   4
  -4  -1  -2 33.3095  2.0002   1
  -4  -1  -2 30.3073  2.0832   2
   4   1   2 34.0541  1.5822   3
   4   1   2 34.2023  1.9580   4
  -5  -1  -2 23.3477  2.2970   1
  -5  -1  -2 24.2304  2.3734   2
   5   1   2 22.7428  2.1101   4
  -6  -1  -2 248.825   7.496   1
  -6  -1  -2 270.946   8.081   2
   6   1   2 278.436   7.426   4
  -7  -1  -2 0.58926 1.55174   2
  -7  -1  -2 1.10331 1.75820   1
   7   1   2 0.90410 1.18754   4
  -8  -1  -2 12.7582  2.8899   1
  -8  -1  -2 5.76372 2.53950   2
   8   1   2 5.14673 1.85541   4
  -9  -1  -2 169.513   8.480   1
  -9  -1  -2 196.913   8.922   2
   9   1   2 192.189   7.960   4
 -10  -1  -2 24.0128  4.7285   2
  10   1   2 16.2639  3.5864   4
  10  -2  -2 -1.4442  3.4303   4
   9  -2  -2 373.771  11.620   4
  -9   2   2 405.290  13.079   2
  -9   2   2 420.501  14.501   1
   8  -2  -2 152.870   6.615   4
  -8   2   2 149.022   8.183   1
  -8   2   2 150.422   7.570   2
   7  -2  -2 112.097   5.235   4
  -7   2   2 120.700   6.090   2
  -7   2   2 116.353   6.440   1
   6  -2  -2 595.689  12.769   4
  -6   2   2 608.910  13.585   2
  -6   2   2 605.282  14.655   1
   5  -2  -2 103.192   4.085   4
  -5   2   2 113.044   4.636   2
  -5   2   2 112.345   5.096   1
   4  -2  -2 23.0099  2.0129   4
  -4   2   2 25.0307  2.4640   1
  -4   2   2 27.1132  2.4459   2
   3  -2  -2 288.776   6.185   4
  -3   2   2 280.546   7.159   1
  -3   2   2 287.851   6.550   2
  -2   2   2 2589.94   39.34   1
  -2   2   2 2603.31   38.25   2
  -2   2   2 2631.97   37.72   3
  -2   2   2 2605.56   37.47   4
  -1   2   2 4.14750 0.71329   2
  -1   2   2 4.01777 0.71519   1
  -1   2   2 2.49046 0.65562   4
  -1   2   2 2.79698 0.62574   3
   0  -2  -2 2096.48   30.42   2
   0   2   2 2148.59   31.33   3
   0   2   2 2164.77   30.81   1
   0   2   2 2150.61   30.30   4
  -1  -2  -2 220.480   4.264   2
   1   2   2 224.011   4.585   4
   1   2   2 219.472   4.628   3
  -2  -2  -2 415.647   7.589   2
   2   2   2 412.206   7.509   4
   2   2   2 411.306   7.434   3
  -3  -2  -2 2897.68   42.38   1
  -3  -2  -2 2905.91   43.08   2
   3   2   2 2881.68   41.54   4
   3   2   2 2930.48   42.07   3
  -4  -2  -2 4.12541 0.96610   1
  -4  -2  -2 3.87992 1.05999   2
   4   2   2 1.74055 0.80711   4
   4   2   2 4.76962 0.80781   3
  -5  -2  -2 172.006   5.338   1
  -5  -2  -2 175.222   5.779   2
   5   2   2 171.942   5.360   4
  -6  -2  -2 302.510   8.822   2
  -6  -2  -2 282.961   8.095   1
   6   2   2 298.231   8.060   4
  -7  -2  -2 0.96973 1.78466   1
  -7  -2  -2 -0.5172  1.4092   2
   7   2   2 1.78987 1.37845   4
  -8  -2  -2 69.8795  5.5269   1
  -8  -2  -2 64.7609  5.6144   2
   8   2   2 60.7056  4.8107   4
  -9  -2  -2 301.935  11.298   2
   9   2   2 293.723  10.183   4
 -10  -2  -2 102.274   8.293   2
  10   2   2 97.2163  6.7837   4
   9  -3  -2 10.7859  3.0540   4
  -9   3   2 7.45592 3.53774   1
   8  -3  -2 450.141  12.130   4
  -8   3   2 417.554  13.939   1
  -8   3   2 454.673  12.848   2
   7  -3  -2 2.10415 1.53792   4
  -7   3   2 0.51318 1.87700   2
  -7   3   2 1.36717 1.92131   1
   6  -3  -2 241.903   7.271   4
  -6   3   2 239.193   7.505   2
  -6   3   2 230.520   8.433   1
   5  -3  -2 13.8322  1.8462   4
  -5   3   2 13.5271  1.9417   2
  -5   3   2 14.3896  2.3559   1
   4  -3  -2 2.44235 0.93779   4
   4  -3  -2 1.71720 0.91625   3
  -4   3   2 3.83249 1.22152   1
  -4   3   2 1.87760 1.03731   2
   3  -3  -2 170.814   4.280   3
   3  -3  -2 173.389   4.763   4
  -3   3   2 162.010   5.105   1
  -3   3   2 173.737   4.470   2
   2  -3  -2 44.9986  2.0616   3
  -2   3   2 47.3437  2.3242   1
  -2   3   2 49.1451  2.4062   4
  -2   3   2 49.4263  2.0041   2
   1  -3  -2 24.4895  1.5435   3
  -1   3   2 24.3350  1.6418   4
  -1   3   2 26.7264  1.2952   2
  -1   3   2 26.9519  1.4699   1
   0  -3  -2 2.62466 0.70601   3
   0  -3  -2 5.03727 0.61055   2
   0   3   2 2.33901 0.65114   3
   0   3   2 4.01098 0.59866   1
   0   3   2 2.98939 0.74464   4
  -1  -3  -2 34.8908  1.4452   2
   1   3   2 37.0446  1.8018   4
   1   3   2 30.6867  1.6180   3
  -2  -3  -2 692.382  11.939   2
   2   3   2 708.214  12.098   4
   2   3   2 696.095  11.894   3
  -3  -3  -2 21.3526  1.4939   3
  -3  -3  -2 22.6285  2.0024   2
   3   3   2 20.5971  1.8237   4
   3   3   2 22.7647  1.4780   3
  -4  -3  -2 1481.00   25.14   2
  -4  -3  -2 1524.36   23.06   3
   4   3   2 1478.49   23.99   4
   4   3   2 1532.80   23.11   1
  -5  -3  -2 63.3123  2.5511   3
  -5  -3  -2 55.4984  3.5301   2
   5   3   2 57.8894  3.1996   4
   5   3   2 57.7372  2.7518   1
  -6  -3  -2 54.6713  3.5837   1
  -6  -3  -2 46.6058  4.0348   2
   6   3   2 55.8226  3.5639   4
   6   3   2 48.9380  3.0554   1
  -7  -3  -2 229.383   8.571   2
   7   3   2 241.726   7.994   4
  -8  -3  -2 108.002   6.681   2
   8   3   2 116.012   5.779   1
   8   3   2 114.472   6.066   4
  -9  -3  -2 13.6531  3.7043   2
   9   3   2 13.9520  3.2621   4
 -10  -3  -2 -1.9512  3.4776   2
  10   3   2 -1.7237  2.8761   4
   9  -4  -2 29.4478  4.3276   4
  -9   4   2 14.7781  4.5463   1
   8  -4  -2 292.200   9.606   4
  -8   4   2 280.628  11.269   1
   7  -4  -2 4.16468 1.80435   4
  -7   4   2 5.28363 2.50535   1
   6  -4  -2 181.546   6.459   4
  -6   4   2 168.620   6.260   2
  -6   4   2 186.022   7.636   1
   5  -4  -2 673.384  13.789   4
  -5   4   2 692.144  13.316   2
  -5   4   2 659.586  15.193   1
   4  -4  -2 3.44539 1.14480   3
   4  -4  -2 4.26633 1.08817   4
  -4   4   2 2.49022 1.09195   1
  -4   4   2 4.46772 1.21400   2
   3  -4  -2 163.072   4.615   3
  -3   4   2 166.783   4.235   2
  -3   4   2 156.809   5.166   1
  -3   4   2 162.792   5.400   4
   2  -4  -2 1756.24   27.48   3
  -2   4   2 1853.81   26.16   2
  -2   4   2 1753.69   27.93   1
  -2   4   2 1712.96   27.51   4
   1  -4  -2 355.494   7.588   3
   1  -4  -2 351.519   5.826   2
  -1   4   2 360.013   7.058   1
  -1   4   2 359.933   7.826   4
   0  -4  -2 167.873   4.650   3
   0  -4  -2 169.826   3.447   2
   0   4   2 171.506   4.744   4
   0   4   2 175.324   3.772   1
  -1  -4  -2 18.7988  1.7432   3
  -1  -4  -2 19.2465  1.2462   2
   1   4   2 21.7123  1.0384   1
   1   4   2 18.8605  1.7903   4
  -2  -4  -2 197.242   5.025   3
  -2  -4  -2 186.855   4.851   2
   2   4   2 187.802   5.239   4
   2   4   2 195.812   3.740   1
  -3  -4  -2 191.552   4.985   3
  -3  -4  -2 189.658   5.492   2
   3   4   2 190.854   4.069   1
   3   4   2 187.578   5.438   4
  -4  -4  -2 10.7302  1.7921   2
  -4  -4  -2 15.0725  1.5768   3
   4   4   2 12.3975  1.7424   4
   4   4   2 12.7252  1.3582   1
  -5  -4  -2 72.9595  3.0322   3
  -5  -4  -2 64.8196  3.9426   2
   5   4   2 72.4478  3.7686   4
   5   4   2 67.9535  3.0787   1
  -6  -4  -2 5.37237 1.90628   2
   6   4   2 8.21154 1.77750   1
   6   4   2 6.23604 1.68667   4
  -7  -4  -2 555.120  14.442   2
   7   4   2 516.564  13.296   4
   7   4   2 541.224  11.638   1
  -8  -4  -2 2.79069 2.41136   2
   8   4   2 -1.3224  2.0380   4
  -9  -4  -2 -1.9883  2.8619   2
   9   4   2 0.17081 2.51765   4
  10   4   2 78.1617  7.2584   4
   9  -5  -2 55.9130  5.6317   4
  -9   5   2 58.2787  6.9182   1
   8  -5  -2 320.331  10.523   4
  -8   5   2 317.752  12.333   1
   7  -5  -2 41.0782  3.9783   4
  -7   5   2 28.3871  4.2496   1
   6  -5  -2 27.2826  2.9710   4
  -6   5   2 28.9202  3.6657   1
   5  -5  -2 194.508   6.427   4
  -5   5   2 196.953   7.223   1
   4  -5  -2 777.938  15.197   4
   4  -5  -2 768.419  14.606   3
  -4   5   2 772.119  16.171   1
  -4   5   2 834.780  13.716   2
   3  -5  -2 522.394  10.833   3
  -3   5   2 526.013  11.423   1
  -3   5   2 541.739  11.636   4
   2  -5  -2 2671.26   41.06   3
  -2   5   2 2671.83   41.21   1
  -2   5   2 2720.37   40.96   4
   1  -5  -2 387.236   8.593   3
  -1   5   2 371.492   8.695   4
  -1   5   2 386.803   7.870   1
   0  -5  -2 216.742   5.779   3
   0  -5  -2 218.042   4.365   2
   0   5   2 216.828   4.791   1
   0   5   2 209.458   5.921   4
  -1  -5  -2 241.445   6.220   3
  -1  -5  -2 233.432   5.266   2
   1   5   2 241.049   4.802   1
   1   5   2 240.267   6.365   4
  -2  -5  -2 2.45692 0.88421   2
  -2  -5  -2 1.42576 0.80621   3
   2   5   2 1.66712 0.60011   1
   2   5   2 1.29783 0.86241   4
  -3  -5  -2 0.57320 0.88036   3
  -3  -5  -2 0.88753 0.91609   2
   3   5   2 1.94074 0.99044   4
   3   5   2 1.12160 0.76489   1
  -4  -5  -2 163.842   5.829   2
  -4  -5  -2 170.115   5.118   3
   4   5   2 165.320   4.386   1
   4   5   2 167.612   5.732   4
  -5  -5  -2 677.097  15.110   2
  -5  -5  -2 696.295  13.014   3
   5   5   2 659.864  14.388   4
   5   5   2 718.217  12.646   1
  -6  -5  -2 15.0003  2.8261   2
   6   5   2 13.4535  2.3969   4
   6   5   2 14.5383  2.2012   1
  -7  -5  -2 111.184   6.544   2
   7   5   2 112.682   5.935   4
  -8  -5  -2 99.8198  7.2301   2
   8   5   2 119.926   6.640   4
  -9  -5  -2 6.91083 3.88282   2
   9   5   2 7.20855 3.35519   4
   8  -6  -2 397.583  12.106   4
  -8   6   2 388.531  14.078   1
   7  -6  -2 172.953   7.306   4
  -7   6   2 170.194   8.598   1
   6  -6  -2 23.6417  3.0988   4
  -6   6   2 26.4269  3.7423   1
   5  -6  -2 156.073   6.050   4
  -5   6   2 160.374   6.863   1
   4  -6  -2 688.028  14.019   3
   4  -6  -2 695.809  14.297   4
  -4   6   2 718.453  15.440   1
  -4   6   2 695.727  14.956   4
   3  -6  -2 92.2728  4.1491   3
  -3   6   2 91.1384  4.4929   4
  -3   6   2 91.0122  4.2026   1
   2  -6  -2 234.643   6.822   3
  -2   6   2 247.152   6.550   1
  -2   6   2 247.129   7.310   4
   1  -6  -2 2054.88   33.75   3
  -1   6   2 2163.89   32.84   1
  -1   6   2 2117.92   33.51   4
   0  -6  -2 1.22610 0.95973   3
   0   6   2 4.70041 1.26890   4
   0   6   2 2.34075 0.80405   1
  -1  -6  -2 65.6706  2.8131   2
  -1  -6  -2 68.2850  3.4567   3
   1   6   2 70.8168  3.5651   4
   1   6   2 68.5181  2.4676   1
  -2  -6  -2 189.129   5.810   3
  -2  -6  -2 178.932   5.276   2
   2   6   2 179.396   5.989   4
   2   6   2 185.673   4.313   1
  -3  -6  -2 162.030   5.490   2
  -3  -6  -2 162.341   5.342   3
   3   6   2 162.502   4.133   1
   3   6   2 162.440   5.780   4
  -4  -6  -2 23.5555  2.4339   3
  -4  -6  -2 19.8519  2.6010   2
   4   6   2 27.2596  2.8716   4
   4   6   2 30.3915  2.1950   1
  -5  -6  -2 109.710   5.674   2
  -5  -6  -2 116.427   4.638   3
   5   6   2 108.411   5.149   4
  -6  -6  -2 3.53439 2.10946   2
   6   6   2 6.75079 2.17385   4
  -7  -6  -2 57.1186  5.5729   2
   7   6   2 46.3454  4.6391   4
  -8  -6  -2 99.7645  7.8833   2
   8   6   2 102.071   6.538   4
  -9  -6  -2 2.53809 3.87786   2
   9   6   2 4.95327 3.49771   4
   8  -7  -2 5.25069 2.83190   4
  -8   7   2 3.61312 3.56327   1
   7  -7  -2 54.3104  4.9669   4
  -7   7   2 50.4593  5.8675   1
   6  -7  -2 61.2355  4.9034   4
  -6   7   2 77.9032  5.5105   1
   5  -7  -2 1.06454 1.47338   4
  -5   7   2 0.22334 1.67969   1
   4  -7  -2 485.690  11.716   3
  -4   7   2 492.808  12.595   4
  -4   7   2 486.535  12.338   1
   3  -7  -2 0.12478 1.32625   3
  -3   7   2 -0.0694  1.4411   4
  -3   7   2 0.56999 1.17818   1
   2  -7  -2 195.975   6.616   3
  -2   7   2 191.727   6.066   1
  -2   7   2 195.773   6.876   4
   1  -7  -2 895.994  17.485   3
  -1   7   2 892.562  16.034   1
  -1   7   2 894.566  17.617   4
   0  -7  -2 68.0119  3.7795   3
   0   7   2 68.4279  2.9640   1
   0   7   2 62.4749  3.7307   4
  -1  -7  -2 1.17783 1.17368   3
  -1  -7  -2 0.90586 1.06175   2
   1   7   2 1.83584 0.87663   1
   1   7   2 0.06966 1.16296   4
  -2  -7  -2 196.806   6.476   3
  -2  -7  -2 195.801   5.962   2
   2   7   2 190.486   4.843   1
   2   7   2 200.849   6.739   4
  -3  -7  -2 63.4490  3.6892   3
  -3  -7  -2 63.1790  3.8034   2
   3   7   2 57.4037  2.7585   1
   3   7   2 66.9391  3.9747   4
  -4  -7  -2 277.700   7.860   3
  -4  -7  -2 271.483   8.601   2
   4   7   2 267.738   8.503   4
  -5  -7  -2 164.288   6.179   3
  -5  -7  -2 163.409   7.098   2
   5   7   2 155.265   6.569   4
  -6  -7  -2 29.4273  4.0059   2
   6   7   2 28.9025  3.6273   4
  -7  -7  -2 31.7385  4.8018   2
   7   7   2 36.9739  4.4762   4
  -8  -7  -2 7.52276 3.95531   2
   8   7   2 15.6968  3.9453   4
   9   7   2 18.9141  5.6197   4
   7  -8  -2 102.149   6.085   4
  -7   8   2 96.6395  7.9397   1
   6  -8  -2 25.2621  3.5102   4
  -6   8   2 29.8809  4.5421   1
   5  -8  -2 83.9256  4.7730   4
  -5   8   2 82.3623  5.6084   1
   4  -8  -2 415.870  11.185   3
  -4   8   2 389.501  11.734   4
  -4   8   2 426.579  11.490   1
   3  -8  -2 714.082  15.916   3
  -3   8   2 732.477  15.644   1
  -3   8   2 738.383  16.584   4
   2  -8  -2 225.997   7.786   3
  -2   8   2 224.898   7.005   1
  -2   8   2 219.653   7.825   4
   1  -8  -2 54.9502  3.8504   3
  -1   8   2 52.7388  4.2940   4
  -1   8   2 61.3038  3.2342   1
   0  -8  -2 195.270   6.899   3
   0   8   2 179.086   6.791   4
   0   8   2 178.087   5.396   1
  -1  -8  -2 19.4003  2.6472   3
   1   8   2 20.0160  2.0489   1
   1   8   2 15.3323  2.5636   4
  -2  -8  -2 476.164  11.790   3
   2   8   2 495.456  12.305   4
   2   8   2 485.221   9.683   1
  -3  -8  -2 584.435  13.132   2
  -3  -8  -2 584.591  13.388   3
   3   8   2 567.309  13.899   4
  -4  -8  -2 10.9820  2.6053   2
  -4  -8  -2 5.70471 2.02112   3
   4   8   2 6.53760 2.09412   4
  -5  -8  -2 -0.2850  2.0260   3
  -5  -8  -2 -0.8795  2.2486   2
   5   8   2 0.89048 1.87364   4
  -6  -8  -2 1.14752 2.84600   2
   6   8   2 1.63426 2.38489   4
  -7  -8  -2 3.33067 3.48506   2
   7   8   2 -0.5117  2.8248   4
  -8  -8  -2 7.85960 4.59265   2
   8   8   2 4.71918 3.62406   4
   7  -9  -2 7.29879 2.90375   4
  -7   9   2 5.51055 3.91375   1
   6  -9  -2 163.186   7.505   4
  -6   9   2 159.528   8.646   1
   5  -9  -2 72.9650  4.9228   4
  -5   9   2 68.3534  5.8441   1
   4  -9  -2 204.566   8.145   3
  -4   9   2 197.782   7.843   1
  -4   9   2 196.326   8.296   4
   3  -9  -2 319.934  10.101   3
  -3   9   2 315.555   9.460   1
  -3   9   2 298.541  10.220   4
   2  -9  -2 38.6214  4.0536   3
  -2   9   2 36.9498  3.4850   1
  -2   9   2 33.6245  3.9418   4
   1  -9  -2 156.813   6.798   3
  -1   9   2 145.793   6.637   4
  -1   9   2 155.496   5.594   1
   0  -9  -2 171.056   7.129   3
   0   9   2 162.522   7.121   4
   0   9   2 171.928   5.615   1
  -1  -9  -2 113.939   5.743   3
   1   9   2 120.997   4.644   1
   1   9   2 129.470   6.154   4
  -2  -9  -2 29.9821  3.5120   3
   2   9   2 32.2274  3.8315   4
  -3  -9  -2 839.449  18.131   3
   3   9   2 853.845  18.678   4
  -4  -9  -2 8.74212 2.60769   3
   4   9   2 12.9263  3.1406   4
  -5  -9  -2 6.09936 2.77391   3
  -5  -9  -2 5.64666 3.12068   2
   5   9   2 5.15087 2.78351   4
  -6  -9  -2 125.771   8.143   2
   6   9   2 124.278   7.280   4
  -7  -9  -2 18.1925  5.0468   2
   7   9   2 12.4464  4.2537   4
   6 -10  -2 26.5689  4.1570   4
  -6  10   2 28.9691  4.9892   1
   5 -10  -2 95.6338  6.0029   4
  -5  10   2 76.5170  6.6670   1
   4 -10  -2 18.2364  3.8894   3
  -4  10   2 6.58090 2.63120   1
  -4  10   2 9.92333 3.17427   4
   3 -10  -2 237.940   9.550   3
  -3  10   2 267.937   9.092   1
  -3  10   2 260.091   9.900   4
   2 -10  -2 89.0808  5.7719   3
  -2  10   2 83.3227  5.7849   4
  -2  10   2 86.8844  5.0493   1
   1 -10  -2 0.28706 1.99920   3
  -1  10   2 2.49322 1.84628   1
  -1  10   2 -0.3091  2.0983   4
   0 -10  -2 184.230   7.957   3
   0  10   2 202.617   6.602   1
   0  10   2 192.376   8.274   4
  -1 -10  -2 62.5160  5.3212   3
   1  10   2 56.3645  5.3289   4
  -2 -10  -2 16.9550  3.2990   3
   2  10   2 21.4702  3.6734   4
  -3 -10  -2 286.694  10.050   3
   3  10   2 280.452  10.110   4
  -4 -10  -2 84.3595  6.0519   3
   4  10   2 83.1372  6.6218   4
   5  10   2 1.83201 3.22701   4
   6  10   2 54.6903  6.1373   4
   5 -11  -2 74.5569  6.3551   4
  -5  11   2 66.2451  6.8147   1
   4 -11  -2 18.0291  4.3821   3
  -4  11   2 16.0170  3.7978   1
  -4  11   2 18.7754  4.3333   4
   3 -11  -2 -0.2571  2.7029   3
  -3  11   2 -1.4445  2.8854   4
  -3  11   2 0.62333 2.49462   1
   2 -11  -2 44.3921  5.1405   3
  -2  11   2 43.5567  4.4516   1
  -2  11   2 40.3749  4.9006   4
   1 -11  -2 44.0080  5.0812   3
  -1  11   2 47.0677  5.2395   4
   0 -11  -2 56.3052  5.4675   3
   0  11   2 59.4045  5.8003   4
  -1 -11  -2 265.218  10.204   3
   1  11   2 266.193  10.335   4
  -2 -11  -2 7.05808 3.02055   3
   2  11   2 1.65687 3.02644   4
  -3 -11  -2 11.6782  3.4575   3
   3  11   2 13.5966  3.8930   4
  -4 -11  -2 1.51723 3.09801   3
   4  11   2 2.86784 3.27766   4
   5  11   2 35.2229  5.6561   4
   4 -12  -2 7.69936 4.58352   3
  -4  12   2 12.3779  4.2840   1
   3 -12  -2 11.8381  4.4006   3
  -3  12   2 8.68463 4.12458   4
   2 -12  -2 3.42452 3.29528   3
  -2  12   2 8.28980 4.14386   4
   1 -12  -2 7.88419 3.46611   3
  -1  12   2 14.1937  4.2717   4
   0 -12  -2 16.5679  3.9309   3
   0  12   2 12.5004  4.0911   4
  -1 -12  -2 256.013  10.854   3
   1  12   2 276.850  11.553   4
  -2 -12  -2 16.7301  4.1939   3
   2  12   2 21.8242  4.8353   4
  -3 -12  -2 12.7134  4.2494   3
   3  12   2 8.62182 4.35328   4
  -4 -12  -2 63.1598  7.0917   3
   4  12   2 47.5378  6.6339   4
   0  13   2 21.5198  5.7146   4
   1  13   2 13.3579  5.0284   4
  -3 -11   3 139.552  10.459   3
   2  11  -3 1.01606 3.48707   1
  -2 -11   3 0.98485 3.88093   3
   1  11  -3 61.5861  5.9161   1
  -1 -11   3 85.6473  8.0330   3
   0  11  -3 73.9893  5.9458   1
   0 -11   3 78.6053  7.5950   3
  -1  11  -3 12.6893  3.6952   1
   1 -11   3 8.50079 3.93338   3
  -2  11  -3 1.96705 2.75266   1
   2 -11   3 2.69491 3.57073   3
  -3  11  -3 21.6318  4.1395   1
   3 -11   3 27.0042  5.1889   3
   4  10  -3 -0.4330  3.9522   1
   3  10  -3 49.5516  5.2259   1
  -3 -10   3 46.8464  5.9692   3
   2  10  -3 -1.5539  2.4435   1
  -2 -10   3 -2.0057  2.9480   3
   1  10  -3 1.37974 2.41167   1
  -1 -10   3 3.31869 2.95047   3
   0  10  -3 9.71077 2.74403   1
   0 -10   3 21.1317  4.1585   3
  -1  10  -3 228.129   8.464   1
   1 -10   3 207.836   9.548   3
  -2  10  -3 82.9883  5.6388   1
   2 -10   3 81.4107  7.0431   3
  -3  10  -3 224.504   8.919   1
   3 -10   3 201.615  10.161   3
  -4  10  -3 143.365   7.417   1
   4 -10   3 166.406   9.148   3
   4 -10   3 153.597   7.640   4
  -5  10  -3 101.791   7.159   1
   5 -10   3 111.840   9.031   3
   5 -10   3 119.864   6.817   4
   6 -10   3 8.49039 3.76933   4
   5   9  -3 78.5571  6.6264   1
   4   9  -3 4.02014 3.03625   1
   3   9  -3 40.4388  4.2189   1
  -3  -9   3 53.8925  5.6167   3
   2   9  -3 143.153   6.481   1
  -2  -9   3 156.456   7.836   3
   1   9  -3 3.45411 2.09397   1
  -1  -9   3 3.45099 2.40796   3
   0   9  -3 0.01833 1.64175   1
   0  -9   3 0.19642 2.15363   3
  -1   9  -3 235.882   8.089   1
   1  -9   3 234.694   9.311   3
  -2   9  -3 27.8234  3.4025   1
   2  -9   3 21.1016  3.7363   3
  -3   9  -3 63.4788  5.1185   1
   3  -9   3 67.8605  6.2458   3
   3  -9   3 64.0190  4.4494   4
  -4   9  -3 139.839   6.774   1
   4  -9   3 148.853   6.426   4
   4  -9   3 159.633   8.218   3
  -5   9  -3 20.3600  3.6449   1
   5  -9   3 21.0603  3.4013   4
   5  -9   3 36.2509  5.5437   3
  -6   9  -3 0.96847 2.60720   1
   6  -9   3 2.35332 3.90329   3
   6  -9   3 -0.8046  2.5076   4
   7  -9   3 111.347   7.184   4
   6   8  -3 6.69039 4.03631   1
  -6  -8   3 6.30483 4.80079   2
   5   8  -3 101.670   6.526   1
  -5  -8   3 90.9570  7.7604   2
   4   8  -3 25.7854  3.7326   1
   3   8  -3 45.8574  4.1754   1
  -3  -8   3 44.5201  4.7630   3
   2   8  -3 36.9016  3.5966   1
  -2  -8   3 40.4930  4.3423   3
   1   8  -3 3.81337 1.77232   1
  -1  -8   3 4.44029 2.22320   3
   0   8  -3 26.7612  2.9895   1
   0  -8   3 31.1962  3.8404   3
  -1   8  -3 429.347  11.003   1
   1  -8   3 447.677  12.678   3
  -2   8  -3 147.103   5.942   1
  -2   8  -3 147.236   6.252   4
   2  -8   3 140.372   6.790   3
  -3   8  -3 14.4843  2.5299   1
  -3   8  -3 16.9251  3.0247   4
   3  -8   3 15.1793  3.1670   3
   3  -8   3 16.1025  2.4735   4
  -4   8  -3 157.363   6.673   1
   4  -8   3 146.898   5.844   4
   4  -8   3 133.712   7.167   3
  -5   8  -3 34.5465  4.0268   1
   5  -8   3 25.2422  3.2636   4
   5  -8   3 34.6911  4.7821   3
  -6   8  -3 57.5707  5.5395   1
   6  -8   3 71.4557  4.9122   4
   6  -8   3 61.4166  6.2015   3
  -7   8  -3 132.770   7.924   1
   7  -8   3 119.580   6.825   4
   8  -8   3 107.671   7.146   4
   7   7  -3 1.56344 4.16185   1
  -7  -7   3 -2.4151  4.1027   2
   6   7  -3 92.9292  6.4838   1
  -6  -7   3 92.3828  7.6746   2
   5   7  -3 23.7176  3.6454   1
  -5  -7   3 27.2823  4.6562   2
   4   7  -3 179.532   6.911   1
  -4  -7   3 179.815   8.426   2
  -4  -7   3 186.912   7.594   3
   3   7  -3 43.3580  3.8576   1
  -3  -7   3 37.9942  4.2575   2
  -3  -7   3 40.6997  4.1040   3
   2   7  -3 20.1738  2.6418   1
  -2  -7   3 25.7058  3.4228   2
  -2  -7   3 17.0441  2.7428   3
   1   7  -3 378.197   9.547   1
  -1  -7   3 362.739  10.484   3
   0   7  -3 10.1581  1.8919   1
   0   7  -3 12.3943  2.3007   4
   0  -7   3 12.5924  2.4690   3
  -1   7  -3 134.839   5.301   1
  -1   7  -3 133.495   5.321   4
   1  -7   3 144.953   6.393   3
  -2   7  -3 2.82272 1.81855   4
  -2   7  -3 2.11487 1.26356   1
   2  -7   3 5.00633 1.86605   3
  -3   7  -3 4.53617 1.61548   1
  -3   7  -3 4.11452 1.88407   4
   3  -7   3 5.95473 1.60806   4
   3  -7   3 4.19107 1.98338   3
  -4   7  -3 28.7724  3.2581   1
   4  -7   3 29.6643  3.6220   3
   4  -7   3 28.2555  2.9931   4
  -5   7  -3 15.7673  2.7414   1
   5  -7   3 19.0049  3.3720   3
   5  -7   3 14.8358  2.5144   4
  -6   7  -3 3.97279 2.38570   1
   6  -7   3 1.65045 1.82961   4
   6  -7   3 3.64759 2.75951   3
  -7   7  -3 21.1417  3.8500   1
   7  -7   3 17.3414  3.1100   4
  -8   7  -3 327.196  12.757   1
   8  -7   3 343.600  11.236   4
   8   6  -3 171.169  10.138   1
   7   6  -3 85.7723  6.7565   1
  -7  -6   3 77.8618  7.4624   2
   6   6  -3 13.2300  3.2000   1
  -6  -6   3 14.0749  3.9206   2
   5   6  -3 4.42683 2.25442   1
  -5  -6   3 6.68913 2.82556   2
   4   6  -3 114.161   5.221   1
  -4  -6   3 111.998   5.476   3
  -4  -6   3 116.144   6.426   2
   3   6  -3 53.7085  3.6429   1
  -3  -6   3 51.2594  4.5678   2
  -3  -6   3 52.2281  3.7746   3
   2   6  -3 161.303   5.731   1
  -2  -6   3 165.081   6.127   3
  -2  -6   3 161.938   6.255   2
   1   6  -3 60.8653  3.4416   4
   1   6  -3 64.4108  3.4646   1
  -1  -6   3 58.7958  3.7112   2
  -1  -6   3 60.5822  3.8602   3
   0   6  -3 5.10758 1.38633   1
   0   6  -3 11.6646  1.8790   4
   0  -6   3 8.67800 1.96474   3
  -1   6  -3 180.004   5.746   1
  -1   6  -3 181.113   5.616   4
   1  -6   3 176.459   6.607   3
  -2   6  -3 569.252  12.115   1
  -2   6  -3 577.966  11.901   4
   2  -6   3 590.636  13.398   3
  -3   6  -3 37.9062  3.2684   1
   3  -6   3 39.3708  3.7912   3
   3  -6   3 41.5727  2.5844   4
  -4   6  -3 67.2637  3.9631   1
   4  -6   3 71.8696  4.5481   3
   4  -6   3 66.7845  3.5371   4
  -5   6  -3 280.820   8.821   1
   5  -6   3 289.711   8.127   4
   5  -6   3 302.167   9.398   3
  -6   6  -3 32.0252  3.7270   1
   6  -6   3 32.4292  3.9298   3
   6  -6   3 29.1104  3.2207   4
  -7   6  -3 2.58652 2.36099   1
   7  -6   3 1.24684 1.80005   4
  -8   6  -3 181.730   9.348   1
   8  -6   3 181.672   7.961   4
  -9   6  -3 14.8253  4.7092   1
   9  -6   3 15.5232  3.7368   4
   8   5  -3 6.27980 4.12006   1
  -8  -5   3 7.13945 4.37672   2
   7   5  -3 14.9346  3.6113   1
  -7  -5   3 7.69719 3.83338   2
   6   5  -3 40.9709  4.1701   1
  -6  -5   3 33.7698  4.7384   2
   5   5  -3 104.503   5.352   1
  -5  -5   3 120.401   6.637   2
   4   5  -3 95.4835  4.6425   1
  -4  -5   3 89.3575  4.4033   3
  -4  -5   3 89.6764  5.4898   2
   3   5  -3 1307.07   23.14   1
   3   5  -3 1341.94   21.89   4
  -3  -5   3 1302.73   23.02   3
  -3  -5   3 1338.71   24.42   2
   2   5  -3 248.527   6.929   1
   2   5  -3 242.927   6.312   4
  -2  -5   3 232.330   7.293   2
  -2  -5   3 237.519   7.120   3
   1   5  -3 1799.08   27.17   4
   1   5  -3 1757.85   28.86   1
  -1  -5   3 1774.85   29.44   3
  -1  -5   3 1760.40   28.80   2
   0   5  -3 927.272  16.590   1
   0   5  -3 917.971  15.521   4
   0  -5   3 912.934  15.914   2
   0  -5   3 908.731  17.439   3
  -1   5  -3 1.60656 0.95907   1
  -1   5  -3 -0.1726  0.9108   4
   1  -5   3 2.00695 1.04320   3
   1  -5   3 3.30708 1.08617   2
  -2   5  -3 201.909   5.814   1
  -2   5  -3 194.698   5.608   4
   2  -5   3 203.132   6.618   3
  -3   5  -3 21.5332  2.3045   1
   3  -5   3 24.3686  2.1139   4
   3  -5   3 18.0528  2.4287   3
  -4   5  -3 380.260   9.647   1
   4  -5   3 396.531   8.942   4
   4  -5   3 399.241  10.336   3
  -5   5  -3 21.8322  2.8005   1
   5  -5   3 22.4598  2.4839   4
   5  -5   3 24.1659  3.1506   3
  -6   5  -3 277.077   8.888   1
   6  -5   3 287.794   8.304   4
   6  -5   3 277.425   8.782   3
  -7   5  -3 79.3214  5.4137   1
   7  -5   3 75.9214  4.6393   4
  -8   5  -3 210.882   9.404   1
   8  -5   3 210.558   8.189   4
  -9   5  -3 76.7238  7.3088   1
   9  -5   3 78.9543  6.3320   4
   9   4  -3 76.1999  7.3495   1
   8   4  -3 128.192   7.721   1
  -8  -4   3 150.734   9.395   2
   7   4  -3 0.65942 2.45523   1
  -7  -4   3 0.20922 2.50858   2
   6   4  -3 8.05443 2.41462   1
  -6  -4   3 1.94614 2.40684   2
   5   4  -3 3.07550 1.81346   1
   5   4  -3 5.87295 1.89658   4
  -5  -4   3 5.87029 2.24535   2
   4   4  -3 -0.2000  1.1801   1
   4   4  -3 1.00658 1.21692   4
  -4  -4   3 0.71065 1.48681   2
  -4  -4   3 1.68693 1.27019   3
   3   4  -3 187.182   5.126   4
   3   4  -3 183.675   5.796   1
  -3  -4   3 177.082   5.465   3
  -3  -4   3 175.785   6.600   2
   2   4  -3 72.7734  2.9270   4
   2   4  -3 64.6716  3.2499   1
  -2  -4   3 72.0775  3.8502   2
  -2  -4   3 71.5689  3.3161   3
   1   4  -3 63.3566  2.6003   4
   1   4  -3 63.3600  3.0047   1
  -1  -4   3 57.3006  3.1783   3
  -1  -4   3 69.2074  3.3045   2
   0   4  -3 1352.66   22.05   1
   0   4  -3 1342.64   20.35   4
   0  -4   3 1308.63   22.69   3
   0  -4   3 1325.97   21.51   2
  -1   4  -3 377.788   7.573   4
  -1   4  -3 384.143   8.258   1
   1  -4   3 380.156   9.076   3
   1  -4   3 375.779   7.461   2
  -2   4  -3 6.42496 1.22907   4
  -2   4  -3 8.90598 1.34815   1
  -2   4  -3 9.63745 0.88261   2
   2  -4   3 11.2485  1.7462   3
  -3   4  -3 622.145  12.157   1
   3  -4   3 611.151  11.062   4
   3  -4   3 596.593  12.716   3
  -4   4  -3 86.9055  2.7804   2
  -4   4  -3 82.1975  3.8725   1
   4  -4   3 93.2999  4.2576   3
   4  -4   3 89.9582  3.5006   4
  -5   4  -3 457.776  11.086   1
   5  -4   3 468.528  10.940   3
   5  -4   3 452.606  10.132   4
  -6   4  -3 486.255  12.504   1
   6  -4   3 491.518  11.276   4
   6  -4   3 490.408  11.768   3
  -7   4  -3 5.63613 2.33017   1
   7  -4   3 6.50696 1.75118   4
  -8   4  -3 85.1577  6.1921   1
   8  -4   3 77.2369  4.8701   4
  -9   4  -3 30.4762  4.8390   1
   9  -4   3 25.8933  3.8459   4
 -10   4  -3 42.1418  6.6153   1
   9   3  -3 24.3854  5.1677   1
   8   3  -3 171.936   8.436   1
  -8  -3   3 169.654   9.504   2
   7   3  -3 -0.4234  2.1352   1
  -7  -3   3 -1.1853  2.4044   2
   6   3  -3 44.0699  3.6940   4
   6   3  -3 42.0752  4.0071   1
  -6  -3   3 38.2869  4.4102   2
   5   3  -3 51.2577  3.1567   4
   5   3  -3 42.3764  3.5776   1
  -5  -3   3 38.3376  3.9262   2
   4   3  -3 162.994   5.620   1
   4   3  -3 160.460   4.931   4
  -4  -3   3 169.666   4.767   3
  -4  -3   3 156.638   6.353   2
   3   3  -3 78.8265  3.0041   4
   3   3  -3 82.8959  3.6422   1
  -3  -3   3 81.4335  3.3030   3
  -3  -3   3 76.4251  4.1418   2
   2   3  -3 186.954   5.424   1
   2   3  -3 198.254   4.548   4
  -2  -3   3 193.426   5.301   3
  -2  -3   3 196.963   6.120   2
   1   3  -3 278.855   5.404   4
   1   3  -3 269.887   6.428   1
  -1  -3   3 269.996   6.688   2
  -1  -3   3 272.895   6.670   3
   0   3  -3 593.785  11.072   1
   0   3  -3 608.397   9.723   4
   0  -3   3 593.792  10.939   2
   0  -3   3 591.001  11.545   3
  -1   3  -3 386.298   7.873   1
  -1   3  -3 386.104   7.002   4
   1  -3   3 390.858   7.420   2
   1  -3   3 375.224   8.429   3
  -2   3  -3 16.7713  1.0194   2
  -2   3  -3 13.0851  1.4811   1
   2  -3   3 14.4243  1.7744   3
   2  -3   3 16.7670  1.1460   4
  -3   3  -3 421.489   7.199   2
  -3   3  -3 413.048   8.801   1
   3  -3   3 405.937   7.973   4
   3  -3   3 422.804   9.301   3
  -4   3  -3 394.931   8.985   1
  -4   3  -3 402.114   7.662   2
   4  -3   3 406.647   9.298   3
   4  -3   3 414.215   8.542   4
  -5   3  -3 550.477  12.179   1
  -5   3  -3 541.602  10.544   2
   5  -3   3 553.552  11.671   3
   5  -3   3 543.449  11.097   4
  -6   3  -3 409.908  10.714   1
  -6   3  -3 410.543   9.229   2
   6  -3   3 399.757   9.686   4
  -7   3  -3 301.022   9.824   1
  -7   3  -3 288.000   8.273   2
   7  -3   3 281.531   8.417   4
  -8   3  -3 9.62316 2.92941   1
   8  -3   3 8.17183 2.18815   4
  -9   3  -3 2.72140 3.20826   1
   9  -3   3 13.3560  3.0559   4
 -10   3  -3 1.98119 4.27010   1
  10  -3   3 0.40297 2.39510   4
   9   2  -3 1.46240 3.62611   1
  -9  -2   3 0.98981 3.70006   2
   8   2  -3 1.99082 2.81787   1
  -8  -2   3 -1.7075  2.8082   2
   7   2  -3 186.004   7.174   1
   7   2  -3 168.030   6.723   4
  -7  -2   3 153.781   7.880   2
   6   2  -3 67.7617  3.8644   4
   6   2  -3 72.9768  4.2850   1
  -6  -2   3 65.7021  5.3227   2
   5   2  -3 284.706   8.033   1
   5   2  -3 289.604   7.296   4
  -5  -2   3 287.549   9.218   2
   4   2  -3 14.0494  1.6440   4
   4   2  -3 15.9273  2.0417   1
  -4  -2   3 15.4724  2.3408   2
  -4  -2   3 13.5546  1.4166   3
   3   2  -3 399.778   7.645   4
   3   2  -3 403.213   8.983   1
  -3  -2   3 405.591   9.928   2
  -3  -2   3 402.559   7.888   3
   2   2  -3 417.911   7.300   4
   2   2  -3 420.496   8.696   1
  -2  -2   3 418.960   9.455   2
  -2  -2   3 414.855   8.269   3
   1   2  -3 857.846  14.849   1
   1   2  -3 901.240  12.917   4
  -1  -2   3 867.166  15.287   2
  -1  -2   3 873.330  14.919   3
   0   2  -3 105.402   3.271   1
   0  -2   3 107.525   3.595   3
   0  -2   3 108.269   3.399   2
  -1   2  -3 1274.54   20.23   1
   1  -2   3 1286.46   20.97   3
   1  -2   3 1287.28   19.92   2
   1  -2   3 1297.69   18.26   4
  -2   2  -3 384.813   6.557   2
  -2   2  -3 378.823   7.478   1
   2  -2   3 366.734   8.050   3
   2  -2   3 379.009   6.651   4
  -3   2  -3 25.3596  1.7709   1
  -3   2  -3 26.6304  1.3489   2
   3  -2   3 25.0887  1.5265   4
   3  -2   3 26.1825  2.2248   3
  -4   2  -3 2675.85   40.37   2
  -4   2  -3 2760.60   42.05   1
   4  -2   3 2771.87   41.50   3
   4  -2   3 2752.28   39.89   4
  -5   2  -3 29.7490  2.7822   1
  -5   2  -3 30.6575  2.2087   2
   5  -2   3 33.4128  2.4062   3
   5  -2   3 27.3687  2.2936   4
  -6   2  -3 216.402   7.171   1
  -6   2  -3 201.325   6.147   2
   6  -2   3 213.518   6.378   4
  -7   2  -3 16.1995  2.8788   1
  -7   2  -3 22.1051  2.8446   2
   7  -2   3 21.8780  2.5791   4
  -8   2  -3 3.65422 2.33124   2
  -8   2  -3 2.79378 2.49919   1
   8  -2   3 5.69463 1.95520   4
  -9   2  -3 55.9852  6.0591   1
   9  -2   3 46.4691  4.4328   4
 -10   2  -3 152.648   9.815   1
  10  -2   3 146.803   7.625   4
   9   1  -3 2.42490 3.47665   1
  -9  -1   3 -1.1289  3.2163   2
   8   1  -3 2.10669 2.60983   1
   8   1  -3 1.60472 2.31468   4
  -8  -1   3 2.91246 2.95008   2
   7   1  -3 77.1833  5.0644   1
   7   1  -3 69.4170  4.2198   4
  -7  -1   3 59.3077  5.3625   2
   6   1  -3 84.4118  4.6903   1
   6   1  -3 83.4492  4.1395   4
  -6  -1   3 102.115   5.676   2
   5   1  -3 346.741   8.961   1
   5   1  -3 334.420   7.929   4
  -5  -1   3 336.639   9.781   2
   4   1  -3 11.9264  1.4481   4
   4   1  -3 8.69174 1.59840   1
  -4  -1   3 10.4789  1.9132   2
   3   1  -3 41.4287  1.9309   4
   3   1  -3 38.4910  2.4033   1
  -3  -1   3 43.5274  1.8377   3
  -3  -1   3 32.2386  2.8198   2
   2   1  -3 640.718   9.968   4
   2   1  -3 622.497  11.605   1
  -2  -1   3 643.911  10.899   3
  -2  -1   3 629.580  12.262   2
   1   1  -3 1823.31   27.86   1
  -1  -1   3 1857.63   27.59   3
  -1  -1   3 1789.05   28.20   2
   0   1  -3 1438.31   21.87   1
   0  -1   3 1409.18   22.07   3
   0  -1   3 1412.92   22.13   2
  -1   1  -3 1876.29   28.40   1
   1  -1   3 1945.61   26.22   4
   1  -1   3 1926.56   28.39   2
   1  -1   3 1887.80   28.96   3
  -2   1  -3 223.344   4.819   1
  -2   1  -3 223.852   4.428   2
   2  -1   3 227.910   4.390   4
   2  -1   3 218.684   5.304   3
  -3   1  -3 42.1831  2.0000   1
  -3   1  -3 41.0681  1.7307   2
   3  -1   3 41.7405  1.8842   4
   3  -1   3 41.2339  2.1419   3
  -4   1  -3 2389.20   36.18   2
  -4   1  -3 2436.32   37.11   1
   4  -1   3 2420.52   36.32   3
   4  -1   3 2408.21   35.45   4
  -5   1  -3 668.775  13.186   1
  -5   1  -3 643.715  12.663   2
   5  -1   3 659.780  12.513   4
   5  -1   3 672.447  11.968   3
  -6   1  -3 0.62562 1.06394   2
  -6   1  -3 0.29573 1.08903   1
   6  -1   3 0.24405 0.91952   4
  -7   1  -3 514.822  12.366   2
  -7   1  -3 532.242  12.997   1
   7  -1   3 523.144  11.883   4
  -8   1  -3 136.640   6.532   2
  -8   1  -3 124.713   6.612   1
   8  -1   3 147.740   5.962   4
  -9   1  -3 29.5889  4.2323   2
  -9   1  -3 38.1078  4.9973   1
   9  -1   3 31.7853  3.7518   4
 -10   1  -3 166.740   9.367   2
 -10   1  -3 178.483  10.290   1
  10  -1   3 178.608   8.134   4
   9   0  -3 41.4218  4.8386   4
   9   0  -3 58.0490  5.8365   1
  -9   0   3 52.7829  6.2796   2
   8   0  -3 0.31275 2.06362   4
   8   0  -3 0.62545 2.32909   1
  -8   0   3 0.57806 2.54540   2
   7   0  -3 31.1486  3.2517   4
  -7   0   3 34.9901  4.2519   1
  -7   0   3 33.4754  4.2436   2
   6   0  -3 93.1909  4.2026   4
  -6   0   3 80.3489  5.1800   1
  -6   0   3 101.056   5.393   2
   5   0  -3 1065.08   18.31   4
  -5   0   3 1086.97   21.24   1
  -5   0   3 1076.25   20.77   2
   4   0  -3 -0.5870  0.6801   4
  -4   0   3 -0.1735  0.9387   1
  -4   0   3 0.05873 1.10423   2
   3   0  -3 826.980  13.428   4
  -3   0   3 808.751  15.477   2
  -3   0   3 829.751  15.740   1
  -3   0   3 841.890  12.968   3
   2   0  -3 242.983   4.691   4
   2   0  -3 240.637   5.617   1
  -2   0   3 242.245   4.870   3
  -2   0   3 242.168   6.160   2
   1   0  -3 28.2709  1.5492   1
   1   0  -3 29.7207  1.0230   4
  -1   0   3 32.4438  1.9096   2
  -1   0   3 29.8558  1.4964   3
   0   0  -3 309.581   5.866   1
   0   0   3 320.381   6.488   2
   0   0   3 313.954   6.200   3
  -1   0  -3 644.063  10.306   2
  -1   0  -3 628.030  10.212   1
   1   0   3 648.565  10.977   3
   1   0   3 653.691   9.430   4
  -2   0  -3 206.427   4.303   2
  -2   0  -3 218.863   4.278   1
   2   0   3 211.932   4.168   4
   2   0   3 210.880   4.851   3
  -3   0  -3 81.7072  2.6656   2
  -3   0  -3 83.0122  2.6682   1
   3   0   3 86.0028  2.8348   3
   3   0   3 84.8147  2.6462   4
  -4   0  -3 710.994  12.724   2
  -4   0  -3 714.558  12.741   1
   4   0   3 690.345  12.318   4
   4   0   3 720.177  12.228   3
  -5   0  -3 273.673   7.067   1
  -5   0  -3 270.273   7.123   2
   5   0   3 284.499   6.086   3
   5   0   3 268.054   6.660   4
  -6   0  -3 143.474   5.285   2
  -6   0  -3 138.155   5.312   1
   6   0   3 135.718   4.994   4
  -7   0  -3 380.786  10.341   2
  -7   0  -3 357.325  10.156   1
   7   0   3 381.153   9.651   4
  -8   0  -3 154.657   7.310   1
  -8   0  -3 160.744   7.190   2
   8   0   3 161.350   6.365   4
  -9   0  -3 50.9575  5.4905   1
  -9   0  -3 46.3223  5.2048   2
   9   0   3 51.6801  4.7534   4
 -10   0  -3 38.4359  5.4662   2
  10   0   3 32.1016  4.4225   4
 -11   0  -3 129.458   9.895   2
   9  -1  -3 69.8359  5.8400   4
  -9   1   3 70.1483  7.2385   1
  -9   1   3 76.7702  7.2813   2
   8  -1  -3 29.3732  3.6321   4
  -8   1   3 35.0506  4.7822   1
  -8   1   3 23.7096  3.9616   2
   7  -1  -3 164.813   6.220   4
  -7   1   3 153.900   7.181   2
  -7   1   3 146.498   7.427   1
   6  -1  -3 180.495   6.056   4
  -6   1   3 178.793   7.153   2
  -6   1   3 186.304   7.570   1
   5  -1  -3 471.229   9.961   4
  -5   1   3 460.319  11.780   1
  -5   1   3 464.208  11.403   2
   4  -1  -3 172.753   4.868   4
  -4   1   3 183.202   5.921   2
  -4   1   3 177.225   6.200   1
   3  -1  -3 238.255   5.413   4
  -3   1   3 233.648   6.665   1
  -3   1   3 244.763   4.841   3
  -3   1   3 244.405   6.475   2
   2  -1  -3 73.4511  2.2637   4
  -2   1   3 72.3522  3.1160   1
  -2   1   3 73.3619  2.2970   3
  -2   1   3 68.4799  2.9413   2
  -1   1   3 374.417   7.652   2
  -1   1   3 402.132   6.708   4
  -1   1   3 387.117   7.126   3
  -1   1   3 394.747   7.755   1
   0   1   3 1792.22   26.85   3
   0   1   3 1791.85   27.05   2
   0   1   3 1824.27   25.24   4
  -1  -1  -3 9804.11  134.50   2
  -1  -1  -3 9593.68  135.45   1
   1   1   3 9267.62  135.28   3
   1   1   3 9999.99  134.51   4
  -2  -1  -3 13.2506  0.8097   1
  -2  -1  -3 11.6586  1.0343   2
   2   1   3 12.2297  1.0479   4
   2   1   3 12.8183  1.1964   3
  -3  -1  -3 3988.52   57.40   1
  -3  -1  -3 3998.82   57.46   2
   3   1   3 3968.00   55.70   4
   3   1   3 3998.49   57.32   3
  -4  -1  -3 19.9483  1.7010   1
  -4  -1  -3 13.9597  1.6004   2
   4   1   3 21.3045  1.8197   4
   4   1   3 21.4592  1.5018   3
  -5  -1  -3 246.759   6.888   2
  -5  -1  -3 252.925   6.569   1
   5   1   3 251.908   5.576   3
   5   1   3 254.097   6.549   4
  -6  -1  -3 100.387   4.456   1
  -6  -1  -3 108.029   4.690   2
   6   1   3 100.152   4.317   4
  -7  -1  -3 106.084   5.253   1
  -7  -1  -3 101.879   5.383   2
   7   1   3 113.735   4.936   4
  -8  -1  -3 689.287  16.206   1
  -8  -1  -3 666.390  16.519   2
   8   1   3 715.507  15.647   4
  -9  -1  -3 54.1074  5.5450   2
   9   1   3 59.4279  5.1455   4
 -10  -1  -3 0.59313 3.41137   2
  10   1   3 -2.1469  2.4963   4
   9  -2  -3 4.19013 2.72956   4
  -9   2   3 1.71563 3.74387   2
  -9   2   3 0.52806 3.27742   1
   8  -2  -3 1.85502 2.06370   4
  -8   2   3 1.57709 2.87808   2
  -8   2   3 1.37659 2.77724   1
   7  -2  -3 136.585   5.716   4
  -7   2   3 119.970   6.440   2
  -7   2   3 116.652   6.831   1
   6  -2  -3 59.1994  3.5803   4
  -6   2   3 59.5389  4.5747   2
  -6   2   3 43.5526  4.3248   1
   5  -2  -3 2.28830 1.08105   4
  -5   2   3 1.29073 1.39891   2
  -5   2   3 1.52325 1.30959   1
   4  -2  -3 47.8183  2.5367   4
  -4   2   3 45.7365  3.1656   1
  -4   2   3 47.7250  2.9984   2
   3  -2  -3 0.57920 0.61350   4
  -3   2   3 0.99993 0.86071   2
  -3   2   3 1.34609 0.71940   3
  -3   2   3 0.55555 0.82391   1
  -2   2   3 11.2414  1.1230   3
  -2   2   3 10.6027  1.2568   4
  -2   2   3 11.0879  1.3676   2
  -2   2   3 8.68526 1.34271   1
  -1   2   3 2239.10   33.67   2
  -1   2   3 2240.38   33.42   3
  -1   2   3 2304.32   34.11   1
  -1   2   3 2263.90   32.45   4
   0  -2  -3 6798.68   94.85   2
   0   2   3 6799.03   92.23   4
   0   2   3 6823.01   95.90   1
   0   2   3 6673.17   95.69   3
   0   2   3 6779.52   95.33   2
  -1  -2  -3 7531.11  107.29   2
   1   2   3 7824.26  104.27   4
   1   2   3 7677.40  108.22   3
  -2  -2  -3 861.221  13.863   2
   2   2   3 863.831  13.793   4
   2   2   3 854.222  14.180   3
  -3  -2  -3 132.600   3.090   1
  -3  -2  -3 124.927   3.811   2
   3   2   3 130.793   3.633   3
   3   2   3 128.355   3.780   4
  -4  -2  -3 18.2452  1.8631   2
   4   2   3 18.6304  1.5850   3
   4   2   3 16.7285  1.6829   4
  -5  -2  -3 195.310   5.501   1
  -5  -2  -3 201.796   6.287   2
   5   2   3 196.783   4.777   3
   5   2   3 193.370   5.803   4
  -6  -2  -3 11.5062  2.0195   1
  -6  -2  -3 6.00148 1.76355   2
   6   2   3 9.85544 1.80774   4
  -7  -2  -3 355.066  10.596   2
  -7  -2  -3 351.272   9.709   1
   7   2   3 368.590   9.837   4
  -8  -2  -3 138.967   7.076   2
   8   2   3 110.244   5.690   4
  -9  -2  -3 101.539   6.961   2
   9   2   3 89.6741  5.8669   4
 -10  -2  -3 0.72966 3.56953   2
  10   2   3 1.35374 2.67116   4
   9  -3  -3 4.21687 2.86670   4
  -9   3   3 3.96185 3.56047   1
   8  -3  -3 32.3561  3.8831   4
  -8   3   3 20.8219  4.0948   2
  -8   3   3 21.2571  4.2631   1
   7  -3  -3 227.190   7.715   4
  -7   3   3 212.652   8.087   2
  -7   3   3 219.712   9.114   1
   6  -3  -3 321.626   8.719   4
  -6   3   3 313.733  10.276   1
  -6   3   3 325.678   9.265   2
   5  -3  -3 59.2201  3.2593   4
  -5   3   3 54.9481  3.5846   2
  -5   3   3 56.9338  3.9550   1
   4  -3  -3 0.73132 0.79460   4
   4  -3  -3 1.21737 0.91831   3
  -4   3   3 1.46310 1.06176   1
  -4   3   3 4.05657 1.24214   2
   3  -3  -3 242.261   5.998   4
   3  -3  -3 246.561   5.558   3
  -3   3   3 249.251   6.184   2
  -3   3   3 239.573   6.740   1
  -2   3   3 949.869  16.679   1
  -2   3   3 955.623  16.110   4
  -2   3   3 965.268  15.815   3
  -2   3   3 968.947  15.947   2
  -1   3   3 262.210   5.799   3
  -1   3   3 259.122   5.747   1
  -1   3   3 249.432   5.886   4
  -1   3   3 263.956   5.527   2
   0  -3  -3 3040.56   44.30   2
   0   3   3 3096.67   44.19   4
   0   3   3 3095.92   45.70   3
   0   3   3 3203.41   44.93   1
  -1  -3  -3 347.009   6.389   2
   1   3   3 343.442   7.188   3
   1   3   3 348.359   6.977   4
  -2  -3  -3 235.979   5.260   2
   2   3   3 234.713   5.553   3
   2   3   3 239.236   5.578   4
  -3  -3  -3 7.05454 1.20235   2
   3   3   3 5.78698 0.98223   3
   3   3   3 5.07588 1.05626   4
  -4  -3  -3 0.24641 0.67816   2
  -4  -3  -3 -0.4928  0.6694   1
   4   3   3 0.06454 0.65644   3
   4   3   3 0.00128 0.65907   4
  -5  -3  -3 599.642  12.974   2
  -5  -3  -3 572.693  11.246   1
   5   3   3 588.692  10.810   3
   5   3   3 586.364  12.143   4
  -6  -3  -3 398.448   9.568   1
  -6  -3  -3 411.617  10.837   2
   6   3   3 427.066  10.309   4
  -7  -3  -3 147.052   6.819   2
   7   3   3 155.555   6.379   4
  -8  -3  -3 187.897   8.648   2
   8   3   3 194.361   7.783   4
  -9  -3  -3 345.255  12.539   2
   9   3   3 322.369  11.068   4
 -10  -3  -3 13.4896  4.4203   2
  10   3   3 9.07802 3.58305   4
   9  -4  -3 -0.1235  2.6734   4
  -9   4   3 2.41233 3.53414   1
   8  -4  -3 61.9637  5.2440   4
  -8   4   3 66.1760  6.4743   1
   7  -4  -3 30.1474  3.4626   4
  -7   4   3 46.7656  5.1307   1
   6  -4  -3 305.281   8.809   4
  -6   4   3 289.389   9.948   1
  -6   4   3 319.074   9.037   2
   5  -4  -3 658.139  13.627   4
  -5   4   3 636.744  15.052   1
  -5   4   3 680.942  13.583   2
   4  -4  -3 11.7208  1.6498   3
   4  -4  -3 10.3967  1.5880   4
  -4   4   3 10.1258  1.7403   2
  -4   4   3 13.8312  2.1407   1
   3  -4  -3 253.525   6.259   3
  -3   4   3 263.861   6.138   2
  -3   4   3 254.720   7.146   1
  -3   4   3 254.993   7.111   4
   2  -4  -3 602.715  11.376   3
  -2   4   3 613.647  10.749   2
  -2   4   3 610.134  11.808   4
  -2   4   3 597.247  11.660   1
   1  -4  -3 4.56233 0.74903   2
   1  -4  -3 5.16485 1.08685   3
  -1   4   3 3.52150 1.01706   4
  -1   4   3 4.21506 0.90232   1
   0  -4  -3 1792.38   26.12   2
   0   4   3 1761.07   27.78   3
   0   4   3 1822.70   26.56   1
   0   4   3 1728.59   27.19   4
  -1  -4  -3 225.468   4.801   2
   1   4   3 218.832   5.644   3
   1   4   3 231.304   5.754   4
  -2  -4  -3 647.691  11.565   2
   2   4   3 641.646  12.002   4
   2   4   3 657.488  12.081   3
  -3  -4  -3 179.595   5.155   2
   3   4   3 184.209   5.010   3
   3   4   3 180.200   5.314   4
  -4  -4  -3 1.29209 0.92113   3
  -4  -4  -3 2.47728 1.11642   2
   4   4   3 3.07317 0.86173   1
   4   4   3 3.04979 1.05709   4
  -5  -4  -3 5.67627 1.34007   3
  -5  -4  -3 3.73343 1.47071   2
   5   4   3 5.31401 1.42467   4
   5   4   3 7.20074 1.34442   1
  -6  -4  -3 433.627  11.985   2
   6   4   3 451.766  11.286   4
   6   4   3 477.109   9.439   1
  -7  -4  -3 40.0569  4.4557   2
   7   4   3 43.7802  4.1141   4
  -8  -4  -3 1.25345 2.21492   2
   8   4   3 -0.1620  1.9244   4
  -9  -4  -3 51.1588  5.9810   2
   9   4   3 48.4055  5.2259   4
 -10  -4  -3 8.55305 4.63097   2
  10   4   3 8.57672 3.68034   4
   9  -5  -3 11.0005  3.7341   4
  -9   5   3 15.5765  5.1800   1
   8  -5  -3 34.4649  4.0977   4
  -8   5   3 34.7618  5.0453   1
   7  -5  -3 362.534  10.496   4
  -7   5   3 337.604  11.993   1
   6  -5  -3 26.7768  3.0346   4
  -6   5   3 26.0955  3.7063   1
   5  -5  -3 17.4980  2.3641   4
  -5   5   3 22.6329  2.5812   2
  -5   5   3 19.0146  2.8790   1
   4  -5  -3 10.1356  1.7485   3
   4  -5  -3 11.9318  1.8511   4
  -4   5   3 9.92460 1.69299   2
  -4   5   3 11.2024  2.0671   1
   3  -5  -3 198.401   5.684   3
  -3   5   3 203.967   4.954   2
  -3   5   3 185.497   6.166   4
  -3   5   3 181.299   6.051   1
   2  -5  -3 145.569   3.371   2
   2  -5  -3 137.037   4.706   3
  -2   5   3 149.184   4.771   1
  -2   5   3 138.215   5.131   4
   1  -5  -3 108.596   4.137   3
  -1   5   3 115.687   3.620   1
  -1   5   3 108.660   4.265   4
   0  -5  -3 154.773   3.631   2
   0  -5  -3 149.177   4.796   3
   0   5   3 161.258   3.847   1
   0   5   3 152.267   4.960   4
  -1  -5  -3 99.4715  3.7821   3
  -1  -5  -3 95.0799  3.0376   2
   1   5   3 106.410   2.612   1
   1   5   3 96.2697  3.9165   4
  -2  -5  -3 33.8180  2.2893   3
  -2  -5  -3 33.6627  2.1184   2
   2   5   3 37.2119  2.4752   4
  -3  -5  -3 2.00331 0.96463   3
  -3  -5  -3 3.58111 1.10766   2
   3   5   3 3.51155 1.18975   4
  -4  -5  -3 742.574  15.123   2
  -4  -5  -3 752.324  14.091   3
   4   5   3 732.954  14.692   4
   4   5   3 758.455  12.199   1
  -5  -5  -3 1.08004 1.12004   3
  -5  -5  -3 2.25881 1.49564   2
   5   5   3 1.52112 1.25390   4
  -6  -5  -3 3.30126 1.88043   2
   6   5   3 2.25834 1.55785   4
  -7  -5  -3 7.96438 2.73770   2
   7   5   3 12.7930  2.7614   4
  -8  -5  -3 96.3068  6.9153   2
   8   5   3 107.263   6.274   4
  -9  -5  -3 142.130   9.011   2
   9   5   3 143.529   7.931   4
   8  -6  -3 29.2990  4.1324   4
  -8   6   3 32.1975  5.1279   1
   7  -6  -3 125.444   6.380   4
  -7   6   3 133.597   7.789   1
   6  -6  -3 1.11083 1.63188   4
  -6   6   3 1.17337 1.97838   1
   5  -6  -3 61.0525  3.9483   4
  -5   6   3 58.9678  4.9717   1
   4  -6  -3 190.044   6.068   3
  -4   6   3 175.574   6.539   4
  -4   6   3 172.472   6.623   1
   3  -6  -3 980.347  18.268   3
  -3   6   3 1031.12   19.03   1
  -3   6   3 975.408  18.993   4
   2  -6  -3 988.870  18.278   3
  -2   6   3 999.235  18.713   4
  -2   6   3 1015.03   18.11   1
   1  -6  -3 39.3655  2.7591   3
  -1   6   3 43.2750  2.9984   4
  -1   6   3 47.0766  2.5211   1
   0  -6  -3 42.3001  2.8389   3
   0  -6  -3 47.3198  2.0294   2
   0   6   3 50.2199  3.0332   4
   0   6   3 49.2858  2.2536   1
  -1  -6  -3 301.427   7.887   3
  -1  -6  -3 309.233   6.690   2
   1   6   3 319.282   6.168   1
   1   6   3 308.837   8.141   4
  -2  -6  -3 4.96620 1.32128   2
  -2  -6  -3 4.61171 1.27705   3
   2   6   3 5.11555 1.44000   4
  -3  -6  -3 0.80354 0.98964   2
  -3  -6  -3 0.32796 0.87365   3
   3   6   3 0.00060 1.02197   4
  -4  -6  -3 860.700  16.132   3
  -4  -6  -3 863.634  17.032   2
   4   6   3 853.443  16.996   4
  -5  -6  -3 70.4179  4.4770   2
  -5  -6  -3 69.1737  3.8645   3
   5   6   3 67.3196  4.2015   4
  -6  -6  -3 -1.8496  1.8320   2
   6   6   3 -0.0162  1.5703   4
  -7  -6  -3 213.235   9.411   2
   7   6   3 219.422   8.479   4
  -8  -6  -3 -0.9255  2.8015   2
   8   6   3 1.80679 2.42665   4
  -9  -6  -3 -0.5965  3.8278   2
   9   6   3 0.21884 2.91630   4
   8  -7  -3 -0.0814  2.5395   4
  -8   7   3 -0.6237  3.1541   1
   7  -7  -3 16.4610  3.3548   4
  -7   7   3 19.2181  4.2782   1
   6  -7  -3 43.9392  4.2103   4
  -6   7   3 40.8421  4.7997   1
   5  -7  -3 52.5041  4.3214   4
  -5   7   3 53.8020  4.8512   1
   4  -7  -3 13.1944  2.3785   3
  -4   7   3 15.0552  2.6545   1
  -4   7   3 19.1836  2.9097   4
   3  -7  -3 202.068   6.917   3
  -3   7   3 213.985   7.158   1
  -3   7   3 198.426   7.370   4
   2  -7  -3 2213.20   36.16   3
  -2   7   3 2198.41   35.96   4
  -2   7   3 2200.44   35.49   1
   1  -7  -3 0.47638 1.26567   3
  -1   7   3 -0.7678  1.1710   4
  -1   7   3 -0.3419  0.8310   1
   0  -7  -3 0.71811 1.14043   3
   0   7   3 1.08585 0.90635   1
   0   7   3 2.12263 1.27123   4
  -1  -7  -3 243.546   7.427   3
  -1  -7  -3 253.053   6.231   2
   1   7   3 244.030   5.581   1
   1   7   3 242.929   7.672   4
  -2  -7  -3 12.7986  2.1089   3
  -2  -7  -3 14.4675  2.0855   2
   2   7   3 14.8831  1.5245   1
   2   7   3 11.9887  1.9959   4
  -3  -7  -3 440.559  10.364   2
  -3  -7  -3 435.023  10.471   3
   3   7   3 438.914  10.935   4
  -4  -7  -3 185.391   6.819   2
  -4  -7  -3 186.711   6.373   3
   4   7   3 171.197   6.753   4
  -5  -7  -3 541.074  13.726   2
  -5  -7  -3 555.309  12.462   3
   5   7   3 550.065  13.508   4
  -6  -7  -3 0.61092 2.27404   2
   6   7   3 0.64426 1.72641   4
  -7  -7  -3 72.2486  6.6282   2
   7   7   3 88.5870  6.0497   4
  -8  -7  -3 22.1119  4.8956   2
   8   7   3 20.1767  4.0088   4
   9   7   3 -0.8621  3.7589   4
   7  -8  -3 1.17084 2.21653   4
  -7   8   3 5.98515 3.25115   1
   6  -8  -3 21.6797  3.3262   4
  -6   8   3 20.6203  3.9014   1
   5  -8  -3 32.2447  3.6206   4
  -5   8   3 33.0739  4.2076   1
   4  -8  -3 0.04168 1.98490   3
  -4   8   3 0.95937 1.71509   4
  -4   8   3 0.61557 1.80247   1
   3  -8  -3 1.17945 1.80185   3
  -3   8   3 0.13743 1.45509   1
  -3   8   3 -0.7678  1.6439   4
   2  -8  -3 67.6012  4.4414   3
  -2   8   3 79.0567  4.7364   4
  -2   8   3 66.2064  3.9008   1
   1  -8  -3 39.7183  3.8652   3
  -1   8   3 47.8803  4.1523   4
  -1   8   3 49.6170  3.0829   1
   0  -8  -3 17.1507  2.5056   3
   0   8   3 17.9407  2.6192   4
   0   8   3 23.1123  2.2281   1
  -1  -8  -3 772.375  16.709   3
   1   8   3 793.715  16.935   4
   1   8   3 812.198  14.122   1
  -2  -8  -3 322.660   9.292   3
  -2  -8  -3 322.242   8.360   2
   2   8   3 323.643   9.548   4
  -3  -8  -3 236.180   7.739   3
  -3  -8  -3 235.251   7.607   2
   3   8   3 230.350   8.131   4
  -4  -8  -3 544.813  13.420   2
  -4  -8  -3 569.174  13.152   3
   4   8   3 542.541  13.615   4
  -5  -8  -3 65.1933  5.5272   2
  -5  -8  -3 64.7346  4.6087   3
   5   8   3 63.2984  5.1331   4
  -6  -8  -3 82.5488  6.7297   2
   6   8   3 69.7331  5.6845   4
  -7  -8  -3 15.2564  4.1034   2
   7   8   3 9.72594 3.36100   4
  -8  -8  -3 135.886   9.296   2
   8   8   3 137.739   8.460   4
   7  -9  -3 0.15887 2.55270   4
  -7   9   3 -0.3561  3.5036   1
   6  -9  -3 3.01760 2.32647   4
  -6   9   3 0.31146 2.95452   1
   5  -9  -3 2.36945 2.03939   4
  -5   9   3 1.29507 2.39788   1
   4  -9  -3 15.7702  3.4120   3
  -4   9   3 19.5431  3.5988   4
  -4   9   3 18.4518  3.2848   1
   3  -9  -3 132.682   6.520   3
  -3   9   3 142.217   6.260   1
  -3   9   3 131.480   6.820   4
   2  -9  -3 1.92801 1.86600   3
  -2   9   3 0.44361 1.81496   4
  -2   9   3 1.08667 1.64155   1
   1  -9  -3 18.8944  3.0129   3
  -1   9   3 26.5875  2.8306   1
  -1   9   3 28.1004  3.5344   4
   0  -9  -3 199.401   7.749   3
   0   9   3 205.930   6.208   1
   0   9   3 199.433   7.757   4
  -1  -9  -3 9.16278 2.37515   3
   1   9   3 9.60814 2.35061   4
  -2  -9  -3 451.946  12.118   3
   2   9   3 447.568  12.498   4
  -3  -9  -3 242.203   8.461   3
   3   9   3 234.321   8.755   4
  -4  -9  -3 32.3916  3.8595   3
  -4  -9  -3 28.8073  4.0572   2
   4   9   3 26.3792  3.6866   4
  -5  -9  -3 84.5793  5.7845   3
  -5  -9  -3 75.7199  6.1837   2
   5   9   3 78.0710  6.2342   4
  -6  -9  -3 23.5377  4.6691   2
   6   9   3 22.7055  3.8426   4
  -7  -9  -3 -1.2448  3.7014   2
   7   9   3 2.09718 3.66114   4
   6 -10  -3 2.03805 2.78395   4
  -6  10   3 -1.4233  3.3222   1
   5 -10  -3 12.8894  3.1084   4
  -5  10   3 18.9398  4.0314   1
   4 -10  -3 25.8869  4.2595   3
  -4  10   3 18.3958  3.8351   4
  -4  10   3 25.0794  4.0209   1
   3 -10  -3 2.19659 2.47631   3
  -3  10   3 5.61947 2.49721   1
  -3  10   3 3.32924 2.57724   4
   2 -10  -3 27.1663  3.7841   3
  -2  10   3 17.8363  3.6586   4
  -2  10   3 29.1998  3.4679   1
   1 -10  -3 41.6263  4.4882   3
  -1  10   3 39.8037  3.5696   1
  -1  10   3 28.9945  4.2441   4
   0 -10  -3 12.7985  2.8888   3
   0  10   3 14.1667  3.1085   4
  -1 -10  -3 6.89884 2.31700   3
   1  10   3 13.2443  3.0518   4
  -2 -10  -3 281.680   9.821   3
   2  10   3 276.821  10.038   4
  -3 -10  -3 65.2948  5.4076   3
   3  10   3 55.0591  5.2315   4
  -4 -10  -3 0.26144 2.24786   3
   4  10   3 0.00387 2.36348   4
  -5 -10  -3 269.508   9.939   3
   5  10   3 238.339  10.141   4
   6  10   3 1.08516 3.54885   4
   5 -11  -3 34.5907  4.7099   4
  -5  11   3 40.7819  5.6623   1
   4 -11  -3 15.1106  4.2219   3
  -4  11   3 12.1278  4.0708   1
  -4  11   3 17.1165  4.1172   4
   3 -11  -3 125.734   7.731   3
  -3  11   3 123.414   7.539   4
  -3  11   3 128.911   7.060   1
   2 -11  -3 24.9885  4.1658   3
  -2  11   3 19.9061  4.1441   4
   1 -11  -3 24.5994  4.1679   3
  -1  11   3 25.8602  4.3130   4
   0 -11  -3 32.5043  4.3076   3
   0  11   3 41.2910  5.1000   4
  -1 -11  -3 6.23365 2.70445   3
   1  11   3 4.77386 2.60214   4
  -2 -11  -3 -0.7842  2.2719   3
   2  11   3 -1.2095  2.3237   4
  -3 -11  -3 114.009   7.133   3
   3  11   3 110.142   7.356   4
  -4 -11  -3 9.57606 3.67929   3
   4  11   3 11.1449  4.0019   4
  -5 -11  -3 13.0464  4.2928   3
   5  11   3 6.14357 4.17485   4
   4 -12  -3 0.56698 4.15951   3
   3 -12  -3 3.09984 3.76528   3
  -3  12   3 0.49910 3.45270   4
   2 -12  -3 0.14495 3.23952   3
  -2  12   3 -2.8099  3.0653   4
   1 -12  -3 1.48003 2.88732   3
  -1  12   3 -0.0732  3.0894   4
   0 -12  -3 -0.1576  2.7521   3
   0  12   3 0.02873 3.10592   4
  -1 -12  -3 18.6581  4.0621   3
   1  12   3 22.7204  4.4313   4
  -2 -12  -3 4.30819 3.30154   3
   2  12   3 6.62230 3.89162   4
  -3 -12  -3 48.4978  5.8768   3
   3  12   3 61.4807  6.7814   4
  -4 -12  -3 4.24506 4.27477   3
   4  12   3 1.13410 4.28914   4
   0  13   3 66.7747  7.4931   4
   1  13   3 3.69628 4.98517   4
   1  11  -4 88.3172  7.0412   1
   0  11  -4 0.33907 2.97437   1
  -1  11  -4 186.583   9.039   1
  -2  11  -4 38.1260  5.0598   1
   4  10  -4 3.87210 4.13757   1
   3  10  -4 3.70913 3.42378   1
  -3 -10   4 3.78269 4.50374   3
   2  10  -4 -0.9382  2.6449   1
  -2 -10   4 2.47695 3.83111   3
   1  10  -4 10.9429  3.3494   1
  -1 -10   4 11.5319  4.2332   3
   0  10  -4 22.2090  3.6827   1
   0 -10   4 18.8944  4.2740   3
  -1  10  -4 33.0777  4.2909   1
   1 -10   4 45.3681  5.9526   3
  -2  10  -4 0.28470 2.51702   1
   2 -10   4 -3.2381  2.7021   3
  -3  10  -4 4.19509 2.72213   1
   3 -10   4 -0.9964  3.4927   3
  -4  10  -4 300.456  11.142   1
   4 -10   4 306.332  12.921   3
   5 -10   4 26.0028  5.5736   3
   5   9  -4 187.486   9.647   1
   4   9  -4 7.10935 3.56540   1
   3   9  -4 6.56276 2.96221   1
  -3  -9   4 10.6372  4.0624   3
   2   9  -4 177.159   7.510   1
  -2  -9   4 162.575   8.735   3
   1   9  -4 2.84774 2.22755   1
  -1  -9   4 3.64412 2.77297   3
   0   9  -4 -0.2122  1.8090   1
   0  -9   4 1.38518 2.33899   3
  -1   9  -4 75.8742  5.0527   1
   1  -9   4 63.2366  5.8766   3
  -2   9  -4 49.6205  4.5248   1
   2  -9   4 36.5242  4.9878   3
  -3   9  -4 65.1030  5.2521   1
   3  -9   4 65.1163  6.4965   3
  -4   9  -4 31.8519  4.0758   1
   4  -9   4 37.1545  5.2134   3
  -5   9  -4 118.991   6.912   1
   5  -9   4 121.504   9.003   3
  -6   9  -4 -1.1504  2.5614   1
   6  -9   4 -1.2840  4.1422   3
   7  -9   4 40.0576  5.5031   4
   6   8  -4 25.3643  5.5044   1
  -6  -8   4 8.72442 5.76433   2
   5   8  -4 49.4946  5.3882   1
  -5  -8   4 54.5634  7.3060   2
   4   8  -4 251.271   9.156   1
   3   8  -4 0.33926 1.96871   1
  -3  -8   4 -2.8537  2.4316   3
   2   8  -4 2.32345 2.03313   1
  -2  -8   4 0.84716 2.31691   3
   1   8  -4 -0.1516  1.6012   1
  -1  -8   4 -0.8939  1.8856   3
   0   8  -4 89.8036  5.0972   1
   0  -8   4 98.9885  5.9586   3
  -1   8  -4 17.4604  2.8422   1
   1  -8   4 16.2922  3.0495   3
  -2   8  -4 26.7821  3.1719   1
   2  -8   4 38.1102  4.3490   3
  -3   8  -4 2.21334 1.74607   1
   3  -8   4 2.14148 1.84791   4
   3  -8   4 3.48664 2.57851   3
  -4   8  -4 11.0017  2.6686   1
   4  -8   4 7.66383 2.29351   4
   4  -8   4 11.4539  3.2585   3
  -5   8  -4 43.6679  4.6014   1
   5  -8   4 49.0313  4.3897   4
   5  -8   4 43.0590  5.4110   3
  -6   8  -4 0.09333 2.24681   1
   6  -8   4 0.49292 3.45574   3
   6  -8   4 1.19496 2.51320   4
  -7   8  -4 11.1285  3.6917   1
   7  -8   4 7.58738 3.26142   4
   8  -8   4 82.3778  6.9295   4
   7   7  -4 38.6798  6.1858   1
   6   7  -4 10.5583  3.7392   1
  -6  -7   4 13.2917  4.8601   2
   5   7  -4 39.5495  4.6086   1
  -5  -7   4 38.5479  5.6001   2
   4   7  -4 249.451   8.708   1
  -4  -7   4 230.455  10.083   2
   3   7  -4 17.1761  2.8592   1
  -3  -7   4 18.3884  3.6824   2
  -3  -7   4 17.1135  3.3265   3
   2   7  -4 2.18043 1.76754   1
  -2  -7   4 3.22786 2.20758   3
   1   7  -4 24.7296  2.8899   1
  -1  -7   4 21.8945  3.2747   3
   0   7  -4 6.64443 1.88411   1
   0  -7   4 7.20045 2.23927   3
  -1   7  -4 99.0762  4.8385   1
   1  -7   4 95.1940  5.4147   3
  -2   7  -4 79.6180  4.3624   1
   2  -7   4 77.5681  5.1081   3
  -3   7  -4 115.379   5.464   1
   3  -7   4 134.451   5.069   4
   3  -7   4 115.358   6.439   3
  -4   7  -4 8.70032 2.14791   1
   4  -7   4 5.00360 2.41710   3
   4  -7   4 8.94998 2.05208   4
  -5   7  -4 60.6131  4.9744   1
   5  -7   4 64.5198  4.0796   4
   5  -7   4 56.1584  5.5248   3
  -6   7  -4 0.62283 2.03965   1
   6  -7   4 -0.1684  1.9620   4
   6  -7   4 3.73983 3.26622   3
  -7   7  -4 39.8777  5.0958   1
   7  -7   4 50.8495  4.7668   4
  -8   7  -4 -0.0260  3.1265   1
   8  -7   4 2.73603 2.98109   4
   7   6  -4 136.622   8.191   1
  -7  -6   4 128.400   9.714   2
   6   6  -4 249.371   9.543   1
  -6  -6   4 242.584  10.985   2
   5   6  -4 10.8245  2.8621   1
  -5  -6   4 10.2990  3.5698   2
   4   6  -4 196.654   7.353   1
  -4  -6   4 200.209   8.686   2
   3   6  -4 285.259   8.701   1
  -3  -6   4 296.381   9.048   3
  -3  -6   4 300.526  10.087   2
   2   6  -4 -0.1044  1.2462   1
  -2  -6   4 2.38229 1.68635   3
  -2  -6   4 2.33250 1.94413   2
   1   6  -4 142.769   5.498   1
  -1  -6   4 156.225   6.340   3
  -1  -6   4 130.114   5.523   2
   0   6  -4 217.668   6.796   1
   0  -6   4 215.234   7.535   3
  -1   6  -4 16.1671  2.2705   1
   1  -6   4 17.4835  2.6939   3
  -2   6  -4 4.25943 1.70635   4
  -2   6  -4 5.20372 1.48021   1
   2  -6   4 7.58724 2.03892   3
  -3   6  -4 3.96419 1.47319   1
   3  -6   4 6.54753 2.19156   3
   3  -6   4 3.98422 1.31372   4
  -4   6  -4 17.7287  2.6145   1
   4  -6   4 18.9322  3.0863   3
   4  -6   4 18.6113  2.2442   4
  -5   6  -4 -1.0158  1.3680   1
   5  -6   4 2.40895 2.16419   3
   5  -6   4 -0.1878  1.3196   4
  -6   6  -4 45.3559  4.4444   1
   6  -6   4 54.3221  5.1574   3
   6  -6   4 41.5139  3.6886   4
  -7   6  -4 54.8542  5.4225   1
   7  -6   4 61.6322  4.8729   4
  -8   6  -4 24.2197  4.4593   1
   8  -6   4 17.5967  3.5703   4
   9  -6   4 2.08418 3.10687   4
   8   5  -4 9.67669 4.64203   1
   7   5  -4 106.506   7.125   1
  -7  -5   4 116.748   8.974   2
   6   5  -4 418.065  12.138   1
  -6  -5   4 389.919  13.671   2
   5   5  -4 47.1389  4.3052   1
  -5  -5   4 48.8800  5.2208   2
   4   5  -4 0.65877 1.50775   1
  -4  -5   4 0.71602 2.06058   2
  -4  -5   4 -0.5680  1.6411   3
   3   5  -4 74.9147  4.1561   1
  -3  -5   4 73.0935  5.0136   2
  -3  -5   4 74.8473  4.2496   3
   2   5  -4 70.7022  3.8823   1
  -2  -5   4 70.4060  4.1017   3
  -2  -5   4 72.9321  4.4329   2
   1   5  -4 102.531   4.438   1
  -1  -5   4 105.575   4.884   3
  -1  -5   4 86.2149  4.3298   2
   0   5  -4 2233.19   35.50   1
   0  -5   4 2199.39   34.73   2
   0  -5   4 2208.68   36.58   3
  -1   5  -4 21.4762  2.0269   4
  -1   5  -4 21.0270  2.2886   1
   1  -5   4 20.5661  2.1191   2
   1  -5   4 25.6679  3.0045   3
  -2   5  -4 189.147   4.172   2
  -2   5  -4 171.390   5.649   1
   2  -5   4 167.838   6.485   3
   2  -5   4 184.734   4.818   4
  -3   5  -4 60.5320  3.3821   1
   3  -5   4 63.6206  2.9159   4
   3  -5   4 57.7927  4.0079   3
  -4   5  -4 258.904   7.684   1
   4  -5   4 247.828   8.408   3
   4  -5   4 267.802   6.811   4
  -5   5  -4 0.19794 1.20495   1
   5  -5   4 1.04267 1.80962   3
   5  -5   4 0.31329 1.11515   4
  -6   5  -4 84.0500  5.0967   1
   6  -5   4 76.6488  5.3916   3
   6  -5   4 90.3932  4.5116   4
  -7   5  -4 0.32379 2.05492   1
   7  -5   4 1.62517 1.76698   4
  -8   5  -4 31.1485  4.6055   1
   8  -5   4 35.3402  4.1406   4
  -9   5  -4 40.6799  5.8294   1
   9  -5   4 55.4766  5.5877   4
   8   4  -4 0.38284 3.60868   1
  -8  -4   4 2.95794 3.89452   2
   7   4  -4 36.6684  4.6750   1
  -7  -4   4 41.5313  5.7451   2
   6   4  -4 342.762  10.556   1
  -6  -4   4 317.282  11.820   2
   5   4  -4 7.74294 2.27781   1
  -5  -4   4 4.97777 2.53357   2
   4   4  -4 0.84442 1.42843   1
  -4  -4   4 2.10508 1.94531   2
  -4  -4   4 0.22630 1.42885   3
   3   4  -4 271.029   7.804   1
  -3  -4   4 267.536   7.356   3
  -3  -4   4 277.612   8.633   2
   2   4  -4 81.3792  3.8279   1
  -2  -4   4 80.1568  4.2578   2
  -2  -4   4 81.5273  3.9392   3
   1   4  -4 278.007   5.828   4
   1   4  -4 268.641   7.197   1
  -1  -4   4 279.440   7.623   3
  -1  -4   4 279.242   7.610   2
   0   4  -4 1001.90   17.86   1
   0   4  -4 1003.53   15.57   4
   0  -4   4 1008.38   18.64   3
   0  -4   4 1000.45   17.57   2
  -1   4  -4 975.995  15.359   4
  -1   4  -4 960.981  17.222   1
   1  -4   4 971.371  16.446   2
   1  -4   4 957.579  18.181   3
  -2   4  -4 178.402   5.349   1
  -2   4  -4 177.908   4.059   2
   2  -4   4 179.325   4.300   4
   2  -4   4 164.532   5.894   3
  -3   4  -4 7.48414 0.97556   2
  -3   4  -4 6.89065 1.43793   1
   3  -4   4 5.61169 1.71694   3
   3  -4   4 6.07248 1.13601   4
  -4   4  -4 176.762   5.900   1
  -4   4  -4 180.296   4.335   2
   4  -4   4 171.537   6.388   3
   4  -4   4 181.866   5.245   4
  -5   4  -4 254.721   7.620   1
   5  -4   4 263.118   7.030   4
   5  -4   4 256.113   8.009   3
  -6   4  -4 1.13723 1.61183   1
   6  -4   4 1.07529 1.71465   3
   6  -4   4 1.84537 1.30539   4
  -7   4  -4 21.4536  3.4612   1
   7  -4   4 33.0365  3.4340   4
  -8   4  -4 9.35764 3.15769   1
   8  -4   4 12.1748  2.7203   4
  -9   4  -4 10.9824  4.2634   1
   9  -4   4 15.8313  3.3205   4
 -10   4  -4 36.0743  6.3921   1
   8   3  -4 69.9972  6.4883   1
  -8  -3   4 61.1739  6.8631   2
   7   3  -4 3.69446 2.59426   1
  -7  -3   4 -0.5810  2.6471   2
   6   3  -4 159.275   6.934   1
  -6  -3   4 157.218   7.984   2
   5   3  -4 101.803   5.130   1
  -5  -3   4 100.824   6.064   2
   4   3  -4 73.8978  4.0645   1
  -4  -3   4 69.3730  4.8319   2
  -4  -3   4 70.3878  3.3622   3
   3   3  -4 23.4828  1.9591   4
   3   3  -4 22.2822  2.4581   1
  -3  -3   4 20.4848  2.6792   2
  -3  -3   4 25.5134  2.3503   3
   2   3  -4 298.820   7.545   1
   2   3  -4 310.028   6.041   4
  -2  -3   4 297.900   7.464   3
  -2  -3   4 299.355   8.195   2
   1   3  -4 0.08898 0.82871   1
  -1  -3   4 -0.1946  1.0354   2
  -1  -3   4 0.26301 0.83111   3
   0   3  -4 576.897  11.201   1
   0  -3   4 564.104  11.750   3
   0  -3   4 581.981  11.326   2
  -1   3  -4 84.5718  3.3344   1
   1  -3   4 93.4963  3.9253   3
   1  -3   4 90.8621  2.3074   4
   1  -3   4 84.9840  3.2534   2
  -2   3  -4 14.3850  1.6124   1
  -2   3  -4 15.1617  1.2488   2
   2  -3   4 13.6856  1.9174   3
   2  -3   4 15.4426  1.2530   4
  -3   3  -4 17.7107  1.8801   1
  -3   3  -4 17.0334  1.3508   2
   3  -3   4 15.7145  1.5120   4
   3  -3   4 14.4045  1.9714   3
  -4   3  -4 415.087   7.884   2
  -4   3  -4 407.730   9.334   1
   4  -3   4 410.080   9.873   3
   4  -3   4 402.430   8.364   4
  -5   3  -4 211.947   6.618   1
  -5   3  -4 215.882   5.544   2
   5  -3   4 218.224   6.601   3
   5  -3   4 211.337   6.054   4
  -6   3  -4 144.185   5.182   2
  -6   3  -4 149.611   6.009   1
   6  -3   4 141.318   5.242   4
   6  -3   4 151.907   5.654   3
  -7   3  -4 16.9265  2.8480   1
   7  -3   4 19.3138  2.6147   4
  -8   3  -4 142.560   7.421   1
   8  -3   4 133.220   5.991   4
  -9   3  -4 4.06668 3.37763   1
   9  -3   4 9.05828 2.68372   4
 -10   3  -4 45.9238  6.5207   1
  10  -3   4 43.4578  5.2401   4
   9   2  -4 35.1872  5.6926   1
   8   2  -4 155.068   8.132   1
  -8  -2   4 152.007   9.149   2
   7   2  -4 13.8950  3.1828   1
  -7  -2   4 10.9248  3.4462   2
   6   2  -4 73.9464  4.8914   1
  -6  -2   4 57.8555  5.3248   2
   5   2  -4 3.83437 1.49220   4
   5   2  -4 4.18354 1.69914   1
  -5  -2   4 2.96938 2.19549   2
   4   2  -4 9.07803 1.51836   4
   4   2  -4 8.02563 1.83797   1
  -4  -2   4 8.17856 1.37426   3
  -4  -2   4 7.05274 2.00052   2
   3   2  -4 67.0125  2.6024   4
   3   2  -4 63.4742  3.4278   1
  -3  -2   4 68.8862  3.9784   2
  -3  -2   4 73.9089  3.0228   3
   2   2  -4 3703.90   50.57   4
   2   2  -4 3664.50   55.16   1
  -2  -2   4 3615.02   55.58   2
  -2  -2   4 3670.97   54.10   3
   1   2  -4 57.8769  2.7718   1
  -1  -2   4 62.6164  3.1149   2
  -1  -2   4 59.3172  2.8110   3
   0   2  -4 54.5344  2.6056   1
   0  -2   4 64.1458  2.9270   2
   0  -2   4 65.8856  3.0386   3
  -1   2  -4 776.323  13.616   1
   1  -2   4 783.546  13.667   2
   1  -2   4 793.589  14.496   3
  -2   2  -4 19.4830  1.2020   2
  -2   2  -4 19.8684  1.7080   1
   2  -2   4 19.7830  2.0518   3
   2  -2   4 22.1209  1.2007   4
  -3   2  -4 445.647   7.983   2
  -3   2  -4 439.719   8.917   1
   3  -2   4 439.594   8.093   4
   3  -2   4 443.946   9.607   3
  -4   2  -4 597.872  10.635   2
  -4   2  -4 577.267  11.641   1
   4  -2   4 596.681  12.009   3
   4  -2   4 592.817  10.865   4
  -5   2  -4 665.773  12.525   2
  -5   2  -4 668.791  13.578   1
   5  -2   4 675.018  13.060   3
   5  -2   4 676.167  12.709   4
  -6   2  -4 1.43578 1.33240   1
  -6   2  -4 -0.2347  1.1255   2
   6  -2   4 -0.7100  0.9286   4
   6  -2   4 0.56411 1.24583   3
  -7   2  -4 61.2510  4.8992   1
  -7   2  -4 63.9557  4.1035   2
   7  -2   4 53.4222  3.5304   4
  -8   2  -4 72.3045  5.0323   2
  -8   2  -4 64.5045  5.4976   1
   8  -2   4 62.9866  4.1788   4
  -9   2  -4 82.0425  7.0279   1
   9  -2   4 84.2427  5.3937   4
 -10   2  -4 1.97637 3.97237   1
  10  -2   4 5.31224 2.91466   4
   9   1  -4 18.4470  4.5101   1
  -9  -1   4 12.5569  4.6950   2
   8   1  -4 313.678  10.824   1
  -8  -1   4 273.921  11.510   2
   7   1  -4 110.785   6.213   1
  -7  -1   4 119.390   7.195   2
   6   1  -4 4.84578 1.79150   4
   6   1  -4 4.17566 1.96923   1
  -6  -1   4 6.61696 2.41147   2
   5   1  -4 65.2148  3.3215   4
   5   1  -4 69.0407  4.1378   1
  -5  -1   4 66.3591  4.6995   2
   4   1  -4 106.283   4.506   1
   4   1  -4 112.618   3.712   4
  -4  -1   4 114.525   5.292   2
   3   1  -4 148.219   4.989   1
   3   1  -4 144.421   3.758   4
  -3  -1   4 142.497   5.535   2
  -3  -1   4 149.757   4.090   3
   2   1  -4 678.831  10.392   4
   2   1  -4 671.350  12.648   1
  -2  -1   4 659.395  13.404   2
  -2  -1   4 671.530  11.933   3
   1   1  -4 535.742  10.341   1
  -1  -1   4 543.963  10.930   2
  -1  -1   4 554.866  10.243   3
   0   1  -4 862.774  14.595   1
   0  -1   4 871.705  14.992   3
   0  -1   4 864.326  15.141   2
  -1   1  -4 337.928   6.813   1
   1  -1   4 339.029   7.156   2
   1  -1   4 350.295   7.564   3
  -2   1  -4 125.105   3.181   2
  -2   1  -4 119.750   3.398   1
   2  -1   4 125.636   2.882   4
   2  -1   4 123.393   4.041   3
  -3   1  -4 106.857   3.058   2
  -3   1  -4 102.662   3.357   1
   3  -1   4 107.669   3.739   3
   3  -1   4 105.627   3.073   4
  -4   1  -4 1635.05   25.93   1
  -4   1  -4 1622.93   25.16   2
   4  -1   4 1613.93   24.74   4
   4  -1   4 1622.24   25.99   3
  -5   1  -4 655.948  12.405   2
  -5   1  -4 634.749  12.758   1
   5  -1   4 648.669  12.211   4
   5  -1   4 647.597  12.241   3
  -6   1  -4 133.745   5.274   1
  -6   1  -4 126.139   4.921   2
   6  -1   4 133.275   4.872   4
   6  -1   4 130.609   4.615   3
  -7   1  -4 76.7886  4.4330   2
  -7   1  -4 79.7080  4.8642   1
   7  -1   4 85.0189  4.1620   4
  -8   1  -4 93.9181  5.6839   2
  -8   1  -4 109.637   6.261   1
   8  -1   4 99.9041  5.1972   4
  -9   1  -4 42.6689  5.2588   1
  -9   1  -4 38.0540  4.6732   2
   9  -1   4 47.0215  4.4557   4
  10  -1   4 40.6598  4.7752   4
   9   0  -4 77.3028  6.8733   1
  -9   0   4 56.9169  6.8475   2
   8   0  -4 25.6745  4.0903   1
  -8   0   4 33.7208  4.9152   2
   7   0  -4 41.0570  3.8152   4
   7   0  -4 41.0149  4.2984   1
  -7   0   4 37.3420  4.6339   2
   6   0  -4 21.8696  2.9811   1
   6   0  -4 16.9224  2.2300   4
  -6   0   4 15.4270  3.0713   2
   5   0  -4 3.67210 1.23613   4
   5   0  -4 5.98269 1.77820   1
  -5   0   4 4.99954 1.76382   2
   4   0  -4 316.492   8.208   1
   4   0  -4 330.001   7.188   4
  -4   0   4 331.455   9.187   2
   3   0  -4 292.988   6.179   4
   3   0  -4 303.889   7.458   1
  -3   0   4 316.695   6.192   3
  -3   0   4 298.104   8.188   2
   2   0  -4 1755.46   25.35   4
   2   0  -4 1747.36   28.00   1
  -2   0   4 1800.78   28.87   2
  -2   0   4 1815.40   27.00   3
   1   0  -4 226.618   5.379   1
  -1   0   4 224.311   5.246   3
  -1   0   4 218.713   5.909   2
   0   0  -4 450.085   8.314   1
   0   0   4 455.074   8.765   3
   0   0   4 455.132   9.100   2
  -1   0  -4 81.3313  2.5441   2
  -1   0  -4 82.9476  2.4806   1
   1   0   4 86.4479  1.9310   4
   1   0   4 81.1584  2.9779   3
  -2   0  -4 17.9112  1.1491   1
  -2   0  -4 20.3560  1.2413   2
   2   0   4 18.9044  1.0888   4
   2   0   4 16.8087  1.6038   3
  -3   0  -4 27.7252  1.6126   2
  -3   0  -4 27.6438  1.5919   1
   3   0   4 25.9538  1.8447   3
   3   0   4 29.7872  1.5831   4
  -4   0  -4 129.867   3.897   1
  -4   0  -4 126.374   3.931   2
   4   0   4 125.965   4.075   3
   4   0   4 123.492   3.876   4
  -5   0  -4 1079.93   18.96   2
  -5   0  -4 1091.74   18.96   1
   5   0   4 1085.48   18.52   4
   5   0   4 1113.63   18.33   3
  -6   0  -4 2.18891 1.18340   2
  -6   0  -4 2.58767 1.46970   1
   6   0   4 1.06350 1.02341   4
  -7   0  -4 26.9642  2.9915   2
  -7   0  -4 26.2989  3.1826   1
   7   0   4 31.9974  3.0408   4
  -8   0  -4 88.0937  5.7593   1
  -8   0  -4 102.229   5.795   2
   8   0   4 95.5329  5.1024   4
  -9   0  -4 -0.7237  2.4985   2
   9   0   4 -0.9553  1.7556   4
 -10   0  -4 32.9678  5.3685   2
  10   0   4 37.4814  4.8002   4
 -11   0  -4 0.76844 5.14203   2
   9  -1  -4 1.26497 3.34140   1
  -9   1   4 2.73327 3.86170   2
   8  -1  -4 19.2724  3.2545   4
   8  -1  -4 19.3038  3.8542   1
  -8   1   4 22.4068  4.2811   1
  -8   1   4 21.6755  4.2473   2
   7  -1  -4 197.952   7.090   4
  -7   1   4 208.591   8.723   2
  -7   1   4 208.210   9.013   1
   6  -1  -4 107.007   4.761   4
  -6   1   4 106.846   5.918   2
  -6   1   4 110.951   6.138   1
   5  -1  -4 305.492   7.721   4
  -5   1   4 323.054   9.863   1
  -5   1   4 329.606   9.430   2
   4  -1  -4 272.764   6.482   4
  -4   1   4 273.421   8.070   2
  -4   1   4 280.914   8.423   1
   3  -1  -4 458.212   8.701   4
  -3   1   4 458.756  10.717   1
  -3   1   4 473.895  10.577   2
  -3   1   4 472.850   8.542   3
   2  -1  -4 4.99701 0.82412   4
   2  -1  -4 2.06510 0.89861   1
  -2   1   4 2.76064 1.01392   1
  -2   1   4 1.93013 0.92299   2
  -2   1   4 3.31325 0.81299   3
   1  -1  -4 8.49031 1.08790   1
  -1   1   4 9.10737 1.12294   3
  -1   1   4 6.81249 1.19980   2
  -1   1   4 8.42259 0.91010   4
   0  -1  -4 820.419  13.416   1
   0   1   4 837.149  14.375   2
   0   1   4 833.202  14.076   3
   0   1   4 848.957  12.503   4
  -1  -1  -4 878.370  14.210   2
  -1  -1  -4 887.727  13.763   1
   1   1   4 895.597  14.994   3
   1   1   4 895.979  13.415   4
  -2  -1  -4 355.506   6.126   1
  -2  -1  -4 353.644   6.827   2
   2   1   4 348.009   7.409   3
   2   1   4 357.315   6.551   4
  -3  -1  -4 80.8071  2.3747   1
  -3  -1  -4 77.6089  2.7497   2
   3   1   4 79.0924  2.9832   3
   3   1   4 76.0412  2.6945   4
  -4  -1  -4 333.047   7.402   2
  -4  -1  -4 336.340   6.891   1
   4   1   4 334.078   7.226   4
   4   1   4 317.487   7.109   3
  -5  -1  -4 172.151   5.063   1
  -5  -1  -4 172.050   5.510   2
   5   1   4 180.950   5.365   4
   5   1   4 168.949   4.868   3
  -6  -1  -4 136.740   5.166   1
  -6  -1  -4 134.431   5.368   2
   6   1   4 137.018   5.078   4
  -7  -1  -4 41.6320  3.8110   2
  -7  -1  -4 41.7280  3.7380   1
   7   1   4 38.8761  3.4185   4
  -8  -1  -4 -0.6481  1.9564   2
   8   1   4 1.87595 1.54724   4
  -9  -1  -4 60.3403  5.8417   2
   9   1   4 60.5168  5.1928   4
 -10  -1  -4 121.802   8.511   2
  10   1   4 118.006   6.933   4
   9  -2  -4 139.036   7.270   4
  -9   2   4 129.319   9.035   2
  -9   2   4 119.366   9.550   1
   8  -2  -4 60.9817  5.0360   4
  -8   2   4 65.4555  6.0712   2
  -8   2   4 61.7078  6.5561   1
   7  -2  -4 195.320   7.094   4
  -7   2   4 186.478   8.542   1
  -7   2   4 186.778   8.209   2
   6  -2  -4 484.647  10.986   4
  -6   2   4 438.811  12.988   1
  -6   2   4 477.859  12.559   2
   5  -2  -4 8.66290 1.67209   4
  -5   2   4 6.82122 1.99910   2
  -5   2   4 6.06677 1.96366   1
   4  -2  -4 311.951   7.283   4
  -4   2   4 322.766   6.424   3
  -4   2   4 305.334   8.983   1
  -4   2   4 307.712   8.394   2
   3  -2  -4 580.179  10.760   4
  -3   2   4 614.373  12.963   1
  -3   2   4 620.021  10.688   3
  -3   2   4 577.574  12.201   2
  -2   2   4 0.44078 0.56780   3
  -2   2   4 2.25675 0.93526   2
  -2   2   4 1.61667 0.88505   1
  -2   2   4 0.26908 0.64179   4
  -1   2   4 11.3428  1.4800   2
  -1   2   4 12.6818  1.3403   4
  -1   2   4 12.6167  1.4726   1
  -1   2   4 11.3116  1.2251   3
   0  -2  -4 243.607   4.850   1
   0   2   4 236.337   5.567   3
   0   2   4 252.637   5.715   2
   0   2   4 250.557   5.146   4
  -1  -2  -4 78.0717  1.9100   1
  -1  -2  -4 78.4540  2.4317   2
   1   2   4 78.8241  2.5113   4
   1   2   4 70.8039  2.7999   3
  -2  -2  -4 43.9393  1.9796   2
   2   2   4 51.6957  2.1292   4
   2   2   4 48.7766  2.3643   3
  -3  -2  -4 750.789  13.154   2
   3   2   4 760.510  13.082   4
   3   2   4 778.405  13.461   3
  -4  -2  -4 3.41759 0.85650   1
  -4  -2  -4 3.23861 1.02702   2
   4   2   4 5.65700 1.17486   4
   4   2   4 3.35692 0.93041   3
  -5  -2  -4 627.157  13.133   2
  -5  -2  -4 638.429  11.939   1
   5   2   4 642.798  11.848   3
   5   2   4 639.892  12.599   4
  -6  -2  -4 59.0061  3.4670   1
  -6  -2  -4 67.1387  3.9886   2
   6   2   4 68.2518  3.7038   4
  -7  -2  -4 219.859   7.956   2
   7   2   4 224.620   7.477   4
  -8  -2  -4 5.71620 2.58410   2
   8   2   4 8.41615 2.16227   4
  -9  -2  -4 214.139   9.756   2
   9   2   4 222.833   8.661   4
 -10  -2  -4 1.42060 3.58485   2
  10   2   4 -3.4378  2.2763   4
   9  -3  -4 54.7549  5.5811   4
  -9   3   4 40.2584  6.2436   1
   8  -3  -4 29.7730  4.0084   4
  -8   3   4 32.5716  4.7829   2
  -8   3   4 25.6328  4.5968   1
   7  -3  -4 19.3703  2.9485   4
  -7   3   4 23.9751  3.7126   2
  -7   3   4 19.3068  3.7908   1
   6  -3  -4 825.006  16.523   4
  -6   3   4 857.357  19.301   1
  -6   3   4 842.112  17.890   2
   5  -3  -4 281.972   7.552   4
  -5   3   4 287.523   8.358   2
  -5   3   4 254.562   8.703   1
   4  -3  -4 183.625   5.532   4
   4  -3  -4 185.702   4.864   3
  -4   3   4 188.973   6.692   1
  -4   3   4 184.118   6.106   2
   3  -3  -4 1402.10   22.57   4
  -3   3   4 1412.18   24.83   1
  -3   3   4 1481.11   22.78   3
  -3   3   4 1419.96   23.77   2
  -2   3   4 12.1024  1.4512   3
  -2   3   4 12.8534  1.7208   1
  -2   3   4 12.0595  1.5637   2
  -2   3   4 11.6050  1.5196   4
  -1   3   4 581.198  10.696   4
  -1   3   4 569.717  10.768   2
  -1   3   4 575.252  10.819   3
  -1   3   4 584.604  10.882   1
   0  -3  -4 28.9374  1.5654   2
   0   3   4 33.8885  1.8786   4
   0   3   4 30.0547  1.8605   3
   0   3   4 34.6150  1.7201   1
  -1  -3  -4 59.6383  2.1948   2
   1   3   4 58.9550  2.5024   4
   1   3   4 58.1517  2.6025   3
  -2  -3  -4 85.3813  2.9147   2
   2   3   4 93.6211  3.1767   4
   2   3   4 88.5300  3.2819   3
  -3  -3  -4 1645.66   25.60   2
   3   3   4 1611.34   25.70   3
   3   3   4 1602.22   25.11   4
  -4  -3  -4 106.407   4.117   2
   4   3   4 115.214   4.093   4
   4   3   4 106.007   3.805   3
  -5  -3  -4 10.7658  1.7788   2
  -5  -3  -4 14.8598  1.6765   1
   5   3   4 12.5075  1.8407   4
   5   3   4 16.1416  1.8131   3
  -6  -3  -4 0.04223 1.37905   2
   6   3   4 1.38268 1.32408   4
  -7  -3  -4 57.9604  4.9470   2
   7   3   4 54.2751  4.3317   4
  -8  -3  -4 25.4347  3.8902   2
   8   3   4 25.8585  3.4741   4
  -9  -3  -4 75.6986  6.9046   2
   9   3   4 81.0108  6.3956   4
 -10  -3  -4 3.01769 3.70124   2
  10   3   4 2.96217 2.90352   4
   9  -4  -4 109.020   7.032   4
   8  -4  -4 0.64953 2.45274   4
  -8   4   4 2.47223 2.89285   1
   7  -4  -4 3.65591 2.00696   4
  -7   4   4 3.85943 2.78664   2
  -7   4   4 3.27919 2.33268   1
   6  -4  -4 370.307  10.029   4
  -6   4   4 375.437  11.782   1
  -6   4   4 398.352  10.841   2
   5  -4  -4 209.580   6.545   4
  -5   4   4 190.332   7.461   1
  -5   4   4 209.455   6.867   2
   4  -4  -4 37.3781  2.5543   3
   4  -4  -4 33.6828  2.7983   4
  -4   4   4 32.7087  3.2258   1
  -4   4   4 36.7448  3.0286   2
   3  -4  -4 317.185   7.352   3
  -3   4   4 301.782   8.294   1
  -3   4   4 325.828   7.654   2
  -3   4   4 328.384   8.205   4
  -2   4   4 394.878   8.406   3
  -2   4   4 372.406   8.703   4
  -2   4   4 384.964   8.772   1
  -2   4   4 378.391   8.149   2
   1  -4  -4 764.531  12.640   2
  -1   4   4 748.254  13.793   4
  -1   4   4 758.291  13.211   2
  -1   4   4 765.016  13.586   1
  -1   4   4 776.647  14.129   3
   0  -4  -4 45.6544  1.8822   2
   0   4   4 49.9525  2.0556   1
   0   4   4 46.4031  2.5138   4
   0   4   4 45.8201  2.5105   3
  -1  -4  -4 547.877   9.717   2
   1   4   4 537.697  10.834   3
   1   4   4 552.684  10.675   4
  -2  -4  -4 110.632   3.493   2
   2   4   4 124.325   4.139   3
   2   4   4 113.329   3.975   4
  -3  -4  -4 505.649  10.190   2
   3   4   4 496.370  10.296   4
   3   4   4 497.535  10.292   3
  -4  -4  -4 -0.1569  0.8233   2
   4   4   4 0.42285 0.85446   4
   4   4   4 -0.5214  0.6873   3
  -5  -4  -4 209.875   7.085   2
   5   4   4 212.517   6.648   4
   5   4   4 216.019   5.844   3
  -6  -4  -4 20.4987  2.8853   2
  -6  -4  -4 18.9993  2.1905   3
   6   4   4 15.8049  2.4537   4
  -7  -4  -4 29.8002  3.9623   2
   7   4   4 20.0783  3.0377   4
  -8  -4  -4 9.20785 2.84268   2
   8   4   4 3.52667 2.11040   4
  -9  -4  -4 65.3958  6.5630   2
   9   4   4 56.0172  5.7040   4
 -10  -4  -4 7.48798 4.30484   2
  10   4   4 4.82977 3.24822   4
   8  -5  -4 142.221   7.220   4
  -8   5   4 145.806   8.729   1
   7  -5  -4 66.7884  5.1668   4
  -7   5   4 70.2966  6.3386   1
   6  -5  -4 103.944   5.255   4
  -6   5   4 103.756   6.265   1
   5  -5  -4 65.4979  3.9065   4
  -5   5   4 74.2138  4.3044   2
  -5   5   4 74.3922  4.9096   1
   4  -5  -4 22.1653  2.4240   3
   4  -5  -4 22.9426  2.5089   4
  -4   5   4 24.0536  2.5781   2
  -4   5   4 18.5810  2.6587   1
   3  -5  -4 854.083  15.966   3
  -3   5   4 861.685  16.851   1
  -3   5   4 876.335  15.365   2
  -3   5   4 866.493  16.695   4
   2  -5  -4 478.366  10.444   3
  -2   5   4 512.789   9.628   2
  -2   5   4 494.981  10.713   1
  -2   5   4 503.110  11.057   4
   1  -5  -4 15.0552  1.8104   3
   1  -5  -4 15.9485  1.3130   2
  -1   5   4 15.9686  1.6996   1
  -1   5   4 9.18405 1.60681   4
   0  -5  -4 653.991  11.148   2
   0   5   4 665.115  12.980   3
   0   5   4 663.637  12.997   4
   0   5   4 686.835  11.524   1
  -1  -5  -4 1542.30   23.57   2
   1   5   4 1498.20   25.16   3
   1   5   4 1530.23   24.79   4
  -2  -5  -4 92.5802  3.3119   2
   2   5   4 82.1374  3.6593   4
   2   5   4 85.4856  3.6343   3
  -3  -5  -4 280.565   7.198   2
   3   5   4 281.709   7.273   3
   3   5   4 286.304   7.572   4
  -4  -5  -4 67.7102  3.3260   3
  -4  -5  -4 64.3905  3.5943   2
   4   5   4 55.3182  3.3284   4
  -5  -5  -4 2.29386 1.31241   3
  -5  -5  -4 0.86460 1.46995   2
   5   5   4 3.12501 1.36701   4
  -6  -5  -4 33.1851  3.7066   2
  -6  -5  -4 37.0176  3.1299   3
   6   5   4 36.0921  3.6110   4
  -7  -5  -4 12.8686  3.0504   2
   7   5   4 12.0920  2.6378   4
  -8  -5  -4 10.1909  3.3130   2
   8   5   4 6.29047 2.58341   4
  -9  -5  -4 -0.5485  3.0727   2
   9   5   4 -1.5214  2.4354   4
   8  -6  -4 238.628   9.475   4
  -8   6   4 233.482  11.563   1
   7  -6  -4 29.8919  3.8558   4
  -7   6   4 26.0355  4.2816   1
   6  -6  -4 1.78332 1.73800   4
  -6   6   4 2.86762 2.22817   1
   5  -6  -4 612.973  13.842   4
  -5   6   4 622.009  15.450   1
   4  -6  -4 0.41700 1.14249   4
   4  -6  -4 -1.5561  1.3966   3
  -4   6   4 -0.3586  1.3379   1
  -4   6   4 -1.5128  1.2386   4
   3  -6  -4 29.3568  2.7497   3
  -3   6   4 31.1364  3.1144   1
  -3   6   4 31.2964  2.4186   2
  -3   6   4 24.1996  2.8934   4
   2  -6  -4 628.157  10.621   2
   2  -6  -4 623.784  13.121   3
  -2   6   4 618.595  13.430   4
  -2   6   4 627.076  12.767   1
   1  -6  -4 505.236  11.348   3
   1  -6  -4 505.950   8.924   2
  -1   6   4 516.519  10.324   1
  -1   6   4 505.731  11.436   4
   0  -6  -4 528.807   9.512   2
   0  -6  -4 529.585  11.572   3
   0   6   4 517.004  11.542   4
   0   6   4 547.382   9.901   1
  -1  -6  -4 453.415  10.330   3
  -1  -6  -4 462.215   8.870   2
   1   6   4 457.942  10.489   4
  -2  -6  -4 110.843   4.406   3
  -2  -6  -4 108.418   3.860   2
   2   6   4 93.6039  4.3548   4
  -3  -6  -4 5.15500 1.42105   2
  -3  -6  -4 5.77743 1.49450   3
   3   6   4 2.41198 1.25334   4
  -4  -6  -4 1.87946 1.36110   3
  -4  -6  -4 3.61327 1.57409   2
   4   6   4 5.88175 1.57551   4
  -5  -6  -4 2.12229 1.62272   2
  -5  -6  -4 3.89789 1.72511   3
   5   6   4 4.06865 1.67540   4
  -6  -6  -4 278.390   9.515   2
   6   6   4 279.273   9.145   4
  -7  -6  -4 423.963  13.289   2
   7   6   4 437.967  15.991   4
  -8  -6  -4 104.975   8.139   2
   8   6   4 95.1473  6.3471   4
  -9  -6  -4 15.8604  4.8399   2
   9   6   4 13.1557  3.9366   4
   8  -7  -4 13.7242  3.5680   4
  -8   7   4 13.8062  4.7181   1
   7  -7  -4 77.7178  6.1651   4
  -7   7   4 84.0180  7.4042   1
   6  -7  -4 0.62958 1.81602   4
  -6   7   4 -1.7368  2.2399   1
   5  -7  -4 110.992   5.552   4
  -5   7   4 109.736   6.279   1
   4  -7  -4 168.059   6.422   3
  -4   7   4 153.972   6.788   4
  -4   7   4 164.359   6.889   1
   3  -7  -4 11.5348  2.1889   3
  -3   7   4 12.7317  2.4606   4
  -3   7   4 23.4360  2.8080   1
   2  -7  -4 490.279  11.718   3
  -2   7   4 495.655  11.163   1
  -2   7   4 480.620  11.950   4
   1  -7  -4 526.920  12.182   3
  -1   7   4 535.717  10.913   1
  -1   7   4 502.553  12.248   4
   0  -7  -4 8.16768 1.27813   2
   0  -7  -4 9.36849 1.84731   3
   0   7   4 8.47848 1.44005   1
   0   7   4 9.93092 2.01160   4
  -1  -7  -4 1699.89   29.43   3
  -1  -7  -4 1692.47   26.95   2
   1   7   4 1791.45   26.43   1
   1   7   4 1708.58   29.22   4
  -2  -7  -4 278.361   8.114   3
  -2  -7  -4 273.826   7.162   2
   2   7   4 276.867   8.333   4
  -3  -7  -4 133.949   5.339   2
  -3  -7  -4 147.568   5.674   3
   3   7   4 133.633   5.738   4
  -4  -7  -4 32.7850  3.1709   3
  -4  -7  -4 37.8386  3.6481   2
   4   7   4 33.8599  3.4844   4
  -5  -7  -4 149.462   6.653   2
  -5  -7  -4 152.356   5.960   3
   5   7   4 140.790   6.413   4
  -6  -7  -4 15.1130  3.2873   2
   6   7   4 8.31698 2.43584   4
  -7  -7  -4 -1.4874  2.3793   2
   7   7   4 -0.1610  2.1482   4
  -8  -7  -4 170.863   9.720   2
   8   7   4 176.264   8.812   4
   9   7   4 -1.1956  3.2848   4
   7  -8  -4 101.962   6.471   4
  -7   8   4 104.836   8.536   1
   6  -8  -4 2.49795 2.28603   4
  -6   8   4 0.52812 2.88800   1
   5  -8  -4 12.4425  2.5380   4
  -5   8   4 11.1689  3.0788   1
   4  -8  -4 204.817   7.689   3
  -4   8   4 196.817   8.024   4
  -4   8   4 207.940   8.011   1
   3  -8  -4 12.0624  2.4849   3
  -3   8   4 7.56663 2.35870   4
  -3   8   4 6.39550 2.04007   1
   2  -8  -4 1.60066 1.66726   3
  -2   8   4 2.51019 1.55355   1
  -2   8   4 3.18510 1.73658   4
   1  -8  -4 175.971   6.869   3
  -1   8   4 169.958   5.628   1
  -1   8   4 169.402   6.841   4
   0  -8  -4 3.76675 1.67743   3
   0   8   4 7.44866 1.67486   1
   0   8   4 5.76012 1.91882   4
  -1  -8  -4 177.580   6.669   3
   1   8   4 172.772   6.841   4
  -2  -8  -4 388.114  10.483   3
  -2  -8  -4 406.511   9.458   2
   2   8   4 407.418  11.008   4
  -3  -8  -4 19.8431  2.8694   3
  -3  -8  -4 15.3462  2.5401   2
   3   8   4 17.2893  2.8539   4
  -4  -8  -4 74.3605  4.8057   2
  -4  -8  -4 68.6514  4.5868   3
   4   8   4 83.9067  4.9709   4
  -5  -8  -4 71.5475  4.9144   3
  -5  -8  -4 83.6400  5.7006   2
   5   8   4 66.9327  5.3638   4
  -6  -8  -4 32.3343  4.4895   2
   6   8   4 35.1998  4.2252   4
  -7  -8  -4 27.6891  4.9040   2
   7   8   4 25.7573  4.2017   4
  -8  -8  -4 28.9561  5.6007   2
   8   8   4 32.6350  5.2230   4
  -7   9   4 2.72179 4.28522   1
   6  -9  -4 17.9572  3.3644   4
  -6   9   4 19.1760  4.1267   1
   5  -9  -4 -1.1868  1.8363   4
  -5   9   4 2.07302 2.61738   1
   4  -9  -4 102.791   6.219   3
  -4   9   4 106.567   6.172   1
  -4   9   4 98.2541  6.1395   4
   3  -9  -4 162.097   7.341   3
  -3   9   4 175.973   7.218   1
  -3   9   4 165.200   7.606   4
   2  -9  -4 68.9419  4.9708   3
  -2   9   4 61.9429  5.1463   4
  -2   9   4 72.3991  4.6527   1
   1  -9  -4 382.137  11.303   3
  -1   9   4 395.203  11.595   4
  -1   9   4 414.298   9.846   1
   0  -9  -4 54.3811  4.7972   3
   0   9   4 50.9214  4.5811   4
  -1  -9  -4 8.77986 2.28702   3
   1   9   4 17.2207  2.9951   4
  -2  -9  -4 45.3334  4.3195   3
   2   9   4 45.4241  4.5632   4
  -3  -9  -4 2.32152 2.00428   3
   3   9   4 3.06298 2.01473   4
  -4  -9  -4 20.6777  3.2431   3
  -4  -9  -4 20.7090  3.4500   2
   4   9   4 18.8247  3.3693   4
  -5  -9  -4 75.0261  5.6281   3
  -5  -9  -4 66.1354  5.8385   2
   5   9   4 71.7322  6.0303   4
  -6  -9  -4 24.0102  4.6329   2
   6   9   4 23.8220  4.0911   4
  -7  -9  -4 51.8675  6.6655   2
   7   9   4 49.6906  6.1422   4
  -6  10   4 112.170   8.960   1
   5 -10  -4 66.6941  5.7228   4
  -5  10   4 73.5147  6.9194   1
   4 -10  -4 1.21187 2.81173   3
  -4  10   4 -0.7868  2.4412   4
  -4  10   4 1.82507 2.71221   1
   3 -10  -4 292.792  10.773   3
  -3  10   4 293.205  10.861   4
  -3  10   4 301.384  10.025   1
   2 -10  -4 26.5400  3.8865   3
  -2  10   4 26.0916  4.0917   4
  -2  10   4 36.2754  3.8639   1
   1 -10  -4 -0.0852  1.9499   3
  -1  10   4 0.55161 2.14570   4
   0 -10  -4 80.1328  5.5343   3
   0  10   4 91.3524  5.8392   4
  -1 -10  -4 5.07230 2.29448   3
   1  10   4 1.85696 2.18382   4
  -2 -10  -4 130.931   6.682   3
   2  10   4 126.996   6.875   4
  -3 -10  -4 186.440   7.923   3
   3  10   4 156.261   7.728   4
  -4 -10  -4 14.0090  3.1608   3
   4  10   4 10.4394  3.1488   4
  -5 -10  -4 129.779   7.637   3
   5  10   4 128.252   7.637   4
   6  10   4 206.236   9.758   4
  -7 -10  -4 -1.4667  4.9968   2
  -5  11   4 16.5392  4.9296   1
   4 -11  -4 38.0321  5.4952   3
  -4  11   4 31.1406  5.0383   1
  -4  11   4 33.6262  5.2226   4
   3 -11  -4 33.9045  4.9495   3
  -3  11   4 42.1782  5.3141   4
   2 -11  -4 26.7021  4.3072   3
  -2  11   4 30.3504  4.5785   4
   1 -11  -4 1.23137 2.48610   3
  -1  11   4 0.19296 2.68915   4
   0 -11  -4 137.112   7.528   3
   0  11   4 141.967   7.863   4
  -1 -11  -4 142.639   7.500   3
   1  11   4 145.422   7.787   4
  -2 -11  -4 24.6026  4.0031   3
   2  11   4 27.5317  4.4461   4
  -3 -11  -4 132.356   7.561   3
   3  11   4 118.644   7.199   4
  -4 -11  -4 19.9252  4.2553   3
   4  11   4 16.9382  3.9806   4
  -5 -11  -4 -1.7975  3.3973   3
   5  11   4 -0.5601  3.2620   4
   4 -12  -4 -0.0785  4.1975   3
   3 -12  -4 137.248   9.234   3
  -3  12   4 133.611   8.758   4
   2 -12  -4 0.06855 3.39878   3
  -2  12   4 0.75998 3.20999   4
   1 -12  -4 5.22178 3.35683   3
  -1  12   4 5.77608 3.79055   4
   0 -12  -4 0.78675 2.80900   3
   0  12   4 -1.1719  3.0465   4
  -1 -12  -4 59.4181  6.2541   3
   1  12   4 66.0259  6.7124   4
  -2 -12  -4 0.06212 2.97809   3
   2  12   4 1.46766 3.47453   4
  -3 -12  -4 5.59114 3.48646   3
   3  12   4 5.99167 4.01917   4
  -4 -12  -4 132.987   8.741   3
   4  12   4 130.755   8.689   4
  -5 -12  -4 5.05270 5.22367   3
   2  10  -5 19.4655  4.1938   1
  -2 -10   5 22.8748  5.4592   3
   1  10  -5 88.4344  6.7658   1
  -1 -10   5 86.1119  8.1411   3
   0  10  -5 31.5349  4.6274   1
   0 -10   5 39.6681  5.8313   3
  -1  10  -5 8.05548 3.07273   1
   1 -10   5 0.34040 3.53810   3
  -2  10  -5 16.6193  3.8874   1
   2 -10   5 20.5331  4.9416   3
  -3  10  -5 269.786  10.800   1
   3 -10   5 277.395  12.704   3
   4 -10   5 3.22899 4.57665   3
   4   9  -5 3.79085 3.74576   1
   3   9  -5 148.935   8.029   1
  -3  -9   5 148.922   9.557   3
   2   9  -5 49.9371  5.1188   1
  -2  -9   5 52.4808  6.2185   3
   1   9  -5 6.26315 2.69761   1
  -1  -9   5 2.96788 3.11455   3
   0   9  -5 65.9538  5.5026   1
   0  -9   5 63.8758  6.4518   3
  -1   9  -5 49.9438  4.9045   1
   1  -9   5 56.2868  6.1097   3
  -2   9  -5 4.30876 2.54254   1
   2  -9   5 7.16354 3.17171   3
  -3   9  -5 98.7356  6.2791   1
   3  -9   5 98.4543  8.1652   3
  -4   9  -5 27.2597  4.1536   1
   4  -9   5 21.6184  4.8997   3
  -5   9  -5 1.63843 2.35470   1
   5  -9   5 3.01784 3.99818   3
   6  -9   5 126.337  10.046   3
   5   8  -5 174.554   9.160   1
   4   8  -5 0.46029 2.79022   1
   3   8  -5 90.6685  6.0417   1
  -3  -8   5 109.256   7.478   3
   2   8  -5 7.62072 2.56796   1
  -2  -8   5 6.64933 3.07334   3
   1   8  -5 62.4328  5.0258   1
  -1  -8   5 65.6638  6.0245   3
   0   8  -5 38.5447  3.9896   1
   0  -8   5 34.1509  4.6510   3
  -1   8  -5 498.556  12.910   1
   1  -8   5 500.090  14.724   3
  -2   8  -5 125.964   6.150   1
   2  -8   5 144.332   7.807   3
  -3   8  -5 44.3027  4.3477   1
   3  -8   5 53.7784  5.7931   3
  -4   8  -5 224.599   8.658   1
   4  -8   5 233.033  10.319   3
  -5   8  -5 59.1432  5.3939   1
   5  -8   5 56.2540  6.4790   3
  -6   8  -5 46.2809  5.2960   1
   6  -8   5 56.8698  6.6160   3
  -7   8  -5 130.618   9.160   1
   6   7  -5 0.47767 3.94823   1
  -6  -7   5 0.89344 4.61495   2
   5   7  -5 508.007  14.292   1
  -5  -7   5 490.459  16.276   2
   4   7  -5 78.6364  5.9938   1
  -4  -7   5 71.9212  6.8881   2
   3   7  -5 7.35210 2.66294   1
  -3  -7   5 3.99868 2.82043   3
  -3  -7   5 9.89870 3.74615   2
   2   7  -5 56.0943  4.7152   1
  -2  -7   5 59.3947  5.3260   3
   1   7  -5 11.7329  2.4421   1
  -1  -7   5 13.7512  3.0585   3
   0   7  -5 89.9378  5.0090   1
   0  -7   5 97.0636  5.8981   3
  -1   7  -5 178.825   6.748   1
   1  -7   5 168.589   7.721   3
  -2   7  -5 213.405   7.508   1
   2  -7   5 210.216   8.755   3
  -3   7  -5 158.418   6.579   1
   3  -7   5 190.527   8.357   3
  -4   7  -5 281.057   9.206   1
   4  -7   5 282.642  10.500   3
  -5   7  -5 44.9047  4.5805   1
   5  -7   5 41.2761  3.9167   4
   5  -7   5 59.1832  5.9049   3
  -6   7  -5 31.2325  4.2030   1
   6  -7   5 35.1247  3.9531   4
   6  -7   5 36.3246  5.2847   3
  -7   7  -5 179.577   8.825   1
   7  -7   5 197.915   8.209   4
   8  -7   5 22.2043  4.4100   4
   6   6  -5 51.9776  5.6567   1
  -6  -6   5 46.9851  6.4247   2
   5   6  -5 123.074   6.789   1
  -5  -6   5 109.039   7.902   2
   4   6  -5 40.7674  4.2355   1
  -4  -6   5 43.1761  5.2003   2
   3   6  -5 42.5869  4.0847   1
  -3  -6   5 57.3615  4.7895   3
  -3  -6   5 48.7217  5.1527   2
   2   6  -5 171.808   6.668   1
  -2  -6   5 170.221   7.255   2
  -2  -6   5 172.038   7.197   3
   1   6  -5 0.54956 1.39489   1
  -1  -6   5 0.24838 1.74759   3
  -1  -6   5 -0.6350  1.8588   2
   0   6  -5 53.6644  3.7342   1
   0  -6   5 52.6660  4.5940   3
  -1   6  -5 411.571  10.386   1
   1  -6   5 398.819  11.541   3
  -2   6  -5 513.146  12.050   1
   2  -6   5 500.685  13.413   3
  -3   6  -5 59.1548  3.9461   1
   3  -6   5 62.6060  3.2948   4
   3  -6   5 57.3299  4.9953   3
  -4   6  -5 2.22582 1.71910   1
   4  -6   5 4.08250 1.64649   4
   4  -6   5 3.08885 2.18499   3
  -5   6  -5 122.575   5.922   1
   5  -6   5 120.508   6.809   3
   5  -6   5 121.872   5.253   4
  -6   6  -5 35.9623  4.1896   1
   6  -6   5 38.1525  3.8026   4
   6  -6   5 42.0065  4.7198   3
  -7   6  -5 8.48109 2.94070   1
   7  -6   5 8.73441 2.72885   4
  -8   6  -5 75.2355  6.8619   1
   8  -6   5 83.1747  6.2408   4
   9  -6   5 27.9998  4.8380   4
   7   5  -5 2.00412 3.67575   1
  -7  -5   5 4.36429 4.23347   2
   6   5  -5 15.1991  3.6018   1
  -6  -5   5 10.2493  3.9709   2
   5   5  -5 3.61123 2.51424   1
  -5  -5   5 0.04734 2.68033   2
   4   5  -5 62.2521  4.9148   1
  -4  -5   5 76.4853  6.2548   2
   3   5  -5 9.51622 2.20317   1
  -3  -5   5 13.7933  2.9979   2
  -3  -5   5 12.3451  2.4497   3
   2   5  -5 81.8717  4.4371   1
  -2  -5   5 80.2802  5.0185   2
  -2  -5   5 81.4163  4.6372   3
   1   5  -5 1354.36   24.47   1
  -1  -5   5 1389.05   24.84   2
  -1  -5   5 1387.84   25.33   3
   0   5  -5 19.8300  2.5057   1
   0  -5   5 25.0396  3.0824   3
   0  -5   5 22.4234  2.6198   2
  -1   5  -5 62.8663  3.5225   1
   1  -5   5 52.7557  3.4157   2
   1  -5   5 53.9634  4.4978   3
  -2   5  -5 293.129   8.177   1
  -2   5  -5 309.518   6.382   2
   2  -5   5 296.929   6.457   4
   2  -5   5 294.758   9.236   3
  -3   5  -5 41.9564  3.3938   1
   3  -5   5 46.0224  2.5840   4
   3  -5   5 43.6589  4.2056   3
  -4   5  -5 226.586   7.404   1
   4  -5   5 221.879   8.052   3
   4  -5   5 228.668   6.367   4
  -5   5  -5 66.6643  4.2556   1
   5  -5   5 59.3682  5.0485   3
   5  -5   5 72.2076  3.7868   4
  -6   5  -5 185.023   7.439   1
   6  -5   5 193.880   6.692   4
   6  -5   5 185.198   7.633   3
  -7   5  -5 44.6699  4.5769   1
   7  -5   5 51.0517  4.3812   4
  -8   5  -5 116.862   7.179   1
   8  -5   5 105.680   6.031   4
  -9   5  -5 2.55025 3.94011   1
   9  -5   5 1.35434 2.81518   4
   7   4  -5 268.939  10.425   1
  -7  -4   5 265.022  12.151   2
   6   4  -5 -1.0488  1.9423   1
  -6  -4   5 1.53617 2.91451   2
   5   4  -5 14.7508  2.7969   1
  -5  -4   5 13.4114  3.3431   2
   4   4  -5 187.049   7.093   1
  -4  -4   5 198.397   8.142   2
   3   4  -5 18.2732  2.5571   1
  -3  -4   5 20.4043  2.5030   3
  -3  -4   5 19.8208  3.1849   2
   2   4  -5 47.6232  3.2889   1
  -2  -4   5 41.7220  3.5180   3
  -2  -4   5 39.2854  3.7656   2
   1   4  -5 552.477  11.963   1
  -1  -4   5 541.998  12.367   2
  -1  -4   5 559.259  12.432   3
   0   4  -5 1529.53   25.67   1
   0  -4   5 1492.96   25.58   2
   0  -4   5 1514.16   26.68   3
  -1   4  -5 33.8184  2.7941   1
   1  -4   5 35.2626  3.3361   3
   1  -4   5 27.8205  2.5418   2
  -2   4  -5 1034.11   18.83   1
  -2   4  -5 1055.37   16.85   2
   2  -4   5 1066.96   16.24   4
   2  -4   5 1014.41   20.14   3
  -3   4  -5 194.861   4.711   2
  -3   4  -5 195.704   6.017   1
   3  -4   5 197.271   5.056   4
   3  -4   5 189.984   6.850   3
  -4   4  -5 19.1991  1.7168   2
  -4   4  -5 15.7474  2.2678   1
   4  -4   5 18.8210  1.9745   4
   4  -4   5 22.9563  2.9411   3
  -5   4  -5 382.761  10.167   1
   5  -4   5 402.104  10.675   3
   5  -4   5 414.609   9.274   4
  -6   4  -5 318.128   9.595   1
   6  -4   5 318.905   9.615   3
   6  -4   5 337.476   8.737   4
  -7   4  -5 92.1281  5.8381   1
   7  -4   5 85.6289  4.7873   4
  -8   4  -5 211.842   8.987   1
   8  -4   5 193.612   7.587   4
  -9   4  -5 30.4501  5.1560   1
   9  -4   5 36.9011  4.5256   4
   8   3  -5 4.11472 3.81268   1
  -8  -3   5 3.58282 4.31764   2
   7   3  -5 106.711   7.107   1
  -7  -3   5 105.696   8.537   2
   6   3  -5 87.2496  5.6274   1
  -6  -3   5 65.4074  6.2619   2
   5   3  -5 0.65188 1.71281   1
  -5  -3   5 1.21585 2.26549   2
   4   3  -5 25.1581  3.0101   1
  -4  -3   5 32.3615  3.8849   2
   3   3  -5 73.6373  4.0564   1
  -3  -3   5 79.0904  4.8183   2
  -3  -3   5 71.9600  3.6697   3
   2   3  -5 5.64312 1.50703   1
  -2  -3   5 3.89792 1.68005   2
  -2  -3   5 7.70558 1.56218   3
   1   3  -5 415.999   9.534   1
  -1  -3   5 416.438  10.100   2
  -1  -3   5 426.959   9.876   3
   0   3  -5 1092.45   19.56   1
   0  -3   5 1135.98   19.93   2
   0  -3   5 1138.45   20.39   3
  -1   3  -5 40.8545  2.5516   1
   1  -3   5 32.7574  3.0000   3
   1  -3   5 36.2709  2.5262   2
  -2   3  -5 820.685  15.234   1
  -2   3  -5 832.288  13.825   2
   2  -3   5 821.168  16.453   3
   2  -3   5 850.301  12.955   4
  -3   3  -5 333.722   7.953   1
  -3   3  -5 330.790   6.762   2
   3  -3   5 333.120   8.857   3
   3  -3   5 338.827   6.818   4
  -4   3  -5 44.3562  2.1896   2
  -4   3  -5 45.3930  2.9324   1
   4  -3   5 48.2397  3.2936   3
   4  -3   5 45.5122  2.4807   4
  -5   3  -5 47.1311  3.1867   1
  -5   3  -5 41.5564  2.6720   2
   5  -3   5 41.6940  2.7297   4
   5  -3   5 47.1527  3.8569   3
  -6   3  -5 1009.09   18.08   2
  -6   3  -5 1005.81   19.87   1
   6  -3   5 1020.92   19.27   3
   6  -3   5 1006.23   18.33   4
  -7   3  -5 66.3469  4.8286   1
   7  -3   5 67.0918  4.1196   4
  -8   3  -5 104.903   6.780   1
   8  -3   5 101.765   5.343   4
  -9   3  -5 115.616   8.145   1
   9  -3   5 116.430   6.157   4
 -10   3  -5 17.0678  5.5692   1
  10  -3   5 16.1498  3.9251   4
   8   2  -5 0.03758 3.25955   1
  -8  -2   5 2.37495 3.93017   2
   7   2  -5 9.42602 3.38014   1
  -7  -2   5 4.78138 3.18299   2
   6   2  -5 44.2630  4.5575   1
  -6  -2   5 45.0878  5.1025   2
   5   2  -5 41.7728  3.9916   1
  -5  -2   5 39.5284  4.4391   2
   4   2  -5 187.997   6.732   1
  -4  -2   5 188.519   7.525   2
   3   2  -5 22.0131  2.4659   1
  -3  -2   5 24.9981  3.0283   2
  -3  -2   5 23.1117  2.1646   3
   2   2  -5 95.8929  4.1216   1
  -2  -2   5 97.3742  3.8487   3
  -2  -2   5 94.5869  4.6305   2
   1   2  -5 19.2355  2.0435   1
  -1  -2   5 21.9720  2.2588   3
  -1  -2   5 17.4997  2.2202   2
   0   2  -5 843.356  15.344   1
   0  -2   5 839.268  15.709   2
   0  -2   5 857.642  15.779   3
  -1   2  -5 5.03903 1.13801   1
   1  -2   5 12.4757  1.7545   3
   1  -2   5 2.96603 1.14397   2
  -2   2  -5 898.962  15.713   1
  -2   2  -5 902.943  14.785   2
   2  -2   5 913.053  13.578   4
   2  -2   5 881.246  16.666   3
  -3   2  -5 535.464  10.673   1
  -3   2  -5 562.366   9.924   2
   3  -2   5 530.517  11.637   3
   3  -2   5 556.886   9.595   4
  -4   2  -5 442.482   8.630   2
  -4   2  -5 449.636   9.581   1
   4  -2   5 432.041  10.155   3
   4  -2   5 439.137   8.750   4
  -5   2  -5 2.17481 1.17208   1
  -5   2  -5 2.63015 1.03840   2
   5  -2   5 1.94373 0.96385   4
   5  -2   5 1.73027 1.25083   3
  -6   2  -5 708.425  14.040   2
  -6   2  -5 716.070  15.011   1
   6  -2   5 706.491  13.885   4
   6  -2   5 704.313  14.354   3
  -7   2  -5 5.87759 2.19512   1
  -7   2  -5 8.38477 2.21624   2
   7  -2   5 4.64643 1.66988   4
  -8   2  -5 -0.7132  2.3285   2
  -8   2  -5 0.41218 2.38601   1
   8  -2   5 -0.0181  1.5352   4
  -9   2  -5 71.5277  6.3486   1
   9  -2   5 76.5632  5.1651   4
  10  -2   5 46.5810  5.0713   4
   8   1  -5 19.2845  4.1279   1
  -8  -1   5 10.2225  4.2422   2
   7   1  -5 -0.6158  2.2578   1
  -7  -1   5 1.16459 2.58164   2
   6   1  -5 176.405   7.300   1
  -6  -1   5 178.771   8.377   2
   5   1  -5 56.3392  4.0285   1
  -5  -1   5 67.7805  5.5135   2
   4   1  -5 85.7035  4.4394   1
  -4  -1   5 86.2233  3.7714   3
  -4  -1   5 85.5578  4.9436   2
   3   1  -5 95.0727  2.9849   4
   3   1  -5 95.8412  4.3488   1
  -3  -1   5 97.3726  3.5457   3
  -3  -1   5 95.1499  4.7939   2
   2   1  -5 215.502   6.162   1
  -2  -1   5 223.357   5.783   3
  -2  -1   5 216.217   6.801   2
   1   1  -5 60.2924  2.9228   1
  -1  -1   5 61.9352  2.9364   3
  -1  -1   5 61.3488  3.2551   2
   0   1  -5 242.123   5.928   1
   0  -1   5 241.165   6.304   3
   0  -1   5 241.435   6.504   2
  -1   1  -5 369.520   7.636   1
   1  -1   5 366.058   8.143   2
   1  -1   5 369.820   8.338   3
  -2   1  -5 13.0191  1.3773   1
  -2   1  -5 8.06511 1.05330   2
   2  -1   5 6.40303 1.33505   3
   2  -1   5 8.47023 0.84831   4
  -3   1  -5 6.97492 0.99744   2
  -3   1  -5 6.91713 1.10833   1
   3  -1   5 6.42014 0.92263   4
   3  -1   5 7.77150 1.47770   3
  -4   1  -5 790.770  13.887   2
  -4   1  -5 808.517  14.561   1
   4  -1   5 818.665  15.201   3
   4  -1   5 817.411  13.715   4
  -5   1  -5 3.09101 1.04127   2
  -5   1  -5 5.72384 1.43407   1
   5  -1   5 5.23657 1.38056   3
   5  -1   5 3.02365 1.05778   4
  -6   1  -5 714.921  13.970   2
  -6   1  -5 684.170  14.333   1
   6  -1   5 671.860  13.486   4
   6  -1   5 704.287  13.850   3
  -7   1  -5 489.355  11.941   2
  -7   1  -5 477.412  12.354   1
   7  -1   5 494.111  11.515   4
  -8   1  -5 128.179   6.719   1
  -8   1  -5 135.033   6.464   2
   8  -1   5 130.130   5.928   4
  -9   1  -5 54.0788  5.4074   2
   9  -1   5 50.2210  4.7228   4
  10  -1   5 56.2994  5.4463   4
   8   0  -5 23.7906  4.2753   1
  -8   0   5 22.3965  4.6587   2
   7   0  -5 2.35085 2.42213   1
  -7   0   5 3.98113 2.93057   2
   6   0  -5 50.9403  4.3252   1
  -6   0   5 60.7952  5.5531   2
   5   0  -5 791.892  16.610   1
   5   0  -5 801.015  14.602   4
  -5   0   5 813.344  17.917   2
   4   0  -5 47.6130  3.4443   1
   4   0  -5 49.4904  2.6375   4
  -4   0   5 54.6029  2.5748   3
  -4   0   5 57.0199  4.0431   2
   3   0  -5 272.040   7.401   1
   3   0  -5 299.595   6.143   4
  -3   0   5 299.134   8.632   2
  -3   0   5 318.325   6.740   3
   2   0  -5 1306.27   19.39   4
   2   0  -5 1327.74   22.35   1
  -2   0   5 1393.12   21.65   3
  -2   0   5 1318.59   23.24   2
   1   0  -5 10.0795  1.3945   1
  -1   0   5 5.38271 1.24063   2
  -1   0   5 6.26124 1.15437   3
   0   0  -5 644.434  11.496   1
   0   0   5 630.201  12.369   2
   0   0   5 642.195  12.027   3
  -1   0  -5 163.449   4.206   1
   1   0   5 165.121   4.887   3
   1   0   5 162.139   4.780   2
  -2   0  -5 0.73802 0.56211   1
  -2   0  -5 1.46203 0.59614   2
   2   0   5 0.19872 0.42897   4
   2   0   5 0.29207 0.56409   3
  -3   0  -5 232.978   5.299   1
  -3   0  -5 231.210   5.416   2
   3   0   5 243.067   6.284   3
   3   0   5 230.218   5.127   4
  -4   0  -5 1135.80   19.08   2
  -4   0  -5 1163.56   19.06   1
   4   0   5 1172.17   20.02   3
   4   0   5 1177.59   18.63   4
  -5   0  -5 390.716   8.733   2
  -5   0  -5 373.468   8.443   1
   5   0   5 367.022   8.334   4
   5   0   5 365.555   8.593   3
  -6   0  -5 145.846   5.415   2
  -6   0  -5 157.130   5.527   1
   6   0   5 158.533   5.424   4
   6   0   5 153.304   5.145   3
  -7   0  -5 622.467  13.982   2
  -7   0  -5 600.639  13.829   1
   7   0   5 605.611  13.268   4
  -8   0  -5 0.43775 1.95307   2
   8   0   5 0.70912 1.47736   4
  -9   0  -5 7.76882 3.09539   2
   9   0   5 12.2899  2.9221   4
 -10   0  -5 267.261  11.431   2
  10   0   5 280.931  10.304   4
  -9   1   5 5.63865 4.44202   2
   8  -1  -5 177.496   8.637   1
  -8   1   5 175.054   9.458   2
   7  -1  -5 17.9741  3.3521   1
  -7   1   5 13.3497  3.4790   2
   6  -1  -5 5.21339 1.87832   4
   6  -1  -5 6.78769 2.30364   1
  -6   1   5 3.23780 2.41396   2
   5  -1  -5 47.9421  3.0817   4
   5  -1  -5 56.5584  3.9756   1
  -5   1   5 52.5206  4.4897   2
   4  -1  -5 1091.48   18.31   4
   4  -1  -5 1112.99   20.49   1
  -4   1   5 1115.01   21.50   2
  -4   1   5 1129.10   17.99   3
   3  -1  -5 -0.0904  0.9625   1
   3  -1  -5 1.08704 0.77176   4
  -3   1   5 0.13832 1.00657   2
  -3   1   5 -0.0951  0.6944   3
   2  -1  -5 1267.12   21.33   1
   2  -1  -5 1273.89   19.02   4
  -2   1   5 1320.93   20.74   3
  -2   1   5 1258.59   22.35   2
   1  -1  -5 120.494   3.880   1
  -1   1   5 125.063   3.899   3
  -1   1   5 135.463   4.689   2
  -1   1   5 129.202   3.091   4
   0  -1  -5 11.9936  1.2974   1
   0   1   5 15.4952  1.7274   2
   0   1   5 14.5303  1.5828   3
   0   1   5 15.0454  1.1098   4
  -1  -1  -5 473.470   8.486   1
  -1  -1  -5 476.356   8.988   2
   1   1   5 476.174   9.690   3
   1   1   5 489.893   7.964   4
  -2  -1  -5 8.85550 1.04632   2
  -2  -1  -5 11.5201  1.0449   1
   2   1   5 7.62450 0.93940   4
   2   1   5 8.45164 1.33408   3
  -3  -1  -5 56.1586  2.4458   2
  -3  -1  -5 60.2346  2.2149   1
   3   1   5 57.3040  2.8258   3
   3   1   5 59.2747  2.3949   4
  -4  -1  -5 731.937  12.508   1
  -4  -1  -5 713.692  13.046   2
   4   1   5 716.898  13.351   3
   4   1   5 716.921  12.845   4
  -5  -1  -5 93.4250  3.9980   2
  -5  -1  -5 94.1369  3.5915   1
   5   1   5 96.1990  3.8524   4
   5   1   5 93.6264  3.8059   3
  -6  -1  -5 45.5615  3.2854   2
  -6  -1  -5 49.3500  3.2968   1
   6   1   5 53.3955  3.1248   3
   6   1   5 48.6726  3.1390   4
  -7  -1  -5 101.288   5.368   2
   7   1   5 109.350   4.956   4
  -8  -1  -5 143.124   6.903   2
   8   1   5 139.652   6.218   4
  -9  -1  -5 9.51684 3.15336   2
   9   1   5 16.2632  3.1298   4
 -10  -1  -5 140.153   8.954   2
  10   1   5 155.455   8.019   4
  -9   2   5 11.3610  5.3119   2
   8  -2  -5 0.86324 2.67471   1
  -8   2   5 0.39759 3.30570   2
  -8   2   5 2.50792 3.36581   1
   7  -2  -5 13.8334  2.8032   4
  -7   2   5 13.5766  3.3454   2
  -7   2   5 16.0234  3.5170   1
   6  -2  -5 62.6806  3.9041   4
  -6   2   5 68.0832  5.6205   1
  -6   2   5 58.4106  5.0923   2
   5  -2  -5 94.0987  4.2297   4
  -5   2   5 105.337   5.761   1
  -5   2   5 103.408   5.544   2
   4  -2  -5 79.1102  3.4425   4
  -4   2   5 79.8001  4.4713   2
  -4   2   5 72.5208  4.5583   1
  -4   2   5 80.3792  3.2329   3
   3  -2  -5 23.4870  1.9113   4
  -3   2   5 25.1019  2.7159   1
  -3   2   5 23.4494  2.6514   2
  -3   2   5 24.7992  2.0533   3
   2  -2  -5 894.617  14.485   4
  -2   2   5 899.411  15.475   3
  -2   2   5 897.929  16.653   2
  -2   2   5 909.481  16.892   1
   1  -2  -5 794.353  13.917   1
  -1   2   5 817.483  13.219   4
  -1   2   5 804.197  14.905   2
  -1   2   5 809.929  14.266   3
   0  -2  -5 -0.3219  0.5792   1
   0   2   5 0.47702 0.52568   3
   0   2   5 0.18065 0.71509   2
   0   2   5 0.07550 0.55263   4
  -1  -2  -5 1027.93   16.68   2
  -1  -2  -5 1012.26   15.78   1
   1   2   5 1029.91   17.62   3
   1   2   5 1047.70   16.08   4
  -2  -2  -5 357.250   7.289   2
   2   2   5 362.630   7.199   4
   2   2   5 362.356   8.055   3
  -3  -2  -5 43.9678  2.2373   2
   3   2   5 42.7771  2.2013   4
   3   2   5 40.7697  2.4284   3
  -4  -2  -5 601.095  11.631   2
  -4  -2  -5 595.477  10.287   1
   4   2   5 587.046  11.431   4
   4   2   5 602.609  11.786   3
  -5  -2  -5 122.751   4.641   2
  -5  -2  -5 106.501   3.839   1
   5   2   5 106.731   4.294   4
   5   2   5 113.113   4.231   3
  -6  -2  -5 116.796   5.201   2
   6   2   5 122.329   4.925   4
   6   2   5 120.473   4.519   3
  -7  -2  -5 45.3159  4.2744   2
   7   2   5 40.0550  3.6280   4
  -8  -2  -5 41.5186  4.5276   2
   8   2   5 33.9254  3.7585   4
  -9  -2  -5 12.2588  3.5141   2
   9   2   5 14.8861  3.1875   4
 -10  -2  -5 11.0466  4.3040   2
  10   2   5 14.0055  3.5995   4
   8  -3  -5 120.497   6.630   4
  -8   3   5 123.650   8.407   2
  -8   3   5 114.118   8.181   1
   7  -3  -5 127.883   6.005   4
  -7   3   5 117.582   7.339   2
  -7   3   5 127.914   7.560   1
   6  -3  -5 4.43227 1.82656   4
  -6   3   5 6.27861 2.47476   1
  -6   3   5 5.05851 2.31787   2
   5  -3  -5 59.8912  3.5386   4
  -5   3   5 70.2020  4.5308   2
  -5   3   5 59.5388  4.9245   1
   4  -3  -5 567.614  11.595   4
  -4   3   5 568.964  13.655   1
  -4   3   5 604.985  11.135   3
  -4   3   5 557.430  12.775   2
   3  -3  -5 42.5392  2.4689   4
  -3   3   5 56.0568  3.5240   1
  -3   3   5 49.3986  2.6786   3
  -3   3   5 46.4228  3.0981   2
  -2   3   5 91.4786  3.8788   2
  -2   3   5 88.3135  3.5052   3
  -2   3   5 92.9992  3.5628   4
  -2   3   5 79.3840  3.6815   1
  -1   3   5 1953.84   30.34   1
  -1   3   5 1908.53   30.27   2
  -1   3   5 1905.49   28.86   4
  -1   3   5 1906.97   30.06   3
   0  -3  -5 575.702  10.451   2
   0  -3  -5 578.004   9.929   1
   0   3   5 600.282  10.628   4
   0   3   5 579.073  11.304   3
  -1  -3  -5 9.04509 1.11414   2
   1   3   5 9.06096 1.26438   4
   1   3   5 8.03905 1.33520   3
  -2  -3  -5 1238.81   19.76   2
   2   3   5 1227.60   19.70   4
   2   3   5 1231.63   20.87   3
  -3  -3  -5 231.592   5.605   2
   3   3   5 211.293   5.697   4
   3   3   5 214.980   5.948   3
  -4  -3  -5 -0.4721  0.5494   2
   4   3   5 -0.3140  0.7424   4
   4   3   5 -0.3210  0.7127   3
  -5  -3  -5 23.7880  2.5808   2
   5   3   5 29.2046  2.6931   4
   5   3   5 23.5315  2.3220   3
  -6  -3  -5 0.48555 1.33682   2
   6   3   5 0.30582 1.13154   4
   6   3   5 1.09526 1.24367   3
  -7  -3  -5 0.15396 1.66481   2
   7   3   5 -0.7099  1.3205   4
  -8  -3  -5 51.6082  5.0847   2
   8   3   5 60.7683  4.9349   4
  -9  -3  -5 65.4233  6.4449   2
   9   3   5 67.2147  5.7755   4
 -10  -3  -5 36.3508  5.9191   2
  10   3   5 37.3046  5.0644   4
   9  -4  -5 0.14178 3.54729   4
   8  -4  -5 7.31295 3.09935   4
  -8   4   5 7.05036 3.76008   1
   7  -4  -5 229.179   8.231   4
  -7   4   5 216.526   9.858   1
  -7   4   5 247.843   9.497   2
   6  -4  -5 51.4508  4.1811   4
  -6   4   5 43.5599  4.7942   1
  -6   4   5 49.5893  4.6361   2
   5  -4  -5 45.2141  3.5152   4
  -5   4   5 40.2192  4.1505   1
  -5   4   5 56.8068  4.4013   2
   4  -4  -5 244.151   6.858   4
  -4   4   5 248.141   7.432   2
  -4   4   5 243.507   8.099   1
  -3   4   5 113.073   4.148   3
  -3   4   5 106.336   4.434   4
  -3   4   5 111.056   4.871   1
  -3   4   5 103.435   4.453   2
  -2   4   5 381.437   9.124   1
  -2   4   5 388.781   8.861   2
  -2   4   5 384.976   8.660   3
  -2   4   5 383.482   8.897   4
  -1   4   5 63.9325  3.1051   3
  -1   4   5 65.6930  3.0355   2
  -1   4   5 61.6512  2.8626   1
  -1   4   5 63.9903  3.0862   4
   0  -4  -5 1802.47   27.76   2
   0   4   5 1927.79   28.07   1
   0   4   5 1800.30   28.09   4
   0   4   5 1781.75   29.10   3
  -1  -4  -5 84.5385  2.9426   2
   1   4   5 84.8549  3.4672   4
   1   4   5 82.2231  3.5554   3
  -2  -4  -5 1556.22   24.41   2
   2   4   5 1551.29   25.68   3
   2   4   5 1537.60   24.57   4
  -3  -4  -5 1073.20   18.14   2
   3   4   5 1044.74   18.21   4
   3   4   5 1082.32   18.90   3
  -4  -4  -5 86.6757  3.9186   2
   4   4   5 90.0961  3.9174   4
   4   4   5 80.2034  3.6550   3
  -5  -4  -5 532.970  11.931   2
   5   4   5 507.750  10.999   3
   5   4   5 493.626  11.458   4
  -6  -4  -5 14.7748  2.6652   2
   6   4   5 16.0770  2.4514   4
  -7  -4  -5 1.90533 2.10827   2
   7   4   5 0.52775 1.51565   4
  -8  -4  -5 147.643   7.775   2
   8   4   5 130.544   6.691   4
  -9  -4  -5 248.254  10.948   2
   9   4   5 225.150   9.404   4
 -10  -4  -5 6.14877 4.31488   2
  10   4   5 8.97268 3.89336   4
   8  -5  -5 1.27915 2.82276   4
  -8   5   5 1.18151 3.53030   1
   7  -5  -5 2.91253 2.04897   4
  -7   5   5 -0.8681  2.3969   1
   6  -5  -5 42.4529  4.0344   4
  -6   5   5 37.8620  4.5192   1
   5  -5  -5 15.2407  2.3927   4
  -5   5   5 9.71731 2.49862   1
  -5   5   5 15.1132  2.7308   2
   4  -5  -5 414.781   9.828   3
   4  -5  -5 424.672  10.083   4
  -4   5   5 436.136  10.384   2
  -4   5   5 447.223  11.584   1
   3  -5  -5 156.092   5.235   3
  -3   5   5 152.646   5.822   1
  -3   5   5 151.910   5.750   4
  -3   5   5 142.735   5.154   2
   2  -5  -5 153.109   5.302   3
  -2   5   5 153.637   5.332   1
  -2   5   5 160.139   4.982   2
  -2   5   5 155.261   5.188   3
  -2   5   5 159.247   5.541   4
   1  -5  -5 315.313   6.730   2
  -1   5   5 332.505   8.192   4
  -1   5   5 335.621   7.634   1
  -1   5   5 301.909   7.900   3
   0  -5  -5 986.093  16.473   2
   0   5   5 1002.51   18.55   3
   0   5   5 1064.05   16.84   1
   0   5   5 999.984  17.916   4
  -1  -5  -5 10.5741  1.2997   2
   1   5   5 7.38140 1.39375   3
   1   5   5 13.1235  1.8235   4
  -2  -5  -5 86.4158  3.2397   2
   2   5   5 82.6500  3.7775   3
   2   5   5 84.0732  3.8385   4
  -3  -5  -5 2439.01   37.40   2
   3   5   5 2392.10   38.00   3
   3   5   5 2391.84   37.21   4
  -4  -5  -5 378.640   9.469   2
   4   5   5 364.276   9.315   4
   4   5   5 376.673   9.302   3
  -5  -5  -5 76.9854  4.4352   2
   5   5   5 70.5690  3.7474   3
   5   5   5 77.0404  4.2967   4
  -6  -5  -5 160.476   7.096   2
  -6  -5  -5 162.254   5.903   3
   6   5   5 172.558   6.819   4
  -7  -5  -5 0.91518 2.07111   2
   7   5   5 1.19589 1.75589   4
  -8  -5  -5 7.44590 3.09383   2
   8   5   5 7.98557 2.53482   4
  -9  -5  -5 184.035  10.117   2
   9   5   5 207.332   9.257   4
   8  -6  -5 20.3359  4.1958   4
  -8   6   5 21.3793  5.0960   1
   7  -6  -5 43.2532  4.6468   4
  -7   6   5 49.8484  5.8848   1
   6  -6  -5 24.2757  3.3806   4
  -6   6   5 33.2607  4.5392   1
   5  -6  -5 168.935   6.530   4
  -5   6   5 181.866   7.807   1
   4  -6  -5 48.4873  3.8437   4
   4  -6  -5 47.6679  3.6982   3
  -4   6   5 51.6982  4.3547   4
  -4   6   5 55.2125  4.5522   1
   3  -6  -5 320.722   8.685   3
  -3   6   5 315.452   9.173   4
  -3   6   5 330.354   7.955   2
  -3   6   5 316.892   9.060   1
   2  -6  -5 172.547   6.024   3
   2  -6  -5 181.441   4.682   2
  -2   6   5 178.613   6.485   4
  -2   6   5 174.442   6.003   1
   1  -6  -5 48.0309  3.2233   3
   1  -6  -5 53.6706  2.4030   2
  -1   6   5 58.8026  3.0582   1
  -1   6   5 51.6891  3.3930   4
   0  -6  -5 155.864   4.232   2
   0  -6  -5 161.102   5.640   3
   0   6   5 164.927   4.551   1
   0   6   5 150.257   5.631   4
  -1  -6  -5 0.41797 0.75512   2
  -1  -6  -5 0.41989 1.05566   3
   1   6   5 1.30200 0.85102   3
   1   6   5 2.38310 1.14123   4
  -2  -6  -5 2.66786 0.96617   2
   2   6   5 3.36245 1.22017   3
   2   6   5 1.60303 1.20988   4
  -3  -6  -5 376.544   9.100   2
  -3  -6  -5 400.006   9.748   3
   3   6   5 383.549   9.516   3
   3   6   5 384.703   9.718   4
  -4  -6  -5 16.4581  2.3083   3
  -4  -6  -5 20.9387  2.5548   2
   4   6   5 20.8531  2.6367   4
  -5  -6  -5 -0.5952  1.5097   2
  -5  -6  -5 -0.5588  1.4443   3
   5   6   5 0.16078 1.27775   4
  -6  -6  -5 215.438   8.517   2
  -6  -6  -5 230.356   7.393   3
   6   6   5 201.308   7.935   4
  -7  -6  -5 234.392   9.431   2
   7   6   5 225.007   8.902   4
  -8  -6  -5 67.7250  6.8503   2
   8   6   5 66.5450  5.9246   4
  -9  -6  -5 59.1597  6.9991   2
   9   6   5 61.0126  6.3617   4
   7  -7  -5 1.22616 2.50916   4
  -7   7   5 6.98403 3.79004   1
   6  -7  -5 2.39704 2.25370   4
  -6   7   5 1.88387 2.64599   1
   5  -7  -5 -0.7339  1.5710   4
  -5   7   5 0.61359 2.01133   1
   4  -7  -5 -0.7458  1.9078   3
  -4   7   5 -0.0699  1.6784   4
  -4   7   5 0.90031 1.74498   1
   3  -7  -5 79.5084  4.7017   3
  -3   7   5 91.5091  4.8388   1
  -3   7   5 94.9104  5.1392   4
   2  -7  -5 178.123   6.610   3
  -2   7   5 188.497   6.394   1
  -2   7   5 185.203   6.910   4
   1  -7  -5 114.407   5.320   3
  -1   7   5 121.371   5.401   4
  -1   7   5 119.191   4.621   1
   0  -7  -5 381.644  10.042   3
   0  -7  -5 384.695   8.047   2
   0   7   5 405.267   8.338   1
   0   7   5 394.507  10.313   4
  -1  -7  -5 254.042   7.706   3
  -1  -7  -5 229.514   6.013   2
   1   7   5 245.718   7.801   4
  -2  -7  -5 155.900   5.947   3
  -2  -7  -5 148.917   5.099   2
   2   7   5 157.797   6.191   4
  -3  -7  -5 226.388   7.007   2
  -3  -7  -5 241.285   7.558   3
   3   7   5 223.921   7.651   4
  -4  -7  -5 283.826   8.546   3
  -4  -7  -5 294.911   8.831   2
   4   7   5 285.904   8.828   4
  -5  -7  -5 46.7939  3.9373   3
  -5  -7  -5 46.1152  4.4191   2
   5   7   5 40.1133  3.9673   4
  -6  -7  -5 21.1972  3.1023   3
  -6  -7  -5 19.2339  3.5653   2
   6   7   5 24.9855  3.5772   4
  -7  -7  -5 258.811  10.712   2
   7   7   5 269.065   9.902   4
  -8  -7  -5 9.06297 4.02261   2
   8   7   5 9.15632 3.23811   4
   7  -8  -5 62.7688  5.8371   4
  -7   8   5 55.6029  6.8501   1
   6  -8  -5 20.9234  3.4525   4
  -6   8   5 17.2892  4.1410   1
   5  -8  -5 155.556   6.848   4
  -5   8   5 141.056   7.645   1
   4  -8  -5 13.3158  2.9667   3
  -4   8   5 16.0332  3.1200   1
  -4   8   5 10.2183  2.9713   4
   3  -8  -5 25.3673  3.3834   3
  -3   8   5 24.0721  3.4651   4
  -3   8   5 30.1454  3.5712   1
   2  -8  -5 32.0455  3.5789   3
  -2   8   5 29.7678  3.5220   4
  -2   8   5 34.2195  3.3698   1
   1  -8  -5 145.079   6.389   3
  -1   8   5 168.165   6.789   4
  -1   8   5 167.212   5.689   1
   0  -8  -5 44.7764  3.9512   3
   0   8   5 38.5613  3.7353   4
  -1  -8  -5 299.243   9.179   3
   1   8   5 284.272   9.023   4
  -2  -8  -5 47.7571  4.1113   3
  -2  -8  -5 44.7325  3.3858   2
   2   8   5 41.6592  3.9849   4
  -3  -8  -5 119.655   5.360   2
  -3  -8  -5 123.471   5.790   3
   3   8   5 106.984   5.673   4
  -4  -8  -5 255.548   8.247   3
  -4  -8  -5 238.590   8.442   2
   4   8   5 245.364   8.772   4
  -5  -8  -5 0.74261 2.12230   3
  -5  -8  -5 -0.7095  1.9964   2
   5   8   5 0.45349 1.73478   4
  -6  -8  -5 59.1998  5.7996   2
  -6  -8  -5 54.0537  5.0497   3
   6   8   5 56.6592  5.2529   4
  -7  -8  -5 556.146  16.367   2
   7   8   5 556.375  15.833   4
  -8  -8  -5 53.5717  6.9202   2
   8   8   5 57.3723  6.3841   4
   6  -9  -5 -0.0676  2.3490   4
  -6   9   5 -1.9728  3.3341   1
   5  -9  -5 15.8542  3.3851   4
  -5   9   5 18.9418  3.8544   1
   4  -9  -5 122.297   6.797   3
  -4   9   5 115.682   6.724   4
  -4   9   5 128.787   7.141   1
   3  -9  -5 -0.6585  2.2605   3
  -3   9   5 -1.4399  1.9328   4
  -3   9   5 -1.4760  2.0288   1
   2  -9  -5 313.177  10.152   3
  -2   9   5 287.019  10.030   4
  -2   9   5 313.682   9.207   1
   1  -9  -5 1.44554 1.97368   3
  -1   9   5 2.46556 2.04893   4
   0  -9  -5 114.918   6.104   3
   0   9   5 121.970   6.285   4
  -1  -9  -5 218.831   8.080   3
   1   9   5 207.727   8.083   4
  -2  -9  -5 38.3886  3.9657   3
   2   9   5 31.4326  3.9825   4
  -3  -9  -5 105.682   5.822   3
   3   9   5 109.375   6.078   4
  -4  -9  -5 177.258   7.404   3
  -4  -9  -5 169.342   7.382   2
   4   9   5 158.095   7.484   4
  -5  -9  -5 156.691   7.396   3
  -5  -9  -5 162.587   8.056   2
   5   9   5 150.428   7.562   4
  -6  -9  -5 11.4809  3.8600   2
   6   9   5 7.74198 2.99963   4
  -7  -9  -5 91.2104  8.0635   2
   7   9   5 71.1691  6.9004   4
  -6  10   5 30.5878  5.7424   1
   5 -10  -5 58.8789  5.6951   4
  -5  10   5 57.8237  6.4843   1
   4 -10  -5 104.928   7.268   3
  -4  10   5 114.016   7.254   4
  -4  10   5 102.123   7.131   1
   3 -10  -5 0.54641 2.69106   3
  -3  10   5 -1.7470  2.2566   4
  -3  10   5 -0.6807  2.6507   1
   2 -10  -5 76.0338  6.0595   3
  -2  10   5 54.2470  5.4288   4
   1 -10  -5 92.9939  6.0540   3
  -1  10   5 85.7434  5.9663   4
   0 -10  -5 1.11146 2.07829   3
   0  10   5 1.65807 2.12610   4
  -1 -10  -5 -1.3791  1.8485   3
   1  10   5 -0.8117  1.8594   4
  -2 -10  -5 177.026   8.005   3
   2  10   5 190.806   8.384   4
  -3 -10  -5 0.29520 2.15313   3
   3  10   5 1.48769 2.31303   4
  -4 -10  -5 32.0233  4.2051   3
   4  10   5 24.3620  4.1696   4
  -5 -10  -5 82.4152  6.4460   3
   5  10   5 67.9190  6.4361   4
   6  10   5 4.90006 3.23638   4
  -7 -10  -5 20.3463  5.6579   2
   4 -11  -5 218.395  10.346   3
  -4  11   5 231.985  10.326   4
   3 -11  -5 9.20382 3.96193   3
  -3  11   5 15.0078  3.8304   4
   2 -11  -5 24.3592  4.4055   3
  -2  11   5 14.9572  3.8972   4
   1 -11  -5 72.2801  6.3607   3
  -1  11   5 70.5598  6.4382   4
   0 -11  -5 0.95839 2.63004   3
   0  11   5 -1.0923  2.5408   4
  -1 -11  -5 1.72712 2.24369   3
   1  11   5 0.45108 2.38857   4
  -2 -11  -5 26.1462  4.0582   3
   2  11   5 26.5708  4.2235   4
  -3 -11  -5 90.5628  7.0134   3
   3  11   5 99.8448  6.6879   4
  -4 -11  -5 1.91651 2.95769   3
   4  11   5 -1.0941  3.0136   4
  -5 -11  -5 91.2894  7.4854   3
   5  11   5 82.2533  7.4181   4
   3 -12  -5 75.6077  7.4565   3
   2 -12  -5 28.2623  5.2078   3
  -2  12   5 26.6451  5.1289   4
   1 -12  -5 29.6747  5.0250   3
  -1  12   5 22.9334  4.6488   4
   0 -12  -5 124.376   8.096   3
   0  12   5 126.712   8.138   4
  -1 -12  -5 -2.0682  2.6716   3
   1  12   5 0.65941 3.27975   4
  -2 -12  -5 61.0028  6.5594   3
   2  12   5 62.8523  6.7435   4
  -3 -12  -5 140.690   8.744   3
   3  12   5 125.872   8.510   4
  -4 -12  -5 -0.8029  3.7317   3
   4  12   5 2.75804 3.69954   4
  -5 -12  -5 1.28422 4.40583   3
   2   9  -6 30.1351  4.6372   1
  -2  -9   6 35.5697  5.9365   3
   1   9  -6 1.05068 2.73098   1
  -1  -9   6 1.18868 3.76420   3
   0   9  -6 0.58114 2.60483   1
   0  -9   6 -0.2280  3.3437   3
  -1   9  -6 54.8161  5.3034   1
   1  -9   6 33.7985  5.6176   3
  -2   9  -6 70.0327  6.0301   1
   2  -9   6 94.4373  8.3731   3
  -3   9  -6 0.18029 2.73895   1
   3  -9   6 1.63598 3.62520   3
  -4   9  -6 7.83246 3.11938   1
   4  -9   6 2.02409 3.86467   3
   5  -9   6 167.486  10.707   3
   4   8  -6 23.8270  4.4571   1
   3   8  -6 -0.7131  2.6308   1
  -3  -8   6 -0.7424  3.8358   3
   2   8  -6 132.152   7.171   1
  -2  -8   6 126.035   8.107   3
   1   8  -6 -0.8220  2.1916   1
  -1  -8   6 0.34992 2.87174   3
   0   8  -6 4.36475 2.21604   1
   0  -8   6 -1.4825  2.5265   3
  -1   8  -6 24.2696  3.7191   1
   1  -8   6 32.4400  4.8378   3
  -2   8  -6 22.2098  3.4540   1
   2  -8   6 13.9982  3.6775   3
  -3   8  -6 102.110   6.165   1
   3  -8   6 110.568   7.937   3
  -4   8  -6 42.9479  4.9295   1
   4  -8   6 38.2225  5.4593   3
  -5   8  -6 9.15209 3.16603   1
   5  -8   6 4.54216 3.62261   3
  -6   8  -6 60.6639  5.8689   1
   6  -8   6 66.0632  7.5193   3
   5   7  -6 40.1738  5.1821   1
  -5  -7   6 32.0053  6.4149   2
   4   7  -6 72.2704  6.1285   1
  -4  -7   6 64.5187  7.0700   2
   3   7  -6 11.1943  3.0825   1
  -3  -7   6 16.0013  3.8678   3
   2   7  -6 68.8500  5.0440   1
  -2  -7   6 71.1074  6.1222   3
   1   7  -6 126.873   6.316   1
  -1  -7   6 138.750   7.252   3
   0   7  -6 15.6453  2.8588   1
   0  -7   6 13.1924  3.2864   3
  -1   7  -6 117.785   5.900   1
   1  -7   6 99.7675  6.5982   3
  -2   7  -6 1.68886 1.89241   1
   2  -7   6 0.45766 2.13473   3
  -3   7  -6 181.543   7.496   1
   3  -7   6 201.753   9.110   3
  -4   7  -6 21.8239  3.5373   1
   4  -7   6 12.0872  3.6994   3
  -5   7  -6 20.5736  3.3840   1
   5  -7   6 25.0733  4.5409   3
  -6   7  -6 24.0681  4.0560   1
   6  -7   6 10.0791  4.0259   3
  -7   7  -6 0.90855 2.94278   1
   6   6  -6 2.25984 3.45735   1
  -6  -6   6 -0.9258  4.5531   2
   5   6  -6 4.44346 3.10431   1
  -5  -6   6 2.27830 4.28591   2
   4   6  -6 135.717   7.120   1
  -4  -6   6 128.253   8.370   2
   3   6  -6 108.900   6.187   1
  -3  -6   6 109.718   7.047   2
  -3  -6   6 127.773   6.705   3
   2   6  -6 95.0083  5.4667   1
  -2  -6   6 95.0785  5.9269   3
  -2  -6   6 104.976   6.501   2
   1   6  -6 374.189  10.457   1
  -1  -6   6 370.017  11.311   3
  -1  -6   6 345.314  10.596   2
   0   6  -6 77.0108  4.6441   1
   0  -6   6 74.3596  5.2002   3
  -1   6  -6 226.092   7.782   1
   1  -6   6 220.828   8.739   3
  -2   6  -6 2.08141 1.67041   1
   2  -6   6 1.94423 2.00732   3
  -3   6  -6 5.87797 1.89507   1
   3  -6   6 1.14630 1.95078   3
  -4   6  -6 92.6695  5.2700   1
   4  -6   6 92.1706  6.1634   3
  -5   6  -6 7.90726 2.33970   1
   5  -6   6 15.2272  3.3892   3
  -6   6  -6 2.57219 2.14820   1
   6  -6   6 0.34809 2.70037   3
  -7   6  -6 92.7485  6.6108   1
  -8   6  -6 1.24992 3.13375   1
   8  -6   6 1.16623 3.32468   4
   6   5  -6 -0.1666  3.2512   1
  -6  -5   6 1.37542 4.06682   2
   5   5  -6 86.8058  6.2269   1
  -5  -5   6 76.9670  7.1574   2
   4   5  -6 121.248   6.300   1
  -4  -5   6 116.245   7.468   2
   3   5  -6 29.1648  3.4954   1
  -3  -5   6 28.5209  3.4983   3
  -3  -5   6 25.9567  3.9300   2
   2   5  -6 1.39917 1.66184   1
  -2  -5   6 -0.4512  2.0401   2
  -2  -5   6 0.93392 1.63997   3
   1   5  -6 15.9889  2.5437   1
  -1  -5   6 12.4433  2.5772   3
   0   5  -6 398.017  10.313   1
   0  -5   6 389.183  11.113   3
   0  -5   6 377.123  10.113   2
  -1   5  -6 60.6755  3.8239   1
   1  -5   6 56.6043  4.7351   3
   1  -5   6 65.5855  3.9788   2
  -2   5  -6 48.8324  2.7360   2
  -2   5  -6 42.8187  3.5867   1
   2  -5   6 39.9654  4.0964   3
  -3   5  -6 24.1410  2.8544   1
   3  -5   6 30.9507  3.7235   3
  -4   5  -6 105.059   5.204   1
   4  -5   6 105.220   5.871   3
  -5   5  -6 39.8111  3.9026   1
   5  -5   6 44.9750  4.5004   3
   5  -5   6 47.0043  3.6202   4
  -6   5  -6 9.04896 2.45799   1
   6  -5   6 9.62768 2.40872   4
   6  -5   6 10.4710  3.0531   3
  -7   5  -6 93.1192  6.3431   1
   7  -5   6 100.483   5.601   4
  -8   5  -6 9.70988 3.52659   1
  -9   5  -6 13.8421  4.6324   1
   9  -5   6 28.6016  4.8679   4
   7   4  -6 2.34515 3.58154   1
  -7  -4   6 1.41055 4.17901   2
   6   4  -6 114.482   7.217   1
  -6  -4   6 118.768   8.502   2
   5   4  -6 -2.4064  2.1929   1
  -5  -4   6 -0.2521  2.8255   2
   4   4  -6 206.461   7.967   1
  -4  -4   6 197.613   8.944   2
   3   4  -6 165.792   6.818   1
  -3  -4   6 173.200   6.382   3
  -3  -4   6 172.676   7.745   2
   2   4  -6 121.920   5.454   1
  -2  -4   6 118.402   5.289   3
  -2  -4   6 114.205   5.870   2
   1   4  -6 373.548   9.818   1
  -1  -4   6 387.421  10.328   2
  -1  -4   6 377.940  10.129   3
   0   4  -6 121.036   4.949   1
   0  -4   6 99.1390  5.0271   3
   0  -4   6 108.319   5.004   2
  -1   4  -6 212.546   6.704   1
   1  -4   6 214.163   6.591   2
   1  -4   6 202.173   7.438   3
  -2   4  -6 240.214   5.861   2
  -2   4  -6 237.468   7.127   1
   2  -4   6 234.889   8.033   3
  -3   4  -6 662.403  13.831   1
  -3   4  -6 665.568  11.847   2
   3  -4   6 665.449  11.884   4
   3  -4   6 647.374  15.053   3
  -4   4  -6 45.5220  2.7153   2
  -4   4  -6 52.6618  3.5274   1
   4  -4   6 50.2619  2.8232   4
   4  -4   6 46.7568  4.1388   3
  -5   4  -6 212.625   7.330   1
   5  -4   6 230.807   6.574   4
   5  -4   6 215.183   7.993   3
  -6   4  -6 35.6164  3.7686   1
   6  -4   6 48.7383  4.5087   3
   6  -4   6 43.3286  3.5923   4
  -7   4  -6 65.4664  5.3368   1
   7  -4   6 77.9607  4.7097   4
  -8   4  -6 119.583   7.521   1
   8  -4   6 141.158   6.678   4
  -9   4  -6 21.4358  4.9979   1
   9  -4   6 22.4171  3.9883   4
   7   3  -6 40.7720  5.3821   1
  -7  -3   6 32.4022  5.7017   2
   6   3  -6 176.500   8.339   1
  -6  -3   6 179.862   9.532   2
   5   3  -6 2.19081 2.12937   1
  -5  -3   6 4.10616 2.79458   2
   4   3  -6 5.99335 2.20064   1
  -4  -3   6 9.78415 2.88939   2
   3   3  -6 16.6033  2.5900   1
  -3  -3   6 11.8840  2.7725   2
  -3  -3   6 18.4164  2.4299   3
   2   3  -6 77.0490  4.2419   1
  -2  -3   6 78.4578  4.7624   2
  -2  -3   6 85.7233  4.2196   3
   1   3  -6 451.556  10.543   1
  -1  -3   6 449.227  10.742   3
  -1  -3   6 436.093  10.985   2
   0   3  -6 781.952  15.013   1
   0  -3   6 748.422  15.509   3
   0  -3   6 741.891  15.257   2
  -1   3  -6 8.04652 1.53824   1
   1  -3   6 5.83581 1.64767   3
   1  -3   6 4.24283 1.49571   2
  -2   3  -6 39.7005  2.8107   1
  -2   3  -6 37.4651  2.2172   2
   2  -3   6 33.3708  3.2736   3
  -3   3  -6 861.835  16.324   1
  -3   3  -6 868.158  14.726   2
   3  -3   6 892.571  14.114   4
   3  -3   6 850.353  17.582   3
  -4   3  -6 2.97746 1.33630   1
  -4   3  -6 0.24593 0.89782   2
   4  -3   6 -0.7529  1.1685   3
   4  -3   6 -0.0895  0.9101   4
  -5   3  -6 4.46516 1.33019   2
  -5   3  -6 4.91516 1.59782   1
   5  -3   6 3.80952 1.45263   4
   5  -3   6 4.40524 1.78692   3
  -6   3  -6 152.019   5.506   2
  -6   3  -6 138.480   6.147   1
   6  -3   6 148.320   5.425   4
   6  -3   6 157.065   6.386   3
  -7   3  -6 77.1624  5.3264   1
   7  -3   6 78.2113  4.4543   4
  -8   3  -6 111.665   6.769   1
   8  -3   6 101.020   5.444   4
  -9   3  -6 5.73701 3.75197   1
   9  -3   6 8.12707 3.10714   4
  10  -3   6 8.37903 3.75596   4
   7   2  -6 -0.1709  3.1124   1
  -7  -2   6 0.94205 3.00736   2
   6   2  -6 35.7202  4.4375   1
  -6  -2   6 21.2282  4.1582   2
   5   2  -6 3.85828 2.08499   1
  -5  -2   6 0.32741 2.12984   2
   4   2  -6 -0.0237  1.6468   1
  -4  -2   6 0.13416 1.73899   2
   3   2  -6 2.31283 1.45542   1
  -3  -2   6 0.23551 1.44287   2
  -3  -2   6 1.16748 1.10822   3
   2   2  -6 2.81654 1.38345   1
  -2  -2   6 1.10843 1.07588   3
  -2  -2   6 1.39708 1.37346   2
   1   2  -6 190.906   6.041   1
  -1  -2   6 192.018   6.624   2
  -1  -2   6 184.173   5.862   3
   0   2  -6 26.9024  2.4488   1
   0  -2   6 29.0922  2.7884   2
   0  -2   6 23.3475  2.5167   3
  -1   2  -6 0.33144 0.99257   1
   1  -2   6 0.11196 0.89216   3
   1  -2   6 0.18238 0.94260   2
  -2   2  -6 111.825   3.633   2
  -2   2  -6 111.039   4.039   1
   2  -2   6 112.847   4.759   3
  -3   2  -6 199.190   5.732   1
  -3   2  -6 199.834   5.068   2
   3  -2   6 191.325   6.345   3
   3  -2   6 202.374   4.556   4
  -4   2  -6 112.246   4.370   1
  -4   2  -6 112.974   3.803   2
   4  -2   6 114.370   3.728   4
   4  -2   6 108.276   4.791   3
  -5   2  -6 419.722   9.929   1
  -5   2  -6 425.655   9.182   2
   5  -2   6 421.008   9.034   4
   5  -2   6 411.964  10.440   3
  -6   2  -6 51.4265  3.3838   2
  -6   2  -6 40.3595  3.6587   1
   6  -2   6 45.6453  3.0202   4
   6  -2   6 42.8065  3.6136   3
  -7   2  -6 11.8345  2.5173   2
  -7   2  -6 12.8138  2.6641   1
   7  -2   6 9.50047 2.09467   4
  -8   2  -6 544.162  14.537   1
   8  -2   6 539.970  13.115   4
   9  -2   6 9.85828 2.97515   4
  10  -2   6 -0.4909  2.8427   4
   8   1  -6 219.415  10.482   1
  -8  -1   6 229.377  11.767   2
   7   1  -6 31.1764  4.5940   1
  -7  -1   6 27.4063  4.8961   2
   6   1  -6 143.108   7.026   1
  -6  -1   6 128.394   7.682   2
   5   1  -6 101.828   5.773   1
  -5  -1   6 108.802   6.490   2
   4   1  -6 0.56392 1.55574   1
  -4  -1   6 -0.5664  1.7354   2
   3   1  -6 3.04090 1.46877   1
  -3  -1   6 2.56115 1.49522   2
  -3  -1   6 5.70044 1.33595   3
   2   1  -6 3.23242 1.42285   1
  -2  -1   6 -0.3504  0.8434   3
  -2  -1   6 0.64437 1.25845   2
   1   1  -6 0.64832 1.03799   1
  -1  -1   6 1.10796 1.14302   2
  -1  -1   6 0.65093 0.92399   3
   0   1  -6 19.2555  1.9957   1
   0  -1   6 17.7868  2.1820   2
   0  -1   6 16.3679  2.0506   3
  -1   1  -6 343.196   7.711   1
   1  -1   6 341.080   8.331   2
   1  -1   6 345.351   8.505   3
  -2   1  -6 5.96358 1.09728   2
  -2   1  -6 7.12212 1.23824   1
   2  -1   6 6.94581 1.55769   3
  -3   1  -6 1.37153 0.78149   2
  -3   1  -6 1.05655 0.86664   1
   3  -1   6 2.10385 0.75668   4
   3  -1   6 0.08159 0.90989   3
  -4   1  -6 414.736   8.690   2
  -4   1  -6 419.644   9.069   1
   4  -1   6 414.060   8.277   4
   4  -1   6 417.579   9.955   3
  -5   1  -6 103.389   4.226   1
  -5   1  -6 97.4267  3.9830   2
   5  -1   6 109.739   4.674   3
   5  -1   6 113.369   4.055   4
  -6   1  -6 304.411   8.323   1
  -6   1  -6 290.975   7.925   2
   6  -1   6 295.975   7.839   4
   6  -1   6 296.749   8.355   3
  -7   1  -6 126.291   5.825   1
  -7   1  -6 131.059   5.769   2
   7  -1   6 126.158   5.303   4
  -8   1  -6 1.07788 2.11018   2
   8  -1   6 -1.4662  1.6000   4
  -9   1  -6 4.40620 3.34782   2
   9  -1   6 1.63969 2.18187   4
  10  -1   6 1.51236 2.98317   4
   8   0  -6 287.117  11.307   1
  -8   0   6 275.881  12.545   2
   7   0  -6 54.2659  5.3259   1
  -7   0   6 51.0053  5.9033   2
   6   0  -6 75.8065  5.2531   1
  -6   0   6 67.1462  6.0312   2
   5   0  -6 52.4682  4.3576   1
  -5   0   6 46.8975  4.7248   2
   4   0  -6 291.853   8.526   1
  -4   0   6 270.577   9.264   2
   3   0  -6 13.0129  2.0730   1
  -3   0   6 14.4039  1.7736   3
  -3   0   6 11.0648  2.1756   2
   2   0  -6 586.063  12.324   1
  -2   0   6 600.523  13.262   2
  -2   0   6 608.012  11.735   3
   1   0  -6 -0.3064  0.9278   1
  -1   0   6 -0.2165  1.0104   2
  -1   0   6 1.18951 0.78294   3
   0   0  -6 69.4972  3.0692   1
   0   0   6 70.7192  3.3095   3
   0   0   6 70.4873  3.5953   2
  -1   0  -6 3.00563 0.89241   2
  -1   0  -6 2.98668 0.94966   1
   1   0   6 4.08885 1.09336   3
   1   0   6 1.05153 0.90710   2
  -2   0  -6 0.58491 0.72634   1
  -2   0  -6 0.24240 0.63710   2
   2   0   6 1.30415 0.67101   4
   2   0   6 0.34257 0.75202   3
  -3   0  -6 49.6594  2.4328   2
  -3   0  -6 50.5942  2.3788   1
   3   0   6 52.5408  2.1880   4
   3   0   6 51.0621  2.9812   3
  -4   0  -6 3.04551 0.93924   2
  -4   0  -6 3.16849 1.05402   1
   4   0   6 1.26252 0.86851   4
   4   0   6 1.65944 1.04439   3
  -5   0  -6 91.6428  3.8118   2
  -5   0  -6 94.3865  3.8832   1
   5   0   6 91.1990  4.1640   3
   5   0   6 87.0275  3.7036   4
  -6   0  -6 255.903   7.290   2
  -6   0  -6 245.605   7.118   1
   6   0   6 252.347   7.082   4
   6   0   6 224.889   6.968   3
  -7   0  -6 472.032  11.561   2
   7   0   6 411.441  10.647   4
  -8   0  -6 20.8165  3.3626   2
   8   0   6 14.1520  2.7420   4
  -9   0  -6 53.4627  5.4325   2
   9   0   6 48.7371  4.6226   4
 -10   0  -6 11.0703  4.6656   2
  10   0   6 14.9068  3.7512   4
   8  -1  -6 172.675   9.042   1
  -8   1   6 172.590  10.051   2
   7  -1  -6 103.520   6.349   1
  -7   1   6 83.0174  7.1381   2
   6  -1  -6 9.66862 2.67770   1
  -6   1   6 5.83796 2.77261   2
   5  -1  -6 71.5189  4.6792   1
  -5   1   6 93.8294  5.6316   2
   4  -1  -6 40.1325  3.4840   1
  -4   1   6 42.2863  4.0270   2
   3  -1  -6 10.0727  1.3608   4
   3  -1  -6 11.2440  1.9500   1
  -3   1   6 9.11007 1.95915   2
  -3   1   6 7.69520 1.26387   3
   2  -1  -6 209.139   4.569   4
   2  -1  -6 205.755   6.109   1
  -2   1   6 222.880   5.892   3
  -2   1   6 203.789   6.726   2
   1  -1  -6 459.175   9.514   1
   1  -1  -6 458.877   7.476   4
  -1   1   6 458.197  10.556   2
  -1   1   6 450.438   9.545   3
   0  -1  -6 579.532  10.928   1
   0   1   6 585.068  12.182   2
   0   1   6 589.307  11.701   3
  -1  -1  -6 44.1921  2.2825   2
  -1  -1  -6 41.6271  2.1346   1
   1   1   6 42.7516  1.7724   4
   1   1   6 37.0855  2.4816   3
  -2  -1  -6 231.407   5.555   2
  -2  -1  -6 223.885   5.032   1
   2   1   6 232.542   6.458   3
   2   1   6 230.674   4.959   4
  -3  -1  -6 26.1009  1.6784   1
  -3  -1  -6 32.5636  1.9905   2
   3   1   6 28.9557  1.8294   4
   3   1   6 30.8212  2.7138   3
  -4  -1  -6 207.356   5.677   2
  -4  -1  -6 210.998   5.079   1
   4   1   6 210.304   6.252   3
   4   1   6 211.951   5.599   4
  -5  -1  -6 11.0402  1.6997   1
  -5  -1  -6 13.0617  1.8805   2
   5   1   6 10.9544  1.6866   4
   5   1   6 12.3044  1.8993   3
  -6  -1  -6 42.7280  3.4802   2
   6   1   6 39.2734  3.2073   3
   6   1   6 37.5065  3.1844   4
  -7  -1  -6 1.32601 1.65037   2
   7   1   6 1.07913 1.50596   4
  -8  -1  -6 30.9307  3.8887   2
   8   1   6 32.6129  3.6826   4
  -9  -1  -6 2.50582 3.11081   2
   9   1   6 2.46740 2.40487   4
 -10  -1  -6 23.3703  4.9856   2
  10   1   6 9.54390 3.30360   4
   8  -2  -6 43.2962  5.4748   1
  -8   2   6 57.2053  6.7222   2
   7  -2  -6 133.269   7.166   1
  -7   2   6 138.628   8.282   2
   6  -2  -6 0.16905 1.85477   1
  -6   2   6 0.17378 2.07766   2
   5  -2  -6 306.159   9.349   1
   5  -2  -6 317.088   8.176   4
  -5   2   6 317.277  10.005   2
   4  -2  -6 1191.19   19.92   4
   4  -2  -6 1195.73   22.22   1
  -4   2   6 1227.11   23.19   2
   3  -2  -6 4.09510 1.42522   1
   3  -2  -6 4.06818 1.06265   4
  -3   2   6 2.85136 1.45678   2
  -3   2   6 3.98936 1.16401   3
   2  -2  -6 467.420   8.670   4
   2  -2  -6 467.822  10.110   1
  -2   2   6 467.497   9.840   3
  -2   2   6 472.763  11.061   2
   1  -2  -6 318.244   7.263   1
  -1   2   6 318.242   7.550   3
  -1   2   6 318.874   8.251   2
  -1   2   6 329.650   6.673   4
   0  -2  -6 0.10303 0.79576   1
   0   2   6 0.41179 0.76084   2
   0   2   6 -0.0326  0.7026   3
   0   2   6 0.05050 0.68527   4
  -1  -2  -6 183.772   4.375   1
   1   2   6 176.794   5.467   3
   1   2   6 192.603   4.538   4
  -2  -2  -6 1790.57   27.83   2
  -2  -2  -6 1788.02   26.63   1
   2   2   6 1806.64   29.15   3
   2   2   6 1801.99   26.82   4
  -3  -2  -6 48.9303  1.9044   1
  -3  -2  -6 46.8607  2.4134   2
   3   2   6 45.6741  2.7968   3
   3   2   6 47.6436  2.4269   4
  -4  -2  -6 162.482   4.933   2
  -4  -2  -6 165.717   4.034   1
   4   2   6 160.527   5.375   3
   4   2   6 158.058   4.898   4
  -5  -2  -6 0.64132 0.95713   2
   5   2   6 1.03656 1.03404   4
   5   2   6 -1.3113  1.0044   3
  -6  -2  -6 84.6131  4.4245   2
   6   2   6 81.5608  4.1402   4
   6   2   6 78.0285  4.0853   3
  -7  -2  -6 57.1959  4.7249   2
   7   2   6 68.0112  4.2424   4
  -8  -2  -6 201.499   8.515   2
   8   2   6 197.856   7.769   4
  -9  -2  -6 17.3954  3.9280   2
   9   2   6 17.7545  3.4995   4
 -10  -2  -6 170.442   9.730   2
  10   2   6 158.740   8.421   4
   8  -3  -6 -1.1396  3.2237   1
  -8   3   6 0.02599 3.78463   2
  -7   3   6 17.0435  3.8801   1
  -7   3   6 16.9622  3.9177   2
   6  -3  -6 79.6419  4.5910   4
  -6   3   6 86.8443  6.1350   1
  -6   3   6 88.8616  5.9265   2
   5  -3  -6 256.116   7.499   4
  -5   3   6 274.535   9.100   2
  -5   3   6 271.624   9.641   1
   4  -3  -6 170.452   5.398   4
  -4   3   6 194.292   7.432   1
  -4   3   6 183.190   5.526   3
  -4   3   6 171.709   6.633   2
   3  -3  -6 550.395  10.863   4
  -3   3   6 566.750  12.817   2
  -3   3   6 570.219  11.398   3
  -3   3   6 568.861  13.153   1
  -2   3   6 172.090   5.921   1
  -2   3   6 175.185   5.328   3
  -2   3   6 170.657   5.929   2
  -2   3   6 179.062   5.213   4
   1  -3  -6 209.526   5.509   1
  -1   3   6 216.526   6.440   2
  -1   3   6 219.076   5.630   4
  -1   3   6 212.384   5.988   3
   0  -3  -6 9.13971 1.29007   2
   0  -3  -6 10.3745  1.2965   1
   0   3   6 8.10540 1.25665   4
   0   3   6 9.09972 1.43514   3
  -1  -3  -6 1737.62   25.62   1
  -1  -3  -6 1677.78   26.68   2
   1   3   6 1719.03   28.05   3
   1   3   6 1725.91   26.14   4
  -2  -3  -6 1731.82   27.17   2
   2   3   6 1726.50   28.51   3
   2   3   6 1770.57   26.81   4
  -3  -3  -6 283.715   6.866   2
   3   3   6 281.565   6.855   4
   3   3   6 286.028   7.508   3
  -4  -3  -6 573.958  11.513   2
   4   3   6 567.661  11.531   4
   4   3   6 567.140  11.978   3
  -5  -3  -6 24.3923  2.5905   2
   5   3   6 27.3963  2.6322   3
   5   3   6 22.7398  2.4381   4
  -6  -3  -6 -0.5930  1.0662   2
   6   3   6 0.85015 1.32818   3
   6   3   6 0.26645 1.12775   4
  -7  -3  -6 17.2463  3.0330   2
   7   3   6 21.0428  3.0453   4
  -8  -3  -6 199.764   8.703   2
   8   3   6 196.242   7.830   4
  -9  -3  -6 16.6129  4.0117   2
   9   3   6 20.2445  3.7139   4
 -10  -3  -6 22.9823  5.2223   2
  10   3   6 26.6860  4.7160   4
  -8   4   6 4.24149 3.91181   1
   7  -4  -6 53.2178  5.0104   4
  -7   4   6 40.5650  5.4239   1
  -7   4   6 46.4112  5.6846   2
   6  -4  -6 114.558   5.518   4
  -6   4   6 111.839   6.421   2
  -6   4   6 111.449   6.796   1
   5  -4  -6 9.37519 2.08421   4
  -5   4   6 7.31359 2.41360   1
  -5   4   6 8.30054 2.51257   2
   4  -4  -6 399.835   9.461   4
  -4   4   6 394.406  11.181   1
  -4   4   6 414.206   9.321   3
  -4   4   6 409.685  10.705   2
   3  -4  -6 1271.39   21.52   4
  -3   4   6 1276.94   23.75   1
  -3   4   6 1289.74   22.09   3
  -3   4   6 1297.22   23.08   2
  -2   4   6 0.39774 1.05478   4
  -2   4   6 -0.2711  1.0145   2
  -2   4   6 -0.0315  0.7593   3
  -2   4   6 0.30681 1.07765   1
  -1   4   6 7.03735 1.48992   1
  -1   4   6 8.44262 1.49917   3
  -1   4   6 9.64275 1.67661   2
  -1   4   6 6.40842 1.47815   4
   0  -4  -6 441.261   8.857   2
   0  -4  -6 453.216   8.354   1
   0   4   6 446.085   9.940   3
   0   4   6 436.325   9.319   4
  -1  -4  -6 122.708   3.796   2
   1   4   6 119.270   4.193   4
   1   4   6 117.961   4.497   3
  -2  -4  -6 476.262   9.552   2
   2   4   6 472.361  10.580   3
   2   4   6 470.235   9.923   4
  -3  -4  -6 849.524  15.497   2
   3   4   6 868.613  16.462   3
   3   4   6 882.198  15.849   4
  -4  -4  -6 1.75496 1.06532   2
   4   4   6 1.74638 1.11619   4
   4   4   6 2.22688 1.09556   3
  -5  -4  -6 5.33276 1.58664   2
   5   4   6 2.69050 1.31141   4
   5   4   6 3.30564 1.42104   3
  -6  -4  -6 18.2858  2.8484   2
   6   4   6 12.5120  2.2839   4
   6   4   6 14.2833  2.2118   3
  -7  -4  -6 75.2831  5.0712   2
   7   4   6 68.8596  4.6639   4
  -8  -4  -6 29.9241  4.3044   2
   8   4   6 11.8509  2.8511   4
  -9  -4  -6 -0.0644  2.9553   2
   9   4   6 1.55503 2.56841   4
 -10  -4  -6 21.7773  5.2624   2
   8  -5  -6 0.96714 3.08904   4
   7  -5  -6 3.98302 2.53134   4
  -7   5   6 10.1162  3.6275   1
   6  -5  -6 42.8501  4.0903   4
  -6   5   6 37.5588  4.7545   1
   5  -5  -6 15.5259  2.5313   4
  -5   5   6 17.1097  3.1100   2
  -5   5   6 14.4787  2.9456   1
   4  -5  -6 302.654   8.393   4
  -4   5   6 296.049   9.559   1
  -4   5   6 326.231   9.117   2
   3  -5  -6 427.586  10.359   3
  -3   5   6 454.751  10.701   2
  -3   5   6 450.026  11.322   1
  -3   5   6 449.534  10.827   4
  -3   5   6 447.661  10.300   3
  -2   5   6 2.02139 1.30306   2
  -2   5   6 1.33226 1.36993   4
  -2   5   6 -0.5277  1.0143   3
  -2   5   6 0.44065 1.12690   1
   1  -5  -6 10.4931  1.4241   2
  -1   5   6 9.51925 1.67921   3
  -1   5   6 9.60634 1.75708   4
  -1   5   6 9.57749 1.68616   1
   0  -5  -6 62.5181  2.7579   2
   0   5   6 76.1010  3.0418   1
   0   5   6 60.2989  3.4062   3
   0   5   6 60.7913  3.3444   4
  -1  -5  -6 88.7225  3.3539   2
   1   5   6 89.8486  4.1171   3
   1   5   6 91.9926  4.0242   4
  -2  -5  -6 566.481  10.996   2
   2   5   6 545.593  12.199   3
   2   5   6 546.185  11.716   4
  -3  -5  -6 456.015   9.917   2
   3   5   6 457.663  10.833   3
   3   5   6 478.801  10.687   4
  -4  -5  -6 0.10767 1.02175   2
   4   5   6 -0.2833  1.0494   4
   4   5   6 0.49977 1.10551   3
  -5  -5  -6 88.0391  4.6369   2
   5   5   6 82.8498  4.4197   3
   5   5   6 88.3578  4.5898   4
  -6  -5  -6 94.9417  5.4639   2
   6   5   6 89.7606  4.8499   3
   6   5   6 93.7647  5.0051   4
  -7  -5  -6 -0.1318  2.0880   2
   7   5   6 -0.0717  1.7201   4
  -8  -5  -6 281.150  10.968   2
   8   5   6 274.356  10.059   4
  -9  -5  -6 20.4219  4.6779   2
   9   5   6 19.3879  3.9180   4
   8  -6  -6 -1.0868  3.1084   4
   7  -6  -6 16.7490  3.6342   4
  -7   6   6 20.0278  4.7828   1
   6  -6  -6 95.4235  5.4981   4
  -6   6   6 106.559   6.931   1
   5  -6  -6 235.333   7.938   4
  -5   6   6 241.980   9.292   1
   4  -6  -6 195.962   6.816   4
  -4   6   6 194.755   7.769   1
  -4   6   6 203.115   7.013   2
   3  -6  -6 33.6414  3.3220   3
  -3   6   6 33.1307  3.4213   4
  -3   6   6 32.8417  3.5980   1
  -3   6   6 32.7877  3.0982   2
   2  -6  -6 0.27970 1.33590   3
   2  -6  -6 0.48152 1.02183   2
  -2   6   6 0.39839 1.23948   1
  -2   6   6 -1.6521  1.3191   4
   1  -6  -6 9.47966 1.42782   2
  -1   6   6 10.0390  2.0039   4
  -1   6   6 12.5474  1.9612   3
  -1   6   6 8.41921 1.76912   1
   0  -6  -6 91.5908  3.4362   2
   0   6   6 101.425   3.649   1
   0   6   6 84.8774  4.2950   4
   0   6   6 88.8748  4.2997   3
  -1  -6  -6 269.916   6.541   2
   1   6   6 275.973   7.900   4
   1   6   6 261.139   8.028   3
  -2  -6  -6 8.38778 1.44215   2
   2   6   6 5.39978 1.43892   3
   2   6   6 4.88860 1.53354   4
  -3  -6  -6 33.0698  2.8610   2
   3   6   6 31.0978  3.0634   4
   3   6   6 27.7362  3.1277   3
  -4  -6  -6 28.3740  2.9407   2
   4   6   6 41.5334  3.5495   4
   4   6   6 31.5027  3.0890   3
  -5  -6  -6 459.238  11.868   2
   5   6   6 454.983  11.791   4
   5   6   6 451.583  11.114   3
  -6  -6  -6 59.7197  5.1775   2
  -6  -6  -6 56.3655  4.3682   3
   6   6   6 47.1469  4.4308   4
  -7  -6  -6 117.880   7.089   2
   7   6   6 119.017   6.434   4
  -8  -6  -6 53.6510  5.8039   2
   8   6   6 36.8255  4.7003   4
  -9  -6  -6 32.6078  5.5904   2
   9   6   6 34.4105  5.7205   4
   7  -7  -6 3.49202 2.79436   4
  -7   7   6 3.65604 3.45664   1
   6  -7  -6 4.28161 2.46944   4
  -6   7   6 5.18973 3.05834   1
   5  -7  -6 104.935   5.642   4
  -5   7   6 104.067   6.676   1
  -4   7   6 27.8287  3.5674   4
  -4   7   6 26.4293  3.5877   1
   3  -7  -6 49.2517  4.2659   3
  -3   7   6 44.7424  4.0932   1
  -3   7   6 61.5445  4.8393   4
   2  -7  -6 9.25828 2.19066   3
  -2   7   6 8.56783 2.24979   4
  -2   7   6 8.34706 2.07423   1
   1  -7  -6 4.65777 1.47511   2
   1  -7  -6 6.92121 1.89988   3
  -1   7   6 2.29161 1.48094   4
  -1   7   6 5.01061 1.70005   1
   0  -7  -6 62.3192  2.9478   2
   0  -7  -6 61.4734  4.0073   3
   0   7   6 73.1633  4.2200   4
  -1  -7  -6 703.387  13.205   2
  -1  -7  -6 713.417  15.355   3
   1   7   6 719.237  15.352   4
  -2  -7  -6 3.43920 1.51782   3
  -2  -7  -6 4.67490 1.49370   2
   2   7   6 1.21275 1.35897   4
  -3  -7  -6 2.16892 1.35776   2
  -3  -7  -6 0.93756 1.40092   3
   3   7   6 3.06015 1.61123   4
  -4  -7  -6 60.9768  4.2636   2
  -4  -7  -6 67.5267  4.3202   3
   4   7   6 55.6574  4.4459   4
  -5  -7  -6 45.2717  4.0719   3
  -5  -7  -6 51.6334  4.5928   2
   5   7   6 32.6120  3.6462   4
  -6  -7  -6 52.9938  4.7559   3
  -6  -7  -6 56.6743  5.3296   2
   6   7   6 50.8207  4.7514   4
  -7  -7  -6 56.7410  5.7851   2
   7   7   6 47.5322  4.9794   4
  -8  -7  -6 -0.5297  3.2191   2
   8   7   6 2.43556 2.75196   4
   7  -8  -6 239.506   9.983   4
  -7   8   6 252.583  12.096   1
   6  -8  -6 0.42449 2.49333   4
  -6   8   6 -0.3258  3.0794   1
   5  -8  -6 143.582   6.880   4
  -5   8   6 143.101   7.773   1
  -4   8   6 1.08786 2.28915   1
  -4   8   6 -0.6186  2.0122   4
   3  -8  -6 150.005   6.803   3
  -3   8   6 142.017   6.837   4
  -3   8   6 152.332   6.814   1
   2  -8  -6 270.920   9.084   3
  -2   8   6 288.807   8.600   1
  -2   8   6 248.771   8.988   4
   1  -8  -6 0.75520 1.61727   3
  -1   8   6 1.34913 1.64130   4
   0  -8  -6 28.9614  3.4624   3
   0   8   6 30.3030  3.4008   4
  -1  -8  -6 427.326  11.377   3
  -1  -8  -6 406.755   9.299   2
   1   8   6 409.449  11.399   4
  -2  -8  -6 222.235   7.794   3
  -2  -8  -6 201.473   6.553   2
   2   8   6 203.478   7.636   4
  -3  -8  -6 19.6335  2.9257   3
  -3  -8  -6 17.3994  2.6660   2
   3   8   6 19.0467  3.0015   4
  -4  -8  -6 2.08499 1.88411   2
  -4  -8  -6 1.55822 1.92350   3
   4   8   6 3.65467 1.99985   4
  -5  -8  -6 80.7307  5.7529   2
  -5  -8  -6 74.5340  5.1811   3
   5   8   6 53.9605  5.0296   4
  -6  -8  -6 96.0171  6.6824   2
  -6  -8  -6 109.767   6.244   3
   6   8   6 96.8596  6.1482   4
  -7  -8  -6 -0.1100  3.0788   2
   7   8   6 0.18314 2.46239   4
  -8  -8  -6 38.5403  5.9514   2
   8   8   6 42.7899  5.8086   4
   6  -9  -6 0.85931 2.76028   4
  -6   9   6 5.54280 4.23804   1
   5  -9  -6 2.15602 2.18263   4
  -5   9   6 1.34807 3.36109   1
  -4   9   6 74.8312  6.3462   1
  -4   9   6 82.3192  6.5712   4
   3  -9  -6 16.7795  3.5647   3
  -3   9   6 16.5593  3.4028   1
  -3   9   6 10.3424  2.9485   4
   2  -9  -6 297.728  10.111   3
  -2   9   6 295.114  10.346   4
   1  -9  -6 695.946  16.266   3
  -1   9   6 656.808  16.281   4
   0  -9  -6 5.12971 2.08406   3
   0   9   6 1.81581 2.04137   4
  -1  -9  -6 5.77193 2.29104   3
   1   9   6 4.27472 2.15340   4
  -2  -9  -6 -1.0290  1.6318   3
   2   9   6 -1.2438  1.5786   4
  -3  -9  -6 64.5176  5.3108   3
  -3  -9  -6 64.7183  5.2978   2
   3   9   6 59.3696  5.0798   4
  -4  -9  -6 193.730   8.175   2
  -4  -9  -6 203.390   8.059   3
   4   9   6 201.079   8.490   4
  -5  -9  -6 15.2043  3.4378   3
  -5  -9  -6 8.15547 3.25457   2
   5   9   6 6.76082 2.77203   4
  -6  -9  -6 1.03349 3.16900   3
  -6  -9  -6 2.16009 3.14461   2
   6   9   6 1.90576 2.62899   4
  -7  -9  -6 3.52501 4.00463   2
   7   9   6 5.34535 3.20427   4
  -6  10   6 38.1572  6.7242   1
   5 -10  -6 -2.4271  2.5945   4
  -5  10   6 -0.2268  3.9137   1
  -4  10   6 9.81328 3.85898   4
   3 -10  -6 1.88241 2.88181   3
  -3  10   6 0.39910 2.55988   4
   2 -10  -6 16.7824  3.6733   3
  -2  10   6 10.2391  3.1268   4
   1 -10  -6 1.00620 2.46813   3
  -1  10   6 -0.0657  2.3020   4
   0 -10  -6 2.67680 2.20428   3
   0  10   6 -0.1464  2.3881   4
  -1 -10  -6 22.5791  3.7547   3
   1  10   6 21.9753  3.6824   4
  -2 -10  -6 91.1381  6.0182   3
   2  10   6 92.0968  6.1076   4
  -3 -10  -6 1.66428 2.28893   3
   3  10   6 1.71813 2.16124   4
  -4 -10  -6 200.618   8.706   3
   4  10   6 199.693   9.060   4
  -5 -10  -6 111.961   7.063   3
   5  10   6 92.5199  7.2822   4
  -6 -10  -6 4.90309 4.31875   2
   6  10   6 8.43726 3.77161   4
  -7 -10  -6 19.8325  5.7944   2
  -4  11   6 60.2604  6.7356   4
   3 -11  -6 89.9160  7.5130   3
  -3  11   6 81.1334  7.1035   4
   2 -11  -6 5.94349 3.15754   3
  -2  11   6 11.0603  3.5464   4
   1 -11  -6 13.0211  3.4476   3
  -1  11   6 26.8853  4.4009   4
   0 -11  -6 190.258   9.046   3
   0  11   6 191.335   9.143   4
  -1 -11  -6 107.317   6.974   3
   1  11   6 93.4184  6.3929   4
  -2 -11  -6 45.6366  5.2631   3
   2  11   6 48.9824  5.4684   4
  -3 -11  -6 7.60378 3.57443   3
   3  11   6 7.40704 3.45780   4
  -4 -11  -6 9.56948 3.72534   3
   4  11   6 3.51291 3.15279   4
  -5 -11  -6 5.49036 3.75781   3
   5  11   6 3.44909 3.44567   4
   3 -12  -6 179.667  10.399   3
   2 -12  -6 -1.7111  3.5864   3
  -2  12   6 -0.0568  3.2523   4
   1 -12  -6 24.1478  4.7762   3
  -1  12   6 16.8744  4.3834   4
   0 -12  -6 28.7088  5.0182   3
   0  12   6 28.6192  4.9799   4
  -1 -12  -6 8.09037 3.51625   3
   1  12   6 7.88029 3.81255   4
  -2 -12  -6 64.1387  6.6718   3
   2  12   6 65.4028  6.8724   4
  -3 -12  -6 59.0491  6.5029   3
   3  12   6 44.0319  5.9845   4
  -4 -12  -6 28.1063  5.2959   3
  -5 -12  -6 2.74249 5.06531   3
  -2  -9   7 -1.2885  4.6157   3
  -1  -9   7 1.47344 4.27101   3
   0   9  -7 280.806  10.917   1
   0  -9   7 283.124  12.701   3
  -1   9  -7 88.5108  7.0305   1
   1  -9   7 94.7548  8.6240   3
  -2   9  -7 1.32034 2.85511   1
   2  -9   7 1.24568 3.31492   3
  -3   9  -7 17.1408  4.6964   1
   3  -9   7 11.8624  4.5559   3
   2   8  -7 0.85293 2.86534   1
  -2  -8   7 0.62843 3.89646   3
   1   8  -7 46.1223  5.1014   1
  -1  -8   7 50.4688  6.3543   3
   0   8  -7 131.167   7.167   1
   0  -8   7 129.667   8.526   3
  -1   8  -7 102.737   6.632   1
   1  -8   7 96.2695  7.9887   3
  -2   8  -7 10.0275  3.0630   1
   2  -8   7 10.5432  3.5165   3
  -3   8  -7 61.9783  5.7722   1
   3  -8   7 65.5097  7.0603   3
  -4   8  -7 1.80570 2.85598   1
   4  -8   7 -1.0581  3.1681   3
  -5   8  -7 72.9131  6.4544   1
   5  -8   7 74.6995  7.5931   3
   6  -8   7 164.119  10.273   3
   4   7  -7 6.26214 3.61603   1
   3   7  -7 169.509   8.178   1
   2   7  -7 102.544   6.528   1
  -2  -7   7 107.009   7.138   3
   1   7  -7 5.06218 2.46769   1
  -1  -7   7 4.37072 2.78633   3
   0   7  -7 79.5916  5.3761   1
   0  -7   7 73.2855  6.7188   3
  -1   7  -7 104.171   6.187   1
   1  -7   7 96.4772  7.5867   3
  -2   7  -7 55.9866  4.9654   1
   2  -7   7 53.3976  5.7747   3
  -3   7  -7 40.2114  4.3949   1
   3  -7   7 40.8524  5.3678   3
  -4   7  -7 403.103  12.259   1
   4  -7   7 393.522  13.638   3
  -5   7  -7 14.4110  3.5482   1
   5  -7   7 18.6602  4.0661   3
  -6   7  -7 34.0630  4.7461   1
   6  -7   7 24.8807  5.4111   3
   5   6  -7 80.0161  7.0310   1
  -5  -6   7 88.4320  8.4831   2
   4   6  -7 17.9718  3.9514   1
  -4  -6   7 18.5529  4.9447   2
   3   6  -7 57.3549  5.3828   1
  -3  -6   7 61.9885  6.3650   2
  -3  -6   7 43.3848  4.9101   3
   2   6  -7 322.109  10.293   1
  -2  -6   7 302.196  11.004   2
  -2  -6   7 298.566  10.497   3
   1   6  -7 1.60753 2.30798   1
  -1  -6   7 0.49945 2.00172   3
   0   6  -7 24.4052  3.3504   1
   0  -6   7 20.2469  3.3987   3
  -1   6  -7 379.264  11.017   1
   1  -6   7 383.959  12.369   3
  -2   6  -7 40.1321  4.0757   1
   2  -6   7 41.0499  4.7442   3
  -3   6  -7 76.3611  4.9366   1
   3  -6   7 71.4609  6.2115   3
  -4   6  -7 347.304  10.666   1
   4  -6   7 360.037  12.030   3
  -5   6  -7 165.795   7.621   1
   5  -6   7 172.678   8.483   3
  -6   6  -7 61.0681  5.2856   1
   6  -6   7 59.4704  6.1336   3
  -7   6  -7 34.7070  4.9193   1
  -8   6  -7 7.44853 4.54559   1
   5   5  -7 246.238  10.093   1
  -5  -5   7 236.861  11.440   2
   4   5  -7 0.45346 2.46692   1
  -4  -5   7 -1.5609  2.9121   2
   3   5  -7 2.69148 2.15294   1
  -3  -5   7 0.85187 2.21305   3
  -3  -5   7 3.41258 3.10168   2
   2   5  -7 251.037   8.921   1
  -2  -5   7 282.027   9.369   3
  -2  -5   7 279.372   9.925   2
   1   5  -7 31.6851  3.5006   1
  -1  -5   7 40.6029  4.2356   3
  -1  -5   7 32.3655  3.9510   2
   0   5  -7 3.31133 1.79537   1
   0  -5   7 3.67145 2.00331   3
   0  -5   7 4.12179 2.31527   2
  -1   5  -7 62.5616  4.2767   1
   1  -5   7 60.5382  5.2662   3
  -2   5  -7 102.392   5.226   1
   2  -5   7 101.452   5.909   3
  -3   5  -7 80.5332  4.7198   1
   3  -5   7 61.6570  5.2176   3
  -4   5  -7 371.149  10.554   1
   4  -5   7 373.930  11.628   3
  -5   5  -7 391.062  11.158   1
   5  -5   7 403.268  12.374   3
  -6   5  -7 26.8566  3.6119   1
   6  -5   7 21.2420  3.9552   3
  -7   5  -7 35.6959  4.6338   1
  -8   5  -7 23.7053  4.8631   1
   6   4  -7 -0.1354  3.3850   1
  -6  -4   7 0.81976 3.65576   2
   5   4  -7 35.3429  4.6983   1
  -5  -4   7 31.3314  5.2362   2
   4   4  -7 126.049   6.696   1
  -4  -4   7 157.902   8.320   2
   3   4  -7 71.9552  4.9781   1
  -3  -4   7 73.6970  4.7619   3
  -3  -4   7 79.7844  6.3517   2
   2   4  -7 2.96112 1.97977   1
  -2  -4   7 4.78310 1.91028   3
  -2  -4   7 4.67577 2.34891   2
   1   4  -7 104.620   5.212   1
  -1  -4   7 111.387   5.512   3
  -1  -4   7 93.2611  5.5805   2
   0   4  -7 8.35732 2.03845   1
   0  -4   7 8.62438 2.20104   3
   0  -4   7 9.12118 2.38902   2
  -1   4  -7 95.4385  4.7821   1
   1  -4   7 90.2126  5.0783   3
   1  -4   7 99.7478  4.9677   2
  -2   4  -7 269.809   8.007   1
  -2   4  -7 274.109   6.823   2
   2  -4   7 258.481   8.799   3
  -3   4  -7 4.16924 1.72486   1
  -3   4  -7 2.87941 1.23889   2
   3  -4   7 6.55903 2.09501   3
  -4   4  -7 138.369   5.714   1
   4  -4   7 123.003   6.245   3
  -5   4  -7 50.0162  4.2347   1
   5  -4   7 43.7219  4.4047   3
  -6   4  -7 29.1785  3.5753   1
   6  -4   7 31.7805  4.0310   3
  -7   4  -7 7.29030 2.93630   1
   7  -4   7 3.15288 2.47557   4
  -8   4  -7 153.200   8.478   1
   8  -4   7 172.203   7.190   4
  -9   4  -7 2.21899 4.28877   1
   9  -4   7 1.36965 3.53671   4
   6   3  -7 69.5259  6.4494   1
  -6  -3   7 80.1682  7.7318   2
   5   3  -7 10.0041  2.9449   1
  -5  -3   7 9.13693 3.52569   2
   4   3  -7 25.6492  3.5518   1
  -4  -3   7 17.5344  3.4059   2
   3   3  -7 17.0987  2.8567   1
  -3  -3   7 16.9720  2.5752   3
  -3  -3   7 12.8813  3.0476   2
   2   3  -7 218.089   7.475   1
  -2  -3   7 209.562   8.139   2
  -2  -3   7 222.912   7.298   3
   1   3  -7 321.941   8.984   1
  -1  -3   7 305.295   8.741   3
  -1  -3   7 309.303   9.582   2
   0   3  -7 20.3287  2.6082   1
   0  -3   7 22.7006  2.8372   3
   0  -3   7 24.2289  3.0252   2
  -1   3  -7 11.0588  1.9954   1
   1  -3   7 10.6899  2.1019   2
   1  -3   7 8.88956 1.95793   3
  -2   3  -7 1313.90   21.49   2
  -2   3  -7 1306.85   22.97   1
   2  -3   7 1258.85   24.03   3
  -3   3  -7 2.14713 1.12446   2
  -3   3  -7 2.33010 1.44312   1
   3  -3   7 5.17204 1.75596   3
  -4   3  -7 0.14133 1.05141   2
  -4   3  -7 0.20681 1.20756   1
   4  -3   7 -0.1407  1.2757   3
  -5   3  -7 680.426  12.907   2
  -5   3  -7 668.007  14.565   1
   5  -3   7 673.065  12.682   4
   5  -3   7 644.883  15.240   3
  -6   3  -7 33.0874  3.5932   1
   6  -3   7 38.9104  4.1324   3
   6  -3   7 41.5767  3.3778   4
  -7   3  -7 3.57257 2.28251   1
   7  -3   7 0.42112 1.88469   4
  -8   3  -7 100.638   6.739   1
   8  -3   7 92.9893  5.6949   4
   9  -3   7 200.839   8.446   4
   7   2  -7 241.931  10.720   1
  -7  -2   7 249.151  12.248   2
   6   2  -7 163.820   8.127   1
  -6  -2   7 141.274   8.941   2
   5   2  -7 1.22220 2.23771   1
  -5  -2   7 4.45877 2.97946   2
   4   2  -7 263.048   8.976   1
  -4  -2   7 281.423  10.264   2
   3   2  -7 58.9664  4.1446   1
  -3  -2   7 59.7825  3.7266   3
  -3  -2   7 59.7689  5.1822   2
   2   2  -7 5.69134 1.84143   1
  -2  -2   7 7.46851 2.21412   2
  -2  -2   7 8.10001 1.87636   3
   1   2  -7 166.105   5.909   1
  -1  -2   7 161.644   5.947   3
  -1  -2   7 167.366   6.671   2
   0   2  -7 907.853  17.199   1
   0  -2   7 911.622  17.711   3
   0  -2   7 880.305  17.800   2
  -1   2  -7 7.61535 1.70086   1
   1  -2   7 9.93963 1.89119   3
   1  -2   7 11.1211  2.0363   2
  -2   2  -7 175.133   5.154   2
  -2   2  -7 171.683   5.585   1
   2  -2   7 173.433   6.303   3
  -3   2  -7 275.352   7.254   1
  -3   2  -7 265.090   6.425   2
   3  -2   7 252.184   7.950   3
  -4   2  -7 65.2026  3.0936   2
  -4   2  -7 62.9804  3.5152   1
   4  -2   7 58.6875  2.8031   4
   4  -2   7 64.7691  4.0775   3
  -5   2  -7 246.904   6.487   2
  -5   2  -7 239.540   7.234   1
   5  -2   7 227.255   7.768   3
   5  -2   7 240.450   6.424   4
  -6   2  -7 159.696   6.294   1
  -6   2  -7 166.428   5.861   2
   6  -2   7 163.269   5.718   4
   6  -2   7 158.114   6.532   3
  -7   2  -7 57.5883  4.6873   1
  -7   2  -7 53.3807  4.2193   2
   7  -2   7 56.7177  3.9429   4
   8  -2   7 150.219   6.628   4
   9  -2   7 165.485   7.645   4
  10  -2   7 10.1851  3.8359   4
   7   1  -7 33.9768  5.0004   1
  -7  -1   7 39.5659  5.9696   2
   6   1  -7 308.371  10.903   1
  -6  -1   7 324.056  12.341   2
   5   1  -7 1.64411 2.29195   1
  -5  -1   7 0.45854 2.31152   2
   4   1  -7 2.99900 1.96762   1
  -4  -1   7 6.85951 2.51057   2
   3   1  -7 62.8378  4.1600   1
  -3  -1   7 55.5919  4.9134   2
  -3  -1   7 61.6270  3.6178   3
   2   1  -7 133.562   5.504   1
  -2  -1   7 138.134   6.091   2
  -2  -1   7 138.931   5.151   3
   1   1  -7 217.038   6.740   1
  -1  -1   7 232.994   7.627   2
  -1  -1   7 213.050   6.596   3
   0   1  -7 355.582   8.646   1
   0  -1   7 373.649   9.680   2
   0  -1   7 354.497   9.026   3
  -1   1  -7 52.0538  3.0008   1
   1  -1   7 53.5796  3.3304   3
   1  -1   7 47.0498  3.1761   2
  -2   1  -7 89.8978  3.4805   2
  -2   1  -7 87.6839  3.6592   1
   2  -1   7 90.4044  4.2827   3
  -3   1  -7 133.828   4.335   2
  -3   1  -7 141.201   4.675   1
   3  -1   7 134.639   3.628   4
   3  -1   7 141.029   5.467   3
  -4   1  -7 25.1686  2.1839   2
  -4   1  -7 21.4513  2.2797   1
   4  -1   7 24.2270  2.8211   3
   4  -1   7 25.6726  2.0320   4
  -5   1  -7 14.6976  2.1117   1
  -5   1  -7 13.3591  1.8757   2
   5  -1   7 14.6813  2.3993   3
   5  -1   7 13.5027  1.8851   4
  -6   1  -7 455.606  10.582   2
  -6   1  -7 448.708  10.903   1
   6  -1   7 463.192  11.381   3
   6  -1   7 447.241  10.179   4
  -7   1  -7 5.10057 2.31661   1
  -7   1  -7 2.77771 2.01198   2
   7  -1   7 7.68012 2.10839   4
  -8   1  -7 1.98557 2.37558   2
   8  -1   7 -1.8654  1.8803   4
  -9   1  -7 187.640   8.618   2
   9  -1   7 184.622   7.989   4
  10  -1   7 0.73941 3.01469   4
   7   0  -7 1.94306 2.93691   1
  -7   0   7 3.22990 3.59467   2
   6   0  -7 204.567   8.654   1
  -6   0   7 212.883   9.743   2
   5   0  -7 7.91122 2.56667   1
  -5   0   7 6.53521 2.54843   2
   4   0  -7 21.3043  3.1379   1
  -4   0   7 11.6845  2.7393   2
   3   0  -7 343.628   9.425   1
  -3   0   7 314.472   9.978   2
  -3   0   7 333.978   8.270   3
   2   0  -7 734.260  15.022   1
  -2   0   7 761.633  14.517   3
  -2   0   7 719.536  15.980   2
   1   0  -7 203.443   6.195   1
  -1   0   7 200.074   6.260   3
  -1   0   7 211.574   7.107   2
   0   0  -7 160.287   5.130   1
   0   0   7 165.060   5.573   3
   0   0   7 153.479   5.804   2
  -1   0  -7 46.1182  2.7093   1
   1   0   7 45.3508  3.0611   2
   1   0   7 44.0637  3.0144   3
  -2   0  -7 1.47007 0.93836   1
  -2   0  -7 3.79215 1.05398   2
   2   0   7 3.15423 1.24069   3
  -3   0  -7 48.6760  2.6038   1
  -3   0  -7 52.6558  2.7089   2
   3   0   7 50.4706  3.3065   3
   3   0   7 52.7090  2.3291   4
  -4   0  -7 85.8800  3.5865   2
  -4   0  -7 84.5211  3.5550   1
   4   0   7 87.1257  4.2821   3
   4   0   7 86.8806  3.3196   4
  -5   0  -7 50.1291  2.9391   2
  -5   0  -7 43.2232  2.8449   1
   5   0   7 43.9045  3.6478   3
   5   0   7 47.3569  2.9001   4
  -6   0  -7 37.3084  3.2775   1
  -6   0  -7 39.6950  3.3024   2
   6   0   7 45.1811  3.4262   4
   6   0   7 46.2369  3.8497   3
  -7   0  -7 4.98227 1.97696   2
   7   0   7 5.76967 1.87105   4
  -8   0  -7 26.9498  3.8980   2
   8   0   7 28.4289  3.5393   4
  -9   0  -7 189.795   9.062   2
   9   0   7 188.785   8.105   4
 -10   0  -7 24.9957  5.5677   2
  10   0   7 19.3670  4.1819   4
  -8   1   7 209.086  12.538   2
   7  -1  -7 52.0366  5.5621   1
  -7   1   7 37.6265  5.2707   2
   6  -1  -7 20.8529  3.4872   1
  -6   1   7 17.9867  3.7990   2
   5  -1  -7 35.1104  3.8489   1
  -5   1   7 35.5366  4.4034   2
   4  -1  -7 41.7946  3.8153   1
  -4   1   7 36.9246  4.1424   2
   3  -1  -7 571.085  12.902   1
  -3   1   7 561.007  11.630   3
  -3   1   7 574.554  13.885   2
   2  -1  -7 1160.97   20.69   1
  -2   1   7 1123.33   19.97   3
  -2   1   7 1112.30   21.76   2
   1  -1  -7 381.211   8.796   1
  -1   1   7 379.729   8.997   3
  -1   1   7 365.026   9.603   2
   0  -1  -7 310.966   7.237   1
   0   1   7 297.581   7.905   3
   0   1   7 299.894   8.333   2
  -1  -1  -7 98.9155  3.5938   1
  -1  -1  -7 99.7148  3.7575   2
   1   1   7 97.1240  4.2394   3
  -2  -1  -7 12.8989  1.5563   2
  -2  -1  -7 12.0102  1.4489   1
   2   1   7 14.5605  1.4197   4
   2   1   7 14.6906  1.9707   3
  -3  -1  -7 47.0767  2.3576   1
  -3  -1  -7 54.2225  2.7067   2
   3   1   7 44.8896  2.3118   4
   3   1   7 45.8783  3.1340   3
  -4  -1  -7 723.228  13.819   2
  -4  -1  -7 721.787  12.917   1
   4   1   7 741.621  13.270   4
   4   1   7 729.301  14.955   3
  -5  -1  -7 3.75161 1.22171   2
   5   1   7 3.00565 1.45794   3
   5   1   7 3.53881 1.24229   4
  -6  -1  -7 75.7610  4.2270   2
   6   1   7 78.6807  4.0235   4
   6   1   7 78.7772  4.4682   3
  -7  -1  -7 335.897   9.901   2
   7   1   7 326.436   9.351   4
  -8  -1  -7 2.34785 2.32538   2
   8   1   7 -0.6963  1.9712   4
  -9  -1  -7 56.6664  5.7994   2
   9   1   7 59.8942  5.3663   4
 -10  -1  -7 82.5200  7.5029   2
  10   1   7 62.7576  6.1147   4
  -8   2   7 53.0327  7.0479   2
   7  -2  -7 19.0513  3.9003   1
  -7   2   7 10.9747  4.0164   2
   6  -2  -7 4.05552 2.62126   1
  -6   2   7 4.22457 2.73688   2
   5  -2  -7 188.471   7.550   1
  -5   2   7 180.286   8.171   2
   4  -2  -7 7.96513 2.15321   1
  -4   2   7 7.04182 2.18323   2
   3  -2  -7 95.9943  4.6992   1
  -3   2   7 97.8131  4.2719   3
  -3   2   7 95.4584  5.1434   2
   2  -2  -7 3239.40   50.04   1
  -2   2   7 3249.63   51.30   2
  -2   2   7 3270.40   49.46   3
   1  -2  -7 235.631   6.500   1
  -1   2   7 233.511   6.634   3
  -1   2   7 241.790   5.473   4
  -1   2   7 230.966   7.319   2
   0  -2  -7 39.7721  2.5209   1
   0   2   7 49.7074  2.2905   4
   0   2   7 35.5806  3.0365   2
   0   2   7 38.8256  2.6984   3
  -1  -2  -7 345.466   7.193   1
  -1  -2  -7 348.030   7.865   2
   1   2   7 337.196   8.676   3
   1   2   7 357.740   6.995   4
  -2  -2  -7 67.6328  2.5420   1
  -2  -2  -7 69.2616  3.0437   2
   2   2   7 73.8474  2.8934   4
   2   2   7 74.4178  3.7231   3
  -3  -2  -7 76.7482  2.5824   1
  -3  -2  -7 71.7314  3.2415   2
   3   2   7 85.0589  3.2833   4
   3   2   7 80.9012  3.9819   3
  -4  -2  -7 356.059   8.467   2
   4   2   7 359.686   8.184   4
   4   2   7 360.255   9.208   3
  -5  -2  -7 706.340  14.184   2
   5   2   7 686.296  14.520   3
   5   2   7 712.457  13.880   4
  -6  -2  -7 0.90427 1.34433   2
   6   2   7 1.25776 1.32244   4
   6   2   7 1.45630 1.46425   3
  -7  -2  -7 123.233   5.949   2
   7   2   7 129.873   5.758   4
  -8  -2  -7 84.2641  5.7482   2
   8   2   7 73.7620  5.0472   4
  -9  -2  -7 0.44149 2.91001   2
   9   2   7 2.47766 2.38908   4
 -10  -2  -7 47.1041  6.2986   2
  10   2   7 51.9264  5.7323   4
  -8   3   7 119.254   9.381   2
   7  -3  -7 0.24179 2.76494   1
  -7   3   7 2.15715 3.36277   2
   6  -3  -7 2.54531 2.51027   1
  -6   3   7 2.07415 2.61908   2
   5  -3  -7 26.7115  3.5107   1
  -5   3   7 24.8969  3.6949   2
   4  -3  -7 104.848   5.410   1
  -4   3   7 128.914   6.153   2
   3  -3  -7 19.3402  2.6334   1
   3  -3  -7 22.3363  2.1742   4
  -3   3   7 20.9245  2.3990   3
  -3   3   7 22.4083  3.0084   2
   2  -3  -7 421.586   9.766   1
  -2   3   7 411.394  10.538   2
  -2   3   7 441.518   9.044   4
  -2   3   7 408.757   9.583   3
   1  -3  -7 196.169   5.657   1
  -1   3   7 191.724   6.065   3
  -1   3   7 195.438   6.567   2
  -1   3   7 214.565   5.520   4
   0  -3  -7 33.9627  2.3692   1
   0  -3  -7 34.4076  2.3252   2
   0   3   7 32.4737  2.9035   3
   0   3   7 37.4298  2.3120   4
  -1  -3  -7 637.756  11.084   1
  -1  -3  -7 628.054  12.141   2
   1   3   7 650.518  11.664   4
   1   3   7 647.784  13.250   3
  -2  -3  -7 1023.06   17.65   2
   2   3   7 1029.34   18.99   3
   2   3   7 1025.10   17.20   4
  -3  -3  -7 0.20545 0.73780   2
   3   3   7 1.22186 0.93486   3
   3   3   7 -0.2589  0.8936   4
  -4  -3  -7 53.1963  3.0218   2
   4   3   7 54.6479  3.4982   3
   4   3   7 63.3324  4.0113   4
  -5  -3  -7 68.3093  3.7902   2
   5   3   7 64.1539  3.8837   3
   5   3   7 67.1820  3.6949   4
  -6  -3  -7 2.46662 1.47526   2
   6   3   7 4.93201 1.79653   3
   6   3   7 4.86789 1.67581   4
  -7  -3  -7 119.916   6.126   2
   7   3   7 125.263   5.919   4
  -8  -3  -7 6.26165 2.63971   2
   8   3   7 9.31147 2.71075   4
  -9  -3  -7 15.0213  3.7436   2
   9   3   7 22.2781  3.9131   4
 -10  -3  -7 4.33405 4.23959   2
  10   3   7 9.91703 3.66011   4
   7  -4  -7 6.92406 3.76680   1
  -7   4   7 14.1569  4.4163   2
  -7   4   7 5.10231 3.40333   1
  -6   4   7 12.3365  3.3683   1
  -6   4   7 18.6810  3.9036   2
   5  -4  -7 15.0068  2.5312   4
  -5   4   7 10.4164  2.9330   1
  -5   4   7 10.9340  2.9567   2
   4  -4  -7 354.998   8.921   4
  -4   4   7 365.169  10.507   2
  -4   4   7 353.896  10.944   1
   3  -4  -7 3.96966 1.31532   4
  -3   4   7 4.67279 1.79381   2
  -3   4   7 2.85081 1.64487   1
  -3   4   7 7.48169 1.75040   3
   2  -4  -7 70.3441  3.8755   1
  -2   4   7 83.5374  4.4443   1
  -2   4   7 78.3162  4.2380   2
  -2   4   7 75.2128  3.8771   3
  -2   4   7 73.0514  3.7459   4
   1  -4  -7 120.193   4.331   1
  -1   4   7 125.926   4.600   4
  -1   4   7 116.938   4.883   2
  -1   4   7 128.850   4.907   3
   0  -4  -7 113.314   3.794   1
   0  -4  -7 118.751   4.145   2
   0   4   7 118.967   4.680   3
   0   4   7 123.291   4.340   4
  -1  -4  -7 87.8254  3.5435   2
   1   4   7 94.2837  4.2018   3
   1   4   7 93.2626  3.8804   4
  -2  -4  -7 1039.17   17.90   2
   2   4   7 1047.86   18.08   4
   2   4   7 1008.97   19.26   3
  -3  -4  -7 186.439   5.696   2
   3   4   7 189.419   5.807   4
   3   4   7 198.378   6.417   3
  -4  -4  -7 27.5287  2.5896   2
   4   4   7 22.9731  2.5239   4
   4   4   7 25.4818  2.7113   3
  -5  -4  -7 428.802  10.426   2
   5   4   7 405.155  14.407   4
   5   4   7 433.536  10.700   3
  -6  -4  -7 75.8884  4.6565   2
   6   4   7 71.4537  4.4530   3
   6   4   7 75.1229  4.3530   4
  -7  -4  -7 18.3814  3.1279   2
   7   4   7 18.7936  3.0477   4
  -8  -4  -7 188.957   8.921   2
   8   4   7 175.541   7.764   4
  -9  -4  -7 28.0319  5.0296   2
   9   4   7 18.1543  3.8903   4
  -7   5   7 5.42089 3.64304   1
   6  -5  -7 92.3397  5.5262   4
  -6   5   7 92.2967  7.4790   1
   5  -5  -7 27.4966  3.2921   4
  -5   5   7 38.9852  4.4208   2
  -5   5   7 29.9734  4.0889   1
   4  -5  -7 332.397   8.991   4
  -4   5   7 356.344   9.999   2
  -4   5   7 360.154  10.879   1
  -3   5   7 41.3924  3.7207   2
  -3   5   7 45.6656  4.1156   1
  -3   5   7 45.3662  3.7798   4
  -3   5   7 50.1574  3.5474   3
  -2   5   7 24.7940  2.7207   3
  -2   5   7 26.3571  2.9122   4
  -2   5   7 30.4690  3.0397   2
  -2   5   7 31.2122  3.1928   1
   1  -5  -7 281.013   7.107   2
  -1   5   7 296.416   7.724   1
  -1   5   7 276.110   8.039   3
  -1   5   7 279.908   7.712   4
   0  -5  -7 5.52598 1.22499   2
   0   5   7 2.07659 1.12267   3
   0   5   7 5.26734 1.40924   4
  -1  -5  -7 73.0460  3.2777   2
   1   5   7 82.0173  4.1010   3
   1   5   7 78.8909  3.9084   4
  -2  -5  -7 1434.99   23.81   2
   2   5   7 1463.07   24.39   4
   2   5   7 1438.34   25.61   3
  -3  -5  -7 891.152  16.246   2
   3   5   7 869.169  17.425   3
   3   5   7 848.939  16.489   4
  -4  -5  -7 36.7505  3.0867   2
   4   5   7 38.9901  3.3400   4
   4   5   7 29.3269  3.0326   3
  -5  -5  -7 427.942  10.964   2
   5   5   7 409.696  10.805   3
   5   5   7 406.142  10.671   4
  -6  -5  -7 12.7711  2.6421   2
   6   5   7 16.0440  2.7567   3
   6   5   7 11.5752  2.5584   4
  -7  -5  -7 10.6282  2.9203   2
   7   5   7 9.16925 2.49643   4
  -8  -5  -7 28.1052  4.5715   2
   8   5   7 32.0178  4.4280   4
  -9  -5  -7 127.474   8.540   2
   9   5   7 126.859   7.958   4
  -7   6   7 67.0415  7.0681   1
   6  -6  -7 87.9369  5.6688   4
  -6   6   7 78.8221  6.8316   1
   5  -6  -7 20.1767  3.1293   4
  -5   6   7 21.7747  3.7007   1
   4  -6  -7 52.9596  4.0577   4
  -4   6   7 52.2215  4.6010   2
  -4   6   7 52.8527  4.9864   1
   3  -6  -7 158.579   6.337   3
  -3   6   7 161.102   6.238   2
  -3   6   7 149.800   6.365   4
  -3   6   7 159.231   6.861   1
   2  -6  -7 40.0501  3.0073   2
  -2   6   7 37.8627  3.5006   3
  -2   6   7 41.8626  3.7851   4
  -2   6   7 48.9340  3.9791   1
   1  -6  -7 51.2678  2.9052   2
  -1   6   7 56.2275  4.2339   4
  -1   6   7 54.2250  3.8223   3
  -1   6   7 65.1166  3.8149   1
   0  -6  -7 150.007   4.810   2
   0   6   7 157.193   5.970   3
   0   6   7 157.407   5.778   4
  -1  -6  -7 1.57209 0.98503   2
   1   6   7 0.60079 1.16018   3
   1   6   7 1.38252 1.29099   4
  -2  -6  -7 682.480  13.306   2
   2   6   7 667.247  14.270   4
   2   6   7 662.882  14.771   3
  -3  -6  -7 735.188  14.474   2
   3   6   7 733.498  15.367   4
   3   6   7 736.984  15.934   3
  -4  -6  -7 40.4163  3.4101   2
   4   6   7 36.6948  3.5972   4
   4   6   7 35.4115  3.5498   3
  -5  -6  -7 293.328   9.184   2
   5   6   7 286.879   9.073   3
   5   6   7 294.572   9.216   4
  -6  -6  -7 433.758  12.223   2
   6   6   7 417.872  11.620   4
   6   6   7 407.541  11.170   3
  -7  -6  -7 44.9689  4.8734   2
   7   6   7 39.8733  4.4228   4
  -8  -6  -7 1.26238 3.14470   2
   8   6   7 1.51476 2.55370   4
  -9  -6  -7 97.4664  8.6599   2
   9   6   7 99.7338  8.2455   4
   7  -7  -7 0.60901 3.09560   4
  -7   7   7 0.09577 4.05282   1
   6  -7  -7 191.646   8.141   4
  -6   7   7 182.101   9.687   1
   5  -7  -7 5.34391 2.72227   4
  -5   7   7 10.6343  3.3310   1
   4  -7  -7 114.588   5.770   4
  -4   7   7 114.731   6.582   1
   3  -7  -7 65.6072  4.9961   3
  -3   7   7 60.4334  4.8112   4
  -3   7   7 68.1324  4.7564   1
   2  -7  -7 51.6047  4.4128   3
  -2   7   7 63.9830  4.2698   1
  -2   7   7 61.3095  4.7519   4
   1  -7  -7 7.93072 2.22040   3
   1  -7  -7 10.0049  1.6807   2
  -1   7   7 13.7713  2.5550   4
   0  -7  -7 96.1972  3.8405   2
   0   7   7 86.4628  4.7558   3
   0   7   7 98.6715  4.8779   4
  -1  -7  -7 433.296   9.667   2
   1   7   7 440.634  11.325   4
   1   7   7 436.499  11.434   3
  -2  -7  -7 15.1032  2.1312   2
   2   7   7 9.57935 2.11933   4
   2   7   7 10.0179  2.1464   3
  -3  -7  -7 275.110   7.864   2
   3   7   7 272.489   8.758   3
   3   7   7 274.697   8.743   4
  -4  -7  -7 1.95628 1.61584   2
   4   7   7 3.48015 1.78486   3
   4   7   7 2.79310 1.77715   4
  -5  -7  -7 2.78338 2.11462   3
  -5  -7  -7 3.89906 2.13044   2
   5   7   7 4.38103 1.87910   3
   5   7   7 3.00536 2.02881   4
  -6  -7  -7 174.624   8.129   2
  -6  -7  -7 191.745   7.722   3
   6   7   7 187.407   7.976   4
  -7  -7  -7 1.26501 2.90437   2
   7   7   7 2.31895 2.29570   4
  -8  -7  -7 39.6928  5.9082   2
   8   7   7 37.7755  5.0354   4
   6  -8  -7 74.6185  6.3356   4
  -6   8   7 69.4205  7.0134   1
   5  -8  -7 81.3593  5.3302   4
  -5   8   7 92.4413  7.1769   1
  -4   8   7 26.9949  3.9432   4
  -4   8   7 33.4146  4.5658   1
   3  -8  -7 119.857   6.489   3
  -3   8   7 113.587   6.507   1
  -3   8   7 142.599   6.814   4
   2  -8  -7 54.9323  4.9026   3
  -2   8   7 52.7330  4.8367   4
   1  -8  -7 19.8263  3.0849   3
  -1   8   7 16.9522  3.0928   4
   0  -8  -7 69.5336  4.6697   3
   0   8   7 61.7756  4.9383   4
  -1  -8  -7 54.6118  4.5725   3
  -1  -8  -7 43.5563  3.1078   2
   1   8   7 42.3484  4.1058   4
  -2  -8  -7 50.6542  4.3457   3
  -2  -8  -7 50.1570  3.5527   2
   2   8   7 45.6791  4.3410   4
  -3  -8  -7 47.7918  3.9485   2
  -3  -8  -7 44.9201  4.3275   3
   3   8   7 43.5577  4.2062   4
  -4  -8  -7 14.2495  2.9151   3
  -4  -8  -7 13.2992  2.8326   2
   4   8   7 13.7144  2.8688   4
  -5  -8  -7 17.6544  3.4204   2
  -5  -8  -7 24.3018  3.7065   3
   5   8   7 19.8567  3.3425   4
  -6  -8  -7 101.486   7.193   2
  -6  -8  -7 120.742   7.105   3
   6   8   7 101.854   6.604   4
  -7  -8  -7 348.387  12.607   2
   7   8   7 340.643  11.931   4
  -8  -8  -7 6.48484 4.35841   2
   8   8   7 11.4310  4.1090   4
  -6   9   7 46.3289  6.6633   1
   5  -9  -7 174.890   8.075   4
  -5   9   7 168.125   9.580   1
  -4   9   7 1.06676 3.19909   1
  -4   9   7 -0.8784  2.5727   4
   3  -9  -7 48.6241  5.1625   3
  -3   9   7 47.2626  5.1088   4
   2  -9  -7 273.987   9.891   3
  -2   9   7 280.183  10.023   4
   1  -9  -7 40.0505  4.5369   3
  -1   9   7 36.3405  4.2033   4
   0  -9  -7 18.1922  3.2955   3
   0   9   7 21.8122  3.3462   4
  -1  -9  -7 332.540  10.795   3
   1   9   7 325.768  10.719   4
  -2  -9  -7 1.23765 2.13393   3
   2   9   7 -1.0665  1.8689   4
  -3  -9  -7 27.3646  3.8416   3
  -3  -9  -7 26.3744  3.4857   2
   3   9   7 25.1198  3.6084   4
  -4  -9  -7 119.407   6.693   3
  -4  -9  -7 97.0440  6.1163   2
   4   9   7 103.399   6.281   4
  -5  -9  -7 12.2774  3.5088   2
  -5  -9  -7 9.02190 3.32491   3
   5   9   7 9.82536 3.10589   4
  -6  -9  -7 40.4062  5.5242   2
  -6  -9  -7 42.4834  5.0604   3
   6   9   7 43.6491  5.2209   4
  -7  -9  -7 98.7263  8.3388   2
   7   9   7 97.0153  7.6950   4
   5 -10  -7 159.408   8.211   4
  -4  10   7 6.26853 3.42830   4
   3 -10  -7 -0.2088  3.1277   3
  -3  10   7 -0.6185  2.8323   4
   2 -10  -7 185.441   8.723   3
  -2  10   7 189.527   8.711   4
   1 -10  -7 70.8179  5.9617   3
  -1  10   7 75.6101  6.3001   4
   0 -10  -7 51.1464  5.2354   3
   0  10   7 49.6586  5.2121   4
  -1 -10  -7 388.195  12.152   3
   1  10   7 398.709  12.597   4
  -2 -10  -7 34.1071  4.3764   3
   2  10   7 32.3219  4.3951   4
  -3 -10  -7 21.0391  3.7228   3
   3  10   7 19.3282  3.8296   4
  -4 -10  -7 3.59920 2.80954   3
   4  10   7 1.04939 2.41356   4
  -5 -10  -7 132.348   7.682   3
   5  10   7 111.776   7.099   4
  -6 -10  -7 8.07523 4.36118   2
  -6 -10  -7 17.4628  4.6476   3
   6  10   7 10.2305  3.6167   4
  -7 -10  -7 84.6610  8.6436   2
   3 -11  -7 17.5681  4.7470   3
  -3  11   7 8.88077 4.03761   4
   2 -11  -7 53.9578  6.0728   3
  -2  11   7 43.6597  5.5651   4
   1 -11  -7 231.731  10.268   3
  -1  11   7 233.301  10.097   4
   0 -11  -7 50.3902  5.6500   3
   0  11   7 51.4363  5.7861   4
  -1 -11  -7 28.5564  4.3739   3
   1  11   7 15.3361  3.6890   4
  -2 -11  -7 64.1042  5.9542   3
   2  11   7 66.1000  6.4351   4
  -3 -11  -7 3.32343 3.05371   3
   3  11   7 7.18870 3.05483   4
  -4 -11  -7 21.8591  4.6109   3
   4  11   7 21.6072  4.2580   4
  -5 -11  -7 12.1936  4.5190   3
   5  11   7 18.6688  4.3748   4
   2 -12  -7 0.55293 4.14409   3
   1 -12  -7 131.778   8.759   3
  -1  12   7 126.696   8.489   4
   0 -12  -7 -2.2919  3.1148   3
   0  12   7 0.16278 3.04832   4
  -1 -12  -7 0.47773 3.08018   3
   1  12   7 2.61343 3.17908   4
  -2 -12  -7 208.553  10.256   3
   2  12   7 166.469   9.335   4
  -3 -12  -7 3.18939 3.35552   3
   3  12   7 0.07264 3.27407   4
  -4 -12  -7 3.34234 3.82690   3
  -2  -8   8 2.14622 4.10096   3
  -1  -8   8 113.401   9.028   3
   0   8  -8 0.81878 2.87023   1
   0  -8   8 5.50825 3.72928   3
  -1   8  -8 2.71283 3.11177   1
   1  -8   8 3.20839 3.40769   3
  -2   8  -8 36.7046  4.8798   1
   2  -8   8 30.0814  5.3280   3
  -3   8  -8 10.5241  3.6502   1
   3  -8   8 16.5509  4.4580   3
  -4   8  -8 26.9633  5.1807   1
   4  -8   8 31.0087  5.8648   3
   2   7  -8 113.556   7.442   1
  -2  -7   8 99.9619  7.8209   3
   1   7  -8 10.4393  3.3285   1
  -1  -7   8 13.6956  4.0360   3
   0   7  -8 27.0281  4.1003   1
   0  -7   8 21.5210  4.3671   3
  -1   7  -8 31.0028  4.3271   1
   1  -7   8 30.1573  4.7415   3
  -2   7  -8 10.7688  3.0665   1
   2  -7   8 5.17951 3.08135   3
  -3   7  -8 111.519   6.730   1
   3  -7   8 119.875   8.010   3
  -4   7  -8 51.2017  5.3794   1
   4  -7   8 54.8182  6.6184   3
  -5   7  -8 10.9544  3.4838   1
   5  -7   8 12.8292  4.3272   3
  -6   7  -8 18.9892  4.1686   1
   6  -7   8 23.9623  5.4138   3
   4   6  -8 1.88415 3.90233   1
  -4  -6   8 5.34379 4.86404   2
   3   6  -8 70.3785  6.1660   1
  -3  -6   8 68.8350  7.1507   2
   2   6  -8 200.358   8.571   1
  -2  -6   8 169.820   8.512   3
   1   6  -8 15.0440  3.2002   1
  -1  -6   8 16.8214  3.7688   3
   0   6  -8 4.05932 2.58556   1
   0  -6   8 6.81657 2.84670   3
  -1   6  -8 4.58440 2.50105   1
   1  -6   8 3.76173 2.52072   3
  -2   6  -8 41.6013  4.4331   1
   2  -6   8 44.4606  5.1377   3
  -3   6  -8 75.9990  5.4079   1
   3  -6   8 78.7363  6.7415   3
  -4   6  -8 23.8828  3.7329   1
   4  -6   8 21.8878  4.3522   3
  -5   6  -8 14.2506  3.3358   1
   5  -6   8 7.20779 3.40381   3
  -6   6  -8 150.830   7.971   1
   6  -6   8 150.067   8.754   3
  -7   6  -8 8.28930 3.79120   1
  -5  -5   8 46.8300  6.9751   2
   4   5  -8 3.73687 3.31825   1
  -4  -5   8 8.96375 4.24039   2
   3   5  -8 54.5847  5.2811   1
  -3  -5   8 55.3222  6.2185   2
   2   5  -8 44.4750  4.6377   1
  -2  -5   8 34.6204  5.0344   2
  -2  -5   8 39.4306  4.4188   3
   1   5  -8 -0.9640  1.9253   1
  -1  -5   8 -1.6517  1.7963   3
  -1  -5   8 1.50424 2.66306   2
   0   5  -8 17.2780  2.9560   1
   0  -5   8 19.3335  3.4079   3
   0  -5   8 18.1569  3.4458   2
  -1   5  -8 -0.0522  1.8842   1
   1  -5   8 -0.6952  1.8592   3
  -2   5  -8 1.06091 1.91722   1
   2  -5   8 0.62478 1.94163   3
  -3   5  -8 230.180   8.296   1
   3  -5   8 222.492   9.208   3
  -4   5  -8 146.006   6.863   1
   4  -5   8 170.853   8.155   3
  -5   5  -8 40.1113  4.4203   1
   5  -5   8 47.0335  5.0468   3
  -6   5  -8 90.2040  6.2920   1
   6  -5   8 93.2706  7.1940   3
  -7   5  -8 150.140   8.290   1
   7  -5   8 152.631   8.955   3
  -8   5  -8 29.8371  5.1542   1
   5   4  -8 114.587   7.799   1
  -5  -4   8 111.730   9.084   2
   4   4  -8 17.9330  3.7201   1
  -4  -4   8 26.6853  4.8502   2
   3   4  -8 7.69216 2.86139   1
  -3  -4   8 13.0034  3.2228   3
  -3  -4   8 11.0043  3.4346   2
   2   4  -8 22.8565  3.4855   1
  -2  -4   8 24.3069  4.1454   2
  -2  -4   8 26.0213  3.4497   3
   1   4  -8 194.563   7.574   1
  -1  -4   8 206.103   7.740   3
  -1  -4   8 202.471   8.392   2
   0   4  -8 338.724   9.876   1
   0  -4   8 326.161  10.062   2
   0  -4   8 296.531   9.807   3
  -1   4  -8 174.338   6.883   1
   1  -4   8 173.496   6.892   2
   1  -4   8 169.727   7.298   3
  -2   4  -8 60.8031  3.5745   2
  -2   4  -8 52.8637  4.2296   1
   2  -4   8 45.5954  4.6174   3
  -3   4  -8 -0.2219  1.7267   1
  -3   4  -8 0.54413 1.35989   2
   3  -4   8 0.31957 1.58166   3
  -4   4  -8 22.1950  3.0674   1
   4  -4   8 18.5193  2.9748   3
  -5   4  -8 30.7479  3.7521   1
   5  -4   8 22.6715  3.6902   3
  -6   4  -8 13.5382  3.1995   1
   6  -4   8 6.24274 2.85749   3
  -7   4  -8 123.674   7.328   1
   7  -4   8 124.227   7.460   3
  -8   4  -8 25.1190  4.8073   1
   6   3  -8 5.67216 4.07134   1
  -6  -3   8 6.19163 4.68245   2
   5   3  -8 5.09859 3.18889   1
  -5  -3   8 6.45906 3.80198   2
   4   3  -8 14.2104  3.3770   1
  -4  -3   8 10.7824  3.7067   2
   3   3  -8 0.81786 2.27832   1
  -3  -3   8 1.98241 1.99277   3
  -3  -3   8 3.19600 2.55629   2
   2   3  -8 -0.2206  1.7764   1
  -2  -3   8 -1.1849  2.0833   2
  -2  -3   8 0.63661 1.63760   3
   1   3  -8 0.46167 1.74435   1
  -1  -3   8 0.50960 2.03062   2
  -1  -3   8 1.12857 1.50103   3
   0   3  -8 100.548   5.145   1
   0  -3   8 94.6115  5.5127   2
   0  -3   8 103.734   5.274   3
  -1   3  -8 295.146   8.564   1
   1  -3   8 287.581   9.110   3
   1  -3   8 278.802   8.620   2
  -2   3  -8 54.7376  3.7789   1
  -2   3  -8 48.4647  3.1459   2
   2  -3   8 49.6869  4.4236   3
  -3   3  -8 78.4488  3.6803   2
  -3   3  -8 70.6982  4.2193   1
   3  -3   8 79.9771  4.9378   3
  -4   3  -8 186.763   5.651   2
  -4   3  -8 167.312   6.340   1
   4  -3   8 167.507   7.051   3
  -5   3  -8 101.097   5.338   1
  -5   3  -8 105.498   4.562   2
   5  -3   8 103.802   5.996   3
  -6   3  -8 19.1898  3.0567   1
   6  -3   8 19.5493  3.3843   3
  -7   3  -8 35.4538  4.3095   1
   7  -3   8 33.9723  4.3140   3
   6   2  -8 114.231   7.632   1
  -6  -2   8 110.933   9.041   2
   5   2  -8 -0.5457  2.4816   1
  -5  -2   8 -0.7853  2.7453   2
   4   2  -8 9.89831 2.88546   1
  -4  -2   8 5.35013 2.81746   2
   3   2  -8 297.899   9.612   1
  -3  -2   8 296.355   8.679   3
  -3  -2   8 284.727  10.459   2
   2   2  -8 26.5360  3.3536   1
  -2  -2   8 20.7075  3.3642   2
  -2  -2   8 27.3118  3.1402   3
   1   2  -8 288.841   8.535   1
  -1  -2   8 281.297   8.423   3
  -1  -2   8 273.813   9.318   2
   0   2  -8 53.4369  3.8881   1
   0  -2   8 50.1099  3.6088   3
   0  -2   8 57.3446  4.5384   2
  -1   2  -8 13.1168  2.2351   1
   1  -2   8 9.78494 2.12740   3
   1  -2   8 16.6695  2.6446   2
  -2   2  -8 0.50010 1.34191   1
  -2   2  -8 2.24401 1.18892   2
   2  -2   8 0.72299 1.39749   3
  -3   2  -8 132.383   5.167   1
  -3   2  -8 128.312   4.665   2
   3  -2   8 134.336   5.897   3
  -4   2  -8 61.3338  3.7613   1
  -4   2  -8 63.1640  3.3539   2
   4  -2   8 67.8314  4.4127   3
  -5   2  -8 2.21809 1.65169   1
  -5   2  -8 0.24639 1.32912   2
   5  -2   8 1.64421 1.73971   3
  -6   2  -8 56.5513  4.3419   1
  -6   2  -8 54.8762  3.8993   2
   6  -2   8 54.5299  4.7330   3
  -7   2  -8 94.4977  5.9897   1
  -7   2  -8 106.735   5.707   2
   7  -2   8 83.8291  5.6209   3
   7  -2   8 96.7241  5.1137   4
   8  -2   8 123.740   6.404   4
   9  -2   8 6.21008 3.53171   4
   6   1  -8 63.1436  6.0754   1
  -6  -1   8 73.6296  7.2433   2
   5   1  -8 43.8585  4.9204   1
  -5  -1   8 52.0137  5.9768   2
   4   1  -8 33.5004  4.0716   1
  -4  -1   8 26.8156  4.2367   2
   3   1  -8 16.2359  2.8774   1
  -3  -1   8 12.9548  2.8039   2
  -3  -1   8 14.7224  2.4866   3
   2   1  -8 16.3434  2.7150   1
  -2  -1   8 17.0549  2.3515   3
  -2  -1   8 16.8312  2.9906   2
   1   1  -8 294.794   8.484   1
  -1  -1   8 301.169   8.491   3
  -1  -1   8 285.875   9.226   2
   0   1  -8 177.403   6.175   1
   0  -1   8 169.179   6.331   3
   0  -1   8 182.908   6.828   2
  -1   1  -8 23.6817  2.5721   1
   1  -1   8 28.5532  3.0352   2
   1  -1   8 27.3122  2.9499   3
  -2   1  -8 477.134  10.514   1
  -2   1  -8 478.953  10.218   2
   2  -1   8 468.080  11.674   3
  -3   1  -8 315.514   7.842   2
  -3   1  -8 336.571   8.149   1
   3  -1   8 331.979   9.376   3
  -4   1  -8 27.4984  2.6610   1
  -4   1  -8 28.2414  2.5131   2
   4  -1   8 23.3714  2.9295   3
  -5   1  -8 391.497   9.847   1
  -5   1  -8 408.436   9.586   2
   5  -1   8 389.873  10.857   3
   5  -1   8 420.172   9.055   4
  -6   1  -8 36.7974  3.5960   1
  -6   1  -8 42.6624  3.4913   2
   6  -1   8 40.2302  3.3116   4
   6  -1   8 44.4496  4.0770   3
  -7   1  -8 1.79723 2.05301   2
   7  -1   8 4.27891 2.07829   4
  -8   1  -8 78.0048  6.0100   2
   8  -1   8 73.6693  5.0820   4
   9  -1   8 -1.9553  2.9181   4
  10  -1   8 17.9514  4.6094   4
  -7   0   8 60.1661  7.0864   2
   6   0  -8 13.9248  3.9023   1
  -6   0   8 8.02624 3.63501   2
   5   0  -8 77.2700  6.1181   1
  -5   0   8 70.8560  6.4657   2
   4   0  -8 24.2178  3.5274   1
  -4   0   8 18.0325  3.2906   2
   3   0  -8 153.734   6.589   1
  -3   0   8 157.840   7.351   2
  -3   0   8 164.157   5.882   3
   2   0  -8 66.2915  4.1977   1
  -2   0   8 67.3697  3.9181   3
  -2   0   8 53.2224  4.6974   2
   1   0  -8 219.909   6.966   1
  -1   0   8 223.567   6.966   3
  -1   0   8 219.948   7.724   2
   0   0  -8 528.638  11.461   1
   0   0   8 535.230  12.779   2
   0   0   8 531.203  12.178   3
  -1   0  -8 15.4488  2.0243   1
  -1   0  -8 12.0086  1.7238   2
   1   0   8 14.4559  2.2644   3
  -2   0  -8 27.7344  2.4598   1
  -2   0  -8 38.6377  2.6223   2
   2   0   8 38.2398  3.4494   3
  -3   0  -8 265.437   6.684   1
  -3   0  -8 263.890   6.866   2
   3   0   8 257.947   8.037   3
  -4   0  -8 1.29745 1.18422   1
  -4   0  -8 0.07753 0.98940   2
   4   0   8 2.79024 1.29257   4
   4   0   8 1.25710 1.22750   3
  -5   0  -8 85.4805  4.0568   1
  -5   0  -8 81.6933  3.9231   2
   5   0   8 77.0308  4.4490   3
   5   0   8 73.4048  3.6337   4
  -6   0  -8 49.0725  3.8593   2
   6   0   8 57.5161  3.7099   4
   6   0   8 60.3246  4.3248   3
  -7   0  -8 22.2525  3.1030   2
   7   0   8 24.6968  3.1356   4
  -8   0  -8 252.551   9.410   2
   8   0   8 259.845   8.912   4
  -9   0  -8 0.64401 3.42435   2
   9   0   8 0.89467 2.63869   4
 -10   0  -8 2.78717 4.41262   2
  10   0   8 6.57422 3.65854   4
   7  -1  -8 2.21477 3.68067   1
  -7   1   8 8.18507 4.34607   2
   6  -1  -8 22.8091  4.1303   1
  -6   1   8 15.7462  4.1622   2
   5  -1  -8 283.460   9.898   1
  -5   1   8 299.701  11.004   2
   4  -1  -8 17.5902  3.1763   1
  -4   1   8 17.9236  3.2678   2
   3  -1  -8 6.70619 2.17030   1
  -3   1   8 3.19063 1.63079   3
  -3   1   8 4.28883 2.20479   2
   2  -1  -8 105.844   5.061   1
  -2   1   8 103.533   4.629   3
  -2   1   8 108.861   5.631   2
   1  -1  -8 7.35215 1.87884   1
  -1   1   8 4.49898 1.46271   3
  -1   1   8 4.22723 1.70412   2
   0  -1  -8 20.4735  2.2764   1
   0   1   8 18.3708  2.5962   2
   0   1   8 24.4898  2.7657   3
  -1  -1  -8 278.535   7.034   1
  -1  -1  -8 282.511   7.378   2
   1   1   8 284.943   8.179   3
  -2  -1  -8 15.7613  1.8357   1
  -2  -1  -8 16.8635  1.9119   2
   2   1   8 16.6492  2.3468   3
   2   1   8 18.4663  1.7155   4
  -3  -1  -8 79.5401  3.2923   1
  -3  -1  -8 77.9180  3.5756   2
   3   1   8 82.4246  3.2040   4
   3   1   8 83.3800  4.3602   3
  -4  -1  -8 171.707   5.480   2
   4   1   8 177.416   6.498   3
   4   1   8 162.068   5.043   4
  -5  -1  -8 5.10743 1.41366   2
   5   1   8 2.34506 1.64147   3
   5   1   8 2.28966 1.42184   4
  -6  -1  -8 237.052   7.538   2
   6   1   8 251.654   8.219   3
   6   1   8 255.128   7.509   4
  -7  -1  -8 64.8516  4.5175   2
   7   1   8 77.1975  4.6193   4
  -8  -1  -8 0.65357 2.24025   2
   8   1   8 0.78712 2.20148   4
  -9  -1  -8 66.3677  6.5150   2
   9   1   8 59.4800  5.5791   4
 -10  -1  -8 13.1762  4.7571   2
  10   1   8 25.7587  4.8236   4
   7  -2  -8 -0.4796  3.3843   1
  -7   2   8 0.90075 3.64630   2
   6  -2  -8 6.27059 3.03705   1
  -6   2   8 10.5728  3.8465   2
   5  -2  -8 106.020   6.226   1
  -5   2   8 123.084   7.085   2
   4  -2  -8 230.317   8.215   1
  -4   2   8 215.389   8.814   2
   3  -2  -8 403.369  10.779   1
  -3   2   8 386.769  11.469   2
  -3   2   8 425.781  10.057   3
   2  -2  -8 22.9974  2.8954   1
  -2   2   8 22.6716  2.9972   2
  -2   2   8 23.0561  2.5912   3
   1  -2  -8 232.794   6.805   1
  -1   2   8 243.982   7.235   3
  -1   2   8 236.566   7.776   2
   0  -2  -8 61.1064  3.3151   1
   0   2   8 61.7092  3.6261   3
   0   2   8 55.9149  3.6739   2
  -1  -2  -8 551.861  11.547   2
  -1  -2  -8 568.750  10.891   1
   1   2   8 565.263  12.794   3
   1   2   8 581.069  10.154   4
  -2  -2  -8 21.7526  1.9332   1
  -2  -2  -8 24.9886  2.2710   2
   2   2   8 21.5214  2.0054   4
   2   2   8 22.5928  2.6779   3
  -3  -2  -8 166.635   5.420   2
   3   2   8 177.812   5.102   4
   3   2   8 162.193   6.208   3
  -4  -2  -8 418.130   9.666   2
   4   2   8 417.135   9.157   4
   4   2   8 427.087  10.807   3
  -5  -2  -8 12.4133  1.9718   2
   5   2   8 9.74555 2.15508   3
   5   2   8 14.5401  2.1800   4
  -6  -2  -8 102.147   4.963   2
   6   2   8 106.189   5.397   3
   6   2   8 107.155   4.959   4
  -7  -2  -8 11.5421  2.7111   2
   7   2   8 15.1556  2.7579   4
  -8  -2  -8 110.713   6.520   2
   8   2   8 111.506   6.137   4
  -9  -2  -8 60.6447  6.3517   2
   9   2   8 49.6836  5.3346   4
 -10  -2  -8 23.0795  5.3053   2
  10   2   8 19.7420  4.6112   4
   7  -3  -8 53.4810  5.9914   1
  -7   3   8 62.4882  6.9731   2
   6  -3  -8 2.27236 2.72579   1
  -6   3   8 -0.1217  2.7961   2
   5  -3  -8 38.0573  4.2486   1
  -5   3   8 45.0203  4.9679   2
   4  -3  -8 13.0598  2.8829   1
  -4   3   8 5.48101 2.43279   2
   3  -3  -8 0.22227 1.87011   1
  -3   3   8 -0.0597  1.4472   3
  -3   3   8 -0.7103  1.5433   2
   2  -3  -8 108.581   4.931   1
  -2   3   8 116.428   4.887   3
  -2   3   8 108.505   5.401   2
   1  -3  -8 117.319   4.856   1
  -1   3   8 126.054   5.100   3
  -1   3   8 128.153   5.591   2
  -1   3   8 135.485   4.548   4
   0  -3  -8 278.004   7.274   2
   0  -3  -8 270.243   6.860   1
   0   3   8 278.738   8.006   3
   0   3   8 285.389   6.706   4
  -1  -3  -8 0.07125 0.84936   2
  -1  -3  -8 1.55581 1.32530   1
   1   3   8 1.33267 1.17479   4
   1   3   8 0.54456 1.01071   3
  -2  -3  -8 559.759  11.580   2
   2   3   8 602.071  11.265   4
   2   3   8 566.124  12.978   3
  -3  -3  -8 313.658   7.774   2
   3   3   8 310.614   7.521   4
   3   3   8 301.570   8.835   3
  -4  -3  -8 455.188  10.481   2
   4   3   8 459.216  11.363   3
   4   3   8 458.828  10.207   4
  -5  -3  -8 60.5644  3.5567   2
   5   3   8 61.1942  3.6078   4
   5   3   8 59.3712  4.1421   3
  -6  -3  -8 169.007   6.662   2
   6   3   8 188.196   7.061   3
   6   3   8 179.739   6.517   4
  -7  -3  -8 101.740   5.778   2
   7   3   8 99.5861  5.4744   4
  -8  -3  -8 10.4829  3.1390   2
   8   3   8 14.1068  3.1312   4
  -9  -3  -8 10.6117  4.0499   2
   9   3   8 11.6889  3.4327   4
   7  -4  -8 -1.3511  3.6112   1
  -7   4   8 -2.5880  4.3211   2
   6  -4  -8 -0.1599  2.8675   1
  -6   4   8 0.12110 3.32451   2
   5  -4  -8 6.18485 2.81347   1
  -5   4   8 12.3854  3.2917   2
   4  -4  -8 62.4836  4.8398   1
  -4   4   8 70.1059  5.4954   2
   3  -4  -8 10.7793  2.5329   1
  -3   4   8 17.3514  2.9684   2
  -3   4   8 11.2398  2.2523   3
   2  -4  -8 67.5121  4.1595   1
  -2   4   8 75.3661  4.1433   3
  -2   4   8 66.5435  4.3550   2
  -2   4   8 84.1063  4.1471   4
   1  -4  -8 657.630  12.967   1
  -1   4   8 655.187  14.471   2
  -1   4   8 660.669  12.912   4
  -1   4   8 665.766  14.209   3
   0  -4  -8 0.03969 0.94930   2
   0  -4  -8 2.06763 1.45877   1
   0   4   8 0.61592 1.30095   4
   0   4   8 1.19004 1.02606   3
  -1  -4  -8 47.9071  2.8843   2
   1   4   8 51.7175  3.0642   4
   1   4   8 47.1655  3.3694   3
  -2  -4  -8 1.77513 1.07030   2
   2   4   8 2.63509 1.24275   4
   2   4   8 0.46165 1.12633   3
  -3  -4  -8 11.0701  1.7320   2
   3   4   8 11.0768  1.8250   4
   3   4   8 7.38196 1.74674   3
  -4  -4  -8 564.152  12.152   2
   4   4   8 557.882  12.160   4
   4   4   8 553.621  13.077   3
  -5  -4  -8 23.9469  2.7692   2
   5   4   8 20.6941  2.7377   4
   5   4   8 21.5735  2.8954   3
  -6  -4  -8 11.4674  2.3649   2
   6   4   8 9.54696 2.38400   3
   6   4   8 9.69561 2.29169   4
  -7  -4  -8 264.872   9.511   2
   7   4   8 256.973   8.994   4
  -8  -4  -8 19.2374  3.8354   2
   8   4   8 18.1287  3.4535   4
  -9  -4  -8 21.1588  4.7372   2
   9   4   8 30.1597  4.5026   4
   7  -5  -8 69.4766  7.1919   1
   6  -5  -8 8.08580 3.98514   1
  -6   5   8 7.36452 4.14248   2
  -6   5   8 7.92208 3.70707   1
   5  -5  -8 2.37571 2.76269   1
  -5   5   8 3.83434 2.76592   2
  -5   5   8 1.61926 2.53211   1
   4  -5  -8 5.77408 2.73522   1
  -4   5   8 9.04154 2.83291   1
  -4   5   8 12.0659  2.9672   2
   3  -5  -8 180.825   6.867   1
   3  -5  -8 174.003   6.067   4
  -3   5   8 187.711   7.290   2
  -3   5   8 187.612   6.957   3
  -3   5   8 180.119   7.491   1
   2  -5  -8 5.85343 2.08174   1
  -2   5   8 8.37542 2.16053   4
  -2   5   8 5.59442 1.82760   3
  -2   5   8 4.91643 1.84865   2
   1  -5  -8 3.32046 1.41206   2
   1  -5  -8 3.58345 1.69894   1
  -1   5   8 3.02596 1.66863   4
  -1   5   8 3.10836 1.41466   3
   0  -5  -8 360.263   8.532   2
   0   5   8 357.436   8.898   4
   0   5   8 361.835   9.878   3
  -1  -5  -8 30.6185  2.6253   2
   1   5   8 35.1419  3.3856   3
   1   5   8 32.0809  2.9472   4
  -2  -5  -8 5.68051 1.43225   2
   2   5   8 4.40697 1.67175   4
   2   5   8 6.91203 1.73386   3
  -3  -5  -8 25.0979  2.6076   2
   3   5   8 23.3841  2.7454   4
   3   5   8 26.1691  2.9983   3
  -4  -5  -8 131.319   5.186   2
   4   5   8 125.241   5.386   4
   4   5   8 137.113   5.927   3
  -5  -5  -8 99.9077  4.9942   2
   5   5   8 97.0253  5.0579   4
   5   5   8 92.6415  5.1052   3
  -6  -5  -8 79.2908  5.0726   2
   6   5   8 88.1651  5.2527   3
   6   5   8 87.2244  5.0579   4
  -7  -5  -8 56.2843  5.2922   2
   7   5   8 41.4265  4.4835   4
  -8  -5  -8 56.4272  5.9897   2
   8   5   8 36.3492  4.6590   4
  -9  -5  -8 20.7312  4.8601   2
   9   5   8 13.1088  3.8707   4
  -6   6   8 85.3587  7.5882   1
  -5   6   8 13.9953  3.5195   1
   4  -6  -8 54.6570  4.2817   4
  -4   6   8 65.0773  5.3559   2
  -4   6   8 53.5135  5.3529   1
  -3   6   8 9.37366 2.12772   3
  -3   6   8 11.4065  2.6376   2
  -3   6   8 3.83794 2.28657   4
  -3   6   8 11.3925  2.8820   1
   2  -6  -8 2.72148 1.60582   2
  -2   6   8 0.76755 2.04548   1
  -2   6   8 0.98049 1.66245   3
  -2   6   8 -0.0017  1.7684   4
   1  -6  -8 162.017   5.528   2
  -1   6   8 170.868   6.403   4
  -1   6   8 185.516   6.746   3
   0  -6  -8 5.39102 1.37389   2
   0   6   8 5.92731 1.68691   3
   0   6   8 5.75119 1.93766   4
  -1  -6  -8 3.76679 1.37189   2
   1   6   8 1.55705 1.26004   3
   1   6   8 1.95747 1.61115   4
  -2  -6  -8 74.7988  3.7755   2
   2   6   8 81.2604  4.6088   3
   2   6   8 70.4823  4.1357   4
  -3  -6  -8 81.5634  4.0529   2
   3   6   8 81.1909  4.7008   3
   3   6   8 74.0527  4.3204   4
  -4  -6  -8 54.8988  3.7137   2
   4   6   8 46.9784  3.9748   4
   4   6   8 43.6628  4.1169   3
  -5  -6  -8 229.871   8.037   2
   5   6   8 233.480   8.336   3
   5   6   8 216.458   7.844   4
  -6  -6  -8 359.604  11.021   2
   6   6   8 332.099  10.274   3
   6   6   8 324.014  10.508   4
  -7  -6  -8 11.2956  3.3586   2
   7   6   8 8.59907 2.70726   4
  -8  -6  -8 58.2448  6.5594   2
   8   6   8 69.7592  6.3202   4
   9   6   8 5.33278 3.76212   4
  -6   7   8 0.93307 3.55619   1
   5  -7  -8 0.54881 2.41944   4
  -5   7   8 -1.0557  3.0469   1
   4  -7  -8 53.3006  4.6079   4
  -4   7   8 54.0292  5.3892   1
   3  -7  -8 72.8961  5.0633   3
  -3   7   8 80.3218  5.4081   4
  -3   7   8 80.1830  5.7007   1
   2  -7  -8 3.70213 2.20953   3
  -2   7   8 0.53782 1.92260   4
   1  -7  -8 138.760   5.080   2
  -1   7   8 133.359   6.091   3
  -1   7   8 135.981   6.095   4
   0  -7  -8 22.9543  2.4898   2
   0   7   8 21.9649  2.9635   4
   0   7   8 18.9704  2.9543   3
  -1  -7  -8 1.19425 1.36831   2
   1   7   8 2.19960 1.75509   4
   1   7   8 0.28080 1.23186   3
  -2  -7  -8 105.343   4.612   2
   2   7   8 92.9180  5.3475   3
   2   7   8 101.316   5.177   4
  -3  -7  -8 36.5006  3.2039   2
   3   7   8 30.6690  3.4609   4
   3   7   8 37.0206  3.9144   3
  -4  -7  -8 12.3535  2.4374   2
   4   7   8 14.9477  2.8580   3
   4   7   8 15.4385  3.0100   4
  -5  -7  -8 13.8720  2.8361   2
   5   7   8 17.9892  2.9151   3
   5   7   8 18.6479  3.0617   4
  -6  -7  -8 -1.4139  2.2437   2
   6   7   8 1.53566 2.07407   3
   6   7   8 -0.8865  1.9891   4
  -7  -7  -8 10.1903  3.6478   2
   7   7   8 10.2516  3.4745   4
  -8  -7  -8 225.211  10.921   2
   8   7   8 211.218   9.998   4
   6  -8  -8 1.25849 3.15965   4
  -6   8   8 2.77495 4.40175   1
   5  -8  -8 79.1148  6.1039   4
  -5   8   8 76.6340  7.0942   1
   4  -8  -8 100.535   6.039   4
  -4   8   8 112.363   7.413   1
   3  -8  -8 72.8538  5.7625   3
  -3   8   8 75.7631  6.0588   4
   2  -8  -8 43.5644  4.5278   3
  -2   8   8 43.4739  4.4389   4
   1  -8  -8 17.3767  3.1653   3
  -1   8   8 26.6456  3.6121   4
   0  -8  -8 1.07571 1.89467   3
   0   8   8 0.98612 2.13149   4
  -1  -8  -8 -0.8059  1.4778   2
  -1  -8  -8 -0.1318  1.6655   3
   1   8   8 1.00837 1.35594   3
   1   8   8 -1.2916  1.8061   4
  -2  -8  -8 42.8428  3.5505   2
  -2  -8  -8 42.4304  4.3029   3
   2   8   8 44.2670  4.3142   3
   2   8   8 40.2449  4.2133   4
  -3  -8  -8 3.39874 1.85785   2
  -3  -8  -8 1.77885 1.82921   3
   3   8   8 0.71274 1.83577   4
   3   8   8 2.31650 1.56631   3
  -4  -8  -8 27.8007  3.6307   3
  -4  -8  -8 32.2485  3.6941   2
   4   8   8 34.3389  4.0931   4
  -5  -8  -8 34.6626  4.2550   2
  -5  -8  -8 33.4985  4.1987   3
   5   8   8 28.2211  3.9085   4
  -6  -8  -8 52.7425  5.2364   3
  -6  -8  -8 55.4930  5.7161   2
   6   8   8 48.9123  5.1126   4
  -7  -8  -8 0.80360 3.26025   2
   7   8   8 -0.2623  2.6086   4
  -8  -8  -8 24.4778  5.4128   2
   5  -9  -8 167.773   7.963   4
   4  -9  -8 2.70490 2.68353   4
  -4   9   8 1.54131 2.98252   4
   3  -9  -8 71.1411  6.1139   3
  -3   9   8 73.0107  6.2767   4
   2  -9  -8 4.85158 2.86879   3
  -2   9   8 3.44034 2.68401   4
   1  -9  -8 81.8669  5.8255   3
  -1   9   8 75.9233  5.9662   4
   0  -9  -8 189.354   8.147   3
   0   9   8 200.395   8.394   4
  -1  -9  -8 25.3129  3.8021   3
   1   9   8 23.0944  3.6471   4
  -2  -9  -8 27.7876  3.7093   3
   2   9   8 26.6850  3.8915   4
  -3  -9  -8 39.2639  4.5186   3
  -3  -9  -8 49.6941  4.3562   2
   3   9   8 49.3230  5.0999   4
  -4  -9  -8 38.9193  4.4371   2
  -4  -9  -8 38.5320  4.5920   3
   4   9   8 31.2243  4.2752   4
  -5  -9  -8 1.71389 2.95233   2
  -5  -9  -8 0.14287 2.92551   3
   5   9   8 0.87370 2.35338   4
  -6  -9  -8 5.09639 3.63644   3
  -6  -9  -8 4.56538 3.88533   2
   6   9   8 1.37130 2.91758   4
  -7  -9  -8 6.45362 4.55632   2
   7   9   8 9.01469 3.48300   4
  -4  10   8 61.3923  6.4706   4
   3 -10  -8 47.3815  5.9959   3
  -3  10   8 43.1063  5.6503   4
   2 -10  -8 1.00735 3.12636   3
  -2  10   8 1.89695 2.91058   4
   1 -10  -8 28.5531  4.2558   3
  -1  10   8 32.9236  4.5589   4
   0 -10  -8 38.6109  4.8806   3
   0  10   8 48.3847  5.2272   4
  -1 -10  -8 -0.9246  2.0992   3
   1  10   8 1.35601 2.36128   4
  -2 -10  -8 50.1223  5.2313   3
   2  10   8 53.4901  5.4807   4
  -3 -10  -8 4.41219 2.77142   3
   3  10   8 4.28754 2.61997   4
  -4 -10  -8 9.21556 3.48847   3
   4  10   8 10.9424  3.3873   4
  -5 -10  -8 3.89101 4.06867   2
  -5 -10  -8 9.45361 3.88369   3
   5  10   8 8.03431 3.57033   4
  -6 -10  -8 57.9798  6.9253   2
  -6 -10  -8 67.3818  6.7705   3
   6  10   8 59.9400  6.5014   4
   3 -11  -8 -2.8337  4.0521   3
  -3  11   8 -0.0869  3.7760   4
   2 -11  -8 4.28596 3.93733   3
  -2  11   8 4.04122 3.80072   4
   1 -11  -8 126.321   8.072   3
  -1  11   8 120.165   7.744   4
   0 -11  -8 56.6531  6.0594   3
   0  11   8 56.7249  6.0668   4
  -1 -11  -8 243.344  10.336   3
   1  11   8 241.000  10.586   4
  -2 -11  -8 16.9845  3.9177   3
   2  11   8 27.1953  4.5224   4
  -3 -11  -8 45.5531  5.3906   3
   3  11   8 48.7857  5.8519   4
  -4 -11  -8 6.68621 3.99502   3
   4  11   8 8.74498 4.26444   4
  -5 -11  -8 2.76585 3.92428   3
  -6 -11  -8 -2.4087  5.0314   3
   0 -12  -8 0.90927 3.44874   3
   0  12   8 2.38100 3.59467   4
  -1 -12  -8 60.6113  6.6506   3
   1  12   8 70.5720  7.2288   4
  -2 -12  -8 4.02545 3.81406   3
   2  12   8 4.76431 3.55312   4
  -2  -7   9 0.95379 4.22847   3
  -1  -7   9 0.09395 3.25585   3
   0   7  -9 85.8603  7.0259   1
   0  -7   9 90.2460  7.9489   3
  -1   7  -9 2.36838 3.07205   1
   1  -7   9 -0.7524  3.0641   3
  -2   7  -9 -0.3638  2.9941   1
   2  -7   9 1.15252 3.08410   3
  -3   7  -9 141.665   7.993   1
   3  -7   9 143.885   9.080   3
  -4   7  -9 7.53382 3.59378   1
   4  -7   9 4.34534 3.97532   3
   2   6  -9 67.4873  6.2885   1
  -2  -6   9 84.1910  7.1148   3
   1   6  -9 11.8335  3.4214   1
  -1  -6   9 9.47876 3.28206   3
   0   6  -9 159.814   8.124   1
   0  -6   9 168.593   8.555   3
  -1   6  -9 80.1650  6.2595   1
   1  -6   9 70.1342  6.5456   3
  -2   6  -9 28.7415  4.1742   1
   2  -6   9 40.2112  5.3668   3
  -3   6  -9 20.4729  4.0540   1
   3  -6   9 18.3350  4.2015   3
  -4   6  -9 116.964   7.041   1
   4  -6   9 114.291   7.832   3
  -5   6  -9 -0.5749  3.0793   1
   5  -6   9 -0.3376  3.0582   3
  -6   6  -9 62.0283  6.2586   1
   6  -6   9 61.5091  6.9211   3
  -4  -5   9 15.5137  5.5242   2
   3   5  -9 140.089   8.342   1
  -3  -5   9 146.032   9.650   2
   2   5  -9 98.9926  6.8178   1
  -2  -5   9 104.857   8.194   2
  -2  -5   9 95.0463  6.7621   3
   1   5  -9 17.0768  3.6244   1
  -1  -5   9 19.7632  3.6926   3
  -1  -5   9 23.7616  4.2764   2
   0   5  -9 185.893   8.195   1
   0  -5   9 188.232   8.305   3
  -1   5  -9 2.82039 2.18428   1
  -1   5  -9 1.44484 2.14772   2
   1  -5   9 3.78383 2.33198   3
  -2   5  -9 3.04857 2.50120   1
   2  -5   9 1.08381 2.13468   3
  -3   5  -9 0.66230 2.29151   1
   3  -5   9 -0.4798  2.0253   3
  -4   5  -9 533.682  14.178   1
   4  -5   9 537.276  15.404   3
  -5   5  -9 7.66894 3.17184   1
   5  -5   9 7.79025 3.23945   3
  -6   5  -9 27.0614  4.5119   1
   6  -5   9 30.0439  5.1366   3
  -7   5  -9 191.327   9.536   1
   7  -5   9 182.756   9.942   3
   4   4  -9 18.0692  4.3729   1
  -4  -4   9 28.5246  5.5078   2
   3   4  -9 16.7805  3.7290   1
  -3  -4   9 13.8888  4.3762   2
   2   4  -9 484.305  13.637   1
  -2  -4   9 477.197  14.722   2
  -2  -4   9 489.316  13.195   3
   1   4  -9 10.1570  2.9488   1
  -1  -4   9 10.4977  2.8721   3
  -1  -4   9 7.37934 3.13648   2
   0   4  -9 45.4067  4.5138   1
   0  -4   9 32.3948  4.2144   2
   0  -4   9 42.7201  4.4778   3
  -1   4  -9 106.130   5.829   1
   1  -4   9 111.966   6.269   3
   1  -4   9 107.260   6.148   2
  -2   4  -9 5.16147 1.94113   2
  -2   4  -9 3.48326 2.18385   1
   2  -4   9 3.99690 2.09762   3
  -3   4  -9 0.01284 1.99194   1
  -3   4  -9 -0.0002  1.6711   2
   3  -4   9 -0.9192  1.9734   3
  -4   4  -9 99.6986  5.7138   1
   4  -4   9 88.9638  6.0704   3
  -5   4  -9 24.5844  3.8204   1
   5  -4   9 23.9881  3.9513   3
  -6   4  -9 12.8825  3.3524   1
   6  -4   9 13.9976  3.5714   3
  -7   4  -9 34.2445  4.8073   1
   7  -4   9 46.1519  5.6220   3
   5   3  -9 -0.1305  3.5883   1
  -5  -3   9 6.96658 4.25449   2
   4   3  -9 117.427   7.664   1
  -4  -3   9 130.878   8.781   2
   3   3  -9 10.7267  3.3403   1
  -3  -3   9 9.18146 3.49450   2
   2   3  -9 253.016   9.355   1
  -2  -3   9 258.744   8.865   3
  -2  -3   9 261.521  10.328   2
   1   3  -9 2.99280 2.31809   1
  -1  -3   9 1.22636 2.35381   2
  -1  -3   9 1.56795 1.88990   3
   0   3  -9 30.4968  3.5888   1
   0  -3   9 33.7719  3.7715   3
   0  -3   9 37.0522  4.2616   2
  -1   3  -9 31.0537  3.5032   1
  -1   3  -9 37.5470  3.3837   2
   1  -3   9 36.6519  3.9551   2
   1  -3   9 39.3116  4.3555   3
  -2   3  -9 1.51096 1.78928   1
  -2   3  -9 0.31399 1.42895   2
   2  -3   9 0.73188 1.64119   3
  -3   3  -9 32.9788  3.0295   2
  -3   3  -9 34.2024  3.6261   1
   3  -3   9 28.5879  3.8075   3
  -4   3  -9 190.302   6.205   2
  -4   3  -9 184.923   7.151   1
   4  -3   9 184.228   7.824   3
  -5   3  -9 182.785   7.404   1
  -5   3  -9 191.538   6.589   2
   5  -3   9 173.256   7.867   3
  -6   3  -9 140.982   6.832   1
   6  -3   9 135.321   7.327   3
   7  -3   9 31.5027  4.5691   3
   5   2  -9 9.78307 3.89578   1
  -5  -2   9 5.43091 3.97168   2
   4   2  -9 284.326  10.531   1
  -4  -2   9 264.200  11.507   2
   3   2  -9 1.42703 2.53409   1
  -3  -2   9 -0.4347  2.5072   2
   2   2  -9 11.1075  2.8040   1
  -2  -2   9 3.49269 2.47291   2
  -2  -2   9 8.07269 2.35350   3
   1   2  -9 395.421  11.125   1
  -1  -2   9 390.629  10.912   3
  -1  -2   9 400.507  11.907   2
   0   2  -9 6.71745 2.41055   1
   0  -2   9 9.11829 2.56945   2
   0  -2   9 9.57499 2.20349   3
  -1   2  -9 46.1477  3.6400   2
  -1   2  -9 41.3060  3.6900   1
   1  -2   9 47.3686  4.1712   3
   1  -2   9 49.4461  4.3620   2
  -2   2  -9 345.105   8.752   2
  -2   2  -9 344.961   9.366   1
   2  -2   9 340.062  10.236   3
  -3   2  -9 1.11903 1.24600   2
  -3   2  -9 0.28976 1.60726   1
   3  -2   9 1.17547 1.50096   3
  -4   2  -9 46.5563  3.7568   1
  -4   2  -9 46.0186  3.2053   2
   4  -2   9 37.5283  4.0440   3
  -5   2  -9 23.1643  3.1833   1
  -5   2  -9 27.6529  3.0018   2
   5  -2   9 26.0475  3.6812   3
  -6   2  -9 13.8828  2.9320   1
  -6   2  -9 15.8224  2.6349   2
   6  -2   9 14.8888  3.1790   3
   7  -2   9 49.2812  4.9045   3
   5   1  -9 -0.7583  2.9848   1
  -5  -1   9 2.10574 2.96806   2
   4   1  -9 301.199  10.718   1
  -4  -1   9 303.852  11.777   2
   3   1  -9 219.008   8.631   1
  -3  -1   9 205.842   8.139   3
  -3  -1   9 219.761   9.569   2
   2   1  -9 32.9228  3.8265   1
  -2  -1   9 27.0288  3.8205   2
  -2  -1   9 34.9449  3.5439   3
   1   1  -9 81.3820  5.0087   1
  -1  -1   9 80.4690  4.6704   3
  -1  -1   9 71.7258  5.1522   2
   0   1  -9 450.242  11.256   1
   0  -1   9 459.163  11.807   3
   0  -1   9 445.539  12.215   2
  -1   1  -9 2.39097 1.76914   1
  -1   1  -9 1.36005 1.28888   2
   1  -1   9 1.23588 1.48771   3
  -2   1  -9 471.070  10.709   2
  -2   1  -9 467.560  10.956   1
   2  -1   9 474.348  12.292   3
  -3   1  -9 410.675   9.838   1
  -3   1  -9 395.406   9.515   2
   3  -1   9 386.414  11.026   3
  -4   1  -9 -0.3795  1.2346   2
  -4   1  -9 0.78857 1.52662   1
   4  -1   9 -0.3669  1.4305   3
  -5   1  -9 84.8693  4.8107   1
  -5   1  -9 90.7493  4.4973   2
   5  -1   9 83.7104  5.0951   3
  -6   1  -9 42.1099  3.6261   2
   6  -1   9 49.1088  4.5756   3
  -7   1  -9 22.7634  3.3962   2
   7  -1   9 24.4242  3.8008   3
  -8   1  -9 111.296   6.845   2
   6   0  -9 37.4395  5.6601   1
  -6   0   9 38.6471  5.7821   2
   5   0  -9 12.7156  3.6727   1
  -5   0   9 12.4821  3.8127   2
   4   0  -9 334.979  11.030   1
  -4   0   9 325.806  12.045   2
   3   0  -9 249.712   8.803   1
  -3   0   9 245.538   9.771   2
  -3   0   9 246.148   8.029   3
   2   0  -9 4.56026 2.24649   1
  -2   0   9 2.01048 2.11528   2
  -2   0   9 4.60716 1.78400   3
   1   0  -9 29.7449  3.3419   1
  -1   0   9 31.8756  3.3184   3
  -1   0   9 27.0933  3.5261   2
   0   0  -9 340.026   9.079   1
   0   0   9 341.024  10.253   2
   0   0   9 336.659   9.505   3
  -1   0  -9 8.98205 1.93610   1
  -1   0  -9 9.42811 1.79132   2
   1   0   9 3.71413 1.50437   3
  -2   0  -9 247.147   7.152   2
  -2   0  -9 252.301   7.064   1
   2   0   9 241.751   8.178   3
  -3   0  -9 628.885  12.801   1
  -3   0  -9 654.194  13.085   2
   3   0   9 617.222  14.614   3
  -4   0  -9 -0.0743  1.5279   1
  -4   0  -9 2.17963 1.37804   2
   4   0   9 -0.0411  1.5905   3
  -5   0  -9 11.1709  2.0910   2
   5   0   9 9.28350 2.37963   3
  -6   0  -9 8.89620 2.12981   2
   6   0   9 7.51426 2.25942   3
  -7   0  -9 102.656   5.683   2
   7   0   9 101.856   5.434   4
   7   0   9 89.4375  5.8155   3
  -8   0  -9 3.14744 2.78661   2
   8   0   9 0.05759 2.58267   4
  -9   0  -9 200.193  10.053   2
   9   0   9 212.008   9.131   4
   6  -1  -9 160.737   8.912   1
  -6   1   9 156.120   9.622   2
   5  -1  -9 82.0051  6.5057   1
  -5   1   9 74.9237  6.9070   2
   4  -1  -9 1.12008 2.66153   1
  -4   1   9 5.93398 2.70168   2
   3  -1  -9 342.386  10.233   1
  -3   1   9 353.277   9.470   3
  -3   1   9 301.084  10.990   2
   2  -1  -9 22.2339  3.1589   1
  -2   1   9 27.3339  3.0842   3
  -2   1   9 24.6987  3.3577   2
   1  -1  -9 17.1980  2.6888   1
  -1   1   9 15.9970  2.4378   3
  -1   1   9 21.5175  3.1018   2
   0  -1  -9 153.834   5.827   1
   0   1   9 156.858   6.542   2
   0   1   9 164.319   6.281   3
  -1  -1  -9 215.160   6.423   1
  -1  -1  -9 220.943   6.826   2
   1   1   9 217.620   7.444   3
  -2  -1  -9 32.5437  2.6817   1
  -2  -1  -9 42.6878  2.8840   2
   2   1   9 36.3960  3.6033   3
  -3  -1  -9 214.348   6.504   2
   3   1   9 224.972   7.754   3
  -4  -1  -9 84.3274  4.0726   2
   4   1   9 79.6936  4.7158   3
  -5  -1  -9 107.796   4.869   2
   5   1   9 114.399   5.735   3
   5   1   9 115.641   4.799   4
  -6  -1  -9 50.3990  4.0668   2
   6   1   9 56.1802  3.8891   4
   6   1   9 48.6320  4.5118   3
  -7  -1  -9 14.8874  2.8127   2
   7   1   9 9.05766 2.65640   4
   7   1   9 16.5482  3.2172   3
  -8  -1  -9 0.96056 2.55530   2
   8   1   9 3.10607 2.80746   4
  -9  -1  -9 25.0731  4.7418   2
   9   1   9 33.6306  4.8919   4
   6  -2  -9 46.5099  5.5746   1
  -6   2   9 57.0206  6.7157   2
   5  -2  -9 23.8282  4.0473   1
  -5   2   9 27.8529  4.5858   2
   4  -2  -9 15.4293  3.5071   1
  -4   2   9 17.5603  3.8144   2
   3  -2  -9 61.4799  4.8242   1
  -3   2   9 70.3203  4.4638   3
  -3   2   9 71.8377  5.7464   2
   2  -2  -9 191.552   7.074   1
  -2   2   9 175.098   7.523   2
  -2   2   9 192.505   6.728   3
   1  -2  -9 3.31181 1.89618   1
  -1   2   9 2.93259 1.43218   3
  -1   2   9 2.72214 1.79372   2
   0  -2  -9 703.188  14.254   1
   0   2   9 737.488  15.688   3
   0   2   9 747.376  16.196   2
  -1  -2  -9 235.646   6.958   2
  -1  -2  -9 229.997   6.461   1
   1   2   9 234.882   7.723   3
  -2  -2  -9 6.99344 1.60250   2
   2   2   9 2.47702 1.42251   3
  -3  -2  -9 361.981   8.979   2
   3   2   9 359.037   8.051   4
   3   2   9 354.015  10.227   3
  -4  -2  -9 107.579   4.612   2
   4   2   9 112.597   4.503   4
   4   2   9 113.836   5.609   3
  -5  -2  -9 4.25910 1.47407   2
   5   2   9 3.50487 1.69164   4
   5   2   9 0.25679 1.47927   3
  -6  -2  -9 0.02112 1.46502   2
   6   2   9 1.03981 1.81047   3
   6   2   9 -1.6134  1.6360   4
  -7  -2  -9 451.659  12.372   2
   7   2   9 444.418  12.942   3
   7   2   9 459.068  11.881   4
  -8  -2  -9 3.50099 2.55071   2
   8   2   9 2.52172 2.58505   4
  -9  -2  -9 1.06754 3.17294   2
   9   2   9 2.09469 3.06791   4
   6  -3  -9 35.6515  5.1543   1
  -6   3   9 51.8779  6.5615   2
   5  -3  -9 79.1563  6.2339   1
  -5   3   9 63.4516  6.2607   2
   4  -3  -9 61.2295  5.1244   1
  -4   3   9 56.9748  5.4947   2
   3  -3  -9 310.163   9.569   1
  -3   3   9 308.600   9.044   3
  -3   3   9 306.098  10.269   2
   2  -3  -9 298.501   8.949   1
  -2   3   9 291.867   9.534   2
  -2   3   9 321.490   9.055   3
   1  -3  -9 2.80135 1.84686   1
  -1   3   9 3.78057 1.49628   3
  -1   3   9 4.27470 1.82454   2
   0  -3  -9 207.138   6.538   2
   0  -3  -9 206.769   6.179   1
   0   3   9 208.617   7.154   3
  -1  -3  -9 1522.70   25.93   2
   1   3   9 1521.33   27.49   3
  -2  -3  -9 425.707   9.951   2
   2   3   9 403.437  11.202   3
   2   3   9 436.775   9.243   4
  -3  -3  -9 42.9206  2.9293   2
   3   3   9 51.6320  4.4168   3
   3   3   9 55.1982  3.2810   4
  -4  -3  -9 111.229   4.755   2
   4   3   9 113.291   5.675   3
   4   3   9 118.040   4.817   4
  -5  -3  -9 37.6607  3.3150   2
   5   3   9 46.0175  4.2672   3
   5   3   9 43.9024  3.6861   4
  -6  -3  -9 0.78740 1.43497   2
   6   3   9 2.01613 1.86606   4
   6   3   9 2.14152 1.95460   3
  -7  -3  -9 363.190  11.068   2
   7   3   9 384.999  10.849   4
  -8  -3  -9 30.5017  4.4012   2
   8   3   9 24.5856  3.9626   4
  -9  -3  -9 39.3203  5.5207   2
   9   3   9 40.4703  5.1080   4
  -7   4   9 10.4907  5.4799   2
   6  -4  -9 6.23753 4.02233   1
  -6   4   9 10.2488  4.3110   2
   5  -4  -9 32.7836  4.6990   1
  -5   4   9 32.0659  4.8770   2
   4  -4  -9 284.192   9.647   1
  -4   4   9 289.177  10.357   2
   3  -4  -9 41.9498  3.9577   1
  -3   4   9 44.6874  3.9066   3
  -3   4   9 42.8468  4.3569   2
   2  -4  -9 189.853   6.835   1
  -2   4   9 180.638   6.746   3
  -2   4   9 176.212   7.310   2
   1  -4  -9 59.1567  4.0313   1
   1  -4  -9 57.6735  3.6957   2
  -1   4   9 62.6596  4.2936   2
  -1   4   9 61.0912  3.8265   3
   0  -4  -9 1.36300 1.27100   2
   0   4   9 0.97899 1.67826   4
   0   4   9 2.58631 1.34485   3
  -1  -4  -9 491.246  10.975   2
   1   4   9 476.232  12.346   3
   1   4   9 507.094  10.645   4
  -2  -4  -9 126.668   4.920   2
   2   4   9 129.766   4.945   4
   2   4   9 118.267   5.589   3
  -3  -4  -9 403.336   9.863   2
   3   4   9 410.751   9.767   4
   3   4   9 408.088  11.153   3
  -4  -4  -9 227.108   7.207   2
   4   4   9 224.681   8.219   3
   4   4   9 235.901   7.160   4
  -5  -4  -9 35.5147  3.3854   2
   5   4   9 33.4834  3.7937   3
   5   4   9 30.7111  3.2773   4
  -6  -4  -9 46.4858  4.1810   2
   6   4   9 52.9092  4.5911   3
   6   4   9 44.5626  4.2007   4
  -7  -4  -9 135.658   7.067   2
   7   4   9 131.028   6.636   4
  -8  -4  -9 236.517  10.142   2
   8   4   9 255.194   9.749   4
  -9  -4  -9 117.692   8.896   2
   9   4   9 117.455   7.721   4
   6  -5  -9 18.6816  4.6947   1
  -6   5   9 24.7488  5.6275   2
   5  -5  -9 43.1945  5.1258   1
  -5   5   9 47.5659  5.5718   2
   4  -5  -9 21.3482  3.7414   1
  -4   5   9 22.9339  3.9941   2
   3  -5  -9 2.88324 2.51854   1
  -3   5   9 0.58022 1.94213   3
  -3   5   9 0.58644 2.13128   2
   2  -5  -9 0.92037 2.19880   1
  -2   5   9 1.68277 1.98753   2
  -2   5   9 2.20218 2.12162   4
  -2   5   9 3.97114 1.88805   3
   1  -5  -9 94.0017  4.5277   2
  -1   5   9 98.8482  4.8963   4
  -1   5   9 98.6543  5.1220   3
   0  -5  -9 78.5379  3.9754   2
   0   5   9 75.8464  4.4999   3
   0   5   9 85.6994  4.3574   4
  -1  -5  -9 159.848   5.595   2
   1   5   9 149.413   6.315   3
   1   5   9 165.362   6.038   4
  -2  -5  -9 426.187  10.233   2
   2   5   9 451.831  10.595   4
   2   5   9 431.384  11.574   3
  -3  -5  -9 152.375   5.655   2
   3   5   9 155.573   6.582   3
   3   5   9 148.470   5.841   4
  -4  -5  -9 49.9851  3.5988   2
   4   5   9 49.6348  4.5257   3
   4   5   9 51.6286  3.9750   4
  -5  -5  -9 324.424   9.370   2
   5   5   9 312.338   9.334   4
   5   5   9 314.374   9.923   3
  -6  -5  -9 2.46295 2.11740   2
   6   5   9 4.61356 2.30328   4
   6   5   9 1.22065 1.94134   3
  -7  -5  -9 14.6804  3.2794   2
   7   5   9 13.0939  3.1253   4
  -8  -5  -9 -0.1878  2.7921   2
   8   5   9 0.63397 2.88424   4
   9   5   9 9.79595 3.97158   4
   6  -6  -9 36.3039  5.6381   1
   5  -6  -9 44.2938  5.4408   1
   4  -6  -9 178.158   8.106   1
  -4   6   9 172.842   8.282   2
   3  -6  -9 194.322   7.044   2
  -3   6   9 204.122   7.800   3
  -3   6   9 185.673   7.811   2
  -3   6   9 199.029   7.847   4
   2  -6  -9 7.26255 1.98253   2
  -2   6   9 4.88852 2.01929   3
  -2   6   9 6.79420 2.51751   4
   1  -6  -9 101.295   4.689   2
  -1   6   9 105.781   5.441   4
  -1   6   9 98.8150  5.3649   3
   0  -6  -9 9.00743 1.92791   2
   0   6   9 6.31895 2.17148   4
   0   6   9 7.19952 1.96717   3
  -1  -6  -9 2.55552 1.47535   2
   1   6   9 2.68555 1.74244   3
   1   6   9 2.90638 1.89487   4
  -2  -6  -9 117.621   4.916   2
   2   6   9 105.725   5.301   4
   2   6   9 115.845   5.660   3
  -3  -6  -9 27.5845  2.9713   2
   3   6   9 28.4430  3.3036   4
   3   6   9 26.8918  3.3101   3
  -4  -6  -9 7.97475 1.99390   2
   4   6   9 10.9255  2.5438   3
   4   6   9 8.27236 2.16467   4
  -5  -6  -9 330.444   9.930   2
   5   6   9 332.130  10.195   4
   5   6   9 332.059  10.562   3
  -6  -6  -9 42.8749  4.5663   2
   6   6   9 42.0741  4.4557   4
   6   6   9 36.7106  4.2860   3
  -7  -6  -9 31.7562  4.4963   2
   7   6   9 29.3902  4.2025   4
  -8  -6  -9 106.461   8.234   2
   8   6   9 77.8168  6.7053   4
   6  -7  -9 85.9856  7.7665   1
  -6   7   9 95.8819  8.5859   1
  -5   7   9 99.2076  8.0970   1
  -4   7   9 588.994  16.275   1
   3  -7  -9 67.2252  5.6502   3
  -3   7   9 79.6647  5.9462   4
  -2   7   9 7.05873 2.36435   3
  -2   7   9 9.93086 2.88092   4
   1  -7  -9 40.3063  3.3712   2
  -1   7   9 36.3577  4.0379   3
  -1   7   9 40.9621  4.2119   4
   0  -7  -9 129.338   5.275   2
   0   7   9 134.461   6.232   4
   0   7   9 121.729   6.224   3
  -1  -7  -9 36.8884  3.1186   2
   1   7   9 38.6412  3.9553   3
   1   7   9 40.3072  3.9899   4
  -2  -7  -9 15.3590  2.4088   2
   2   7   9 10.6919  2.5589   3
   2   7   9 14.6868  2.7913   4
  -3  -7  -9 367.310   9.728   2
   3   7   9 369.546  10.750   4
   3   7   9 380.309  11.433   3
  -4  -7  -9 1.60165 1.79404   2
   4   7   9 -0.1339  1.6431   3
   4   7   9 2.00743 2.05697   4
  -5  -7  -9 239.676   8.799   2
   5   7   9 243.355   8.816   4
   5   7   9 244.972   9.408   3
  -6  -7  -9 73.8357  6.1046   2
   6   7   9 60.2532  5.6897   4
   6   7   9 69.6280  5.9249   3
  -7  -7  -9 5.67400 3.21736   2
   7   7   9 1.56701 2.73146   4
  -8  -7  -9 89.7653  8.3582   2
   8   7   9 83.6060  7.5387   4
   3  -8  -9 498.345  14.372   3
  -3   8   9 546.931  14.516   4
   2  -8  -9 35.9878  4.5752   3
  -2   8   9 32.7306  4.4329   4
   1  -8  -9 4.82683 2.58315   3
  -1   8   9 11.7535  2.9926   4
   0   8   9 96.1777  5.7007   3
   0   8   9 95.3823  5.8433   4
  -1  -8  -9 8.30898 2.14081   2
   1   8   9 8.25735 2.68746   4
   1   8   9 7.08733 2.35381   3
  -2  -8  -9 -0.0228  1.6047   2
   2   8   9 0.07570 2.01411   4
   2   8   9 -0.7941  1.4876   3
  -3  -8  -9 29.0830  3.4708   2
   3   8   9 30.7661  3.8935   4
   3   8   9 25.5414  3.6734   3
  -4  -8  -9 4.28348 2.27308   2
   4   8   9 5.45207 2.32027   3
   4   8   9 1.96339 2.21265   4
  -5  -8  -9 2.75271 2.50685   2
   5   8   9 6.86127 2.66174   4
   5   8   9 8.17742 2.65230   3
  -6  -8  -9 100.840   7.417   3
  -6  -8  -9 115.444   7.375   2
   6   8   9 106.357   6.563   4
  -7  -8  -9 12.2273  4.0736   2
   7   8   9 9.85693 3.65380   4
   4  -9  -9 0.33842 2.65195   4
   3  -9  -9 108.871   7.530   3
  -3   9   9 102.691   7.150   4
   2  -9  -9 2.40886 2.91842   3
  -2   9   9 -0.5960  2.9033   4
   1  -9  -9 95.1115  6.4622   3
  -1   9   9 113.978   6.770   4
   0  -9  -9 105.423   6.616   3
   0   9   9 95.6881  6.1774   4
  -1  -9  -9 101.276   6.317   3
   1   9   9 100.073   6.227   4
  -2  -9  -9 38.8484  4.4696   3
   2   9   9 48.2118  5.0900   4
  -3  -9  -9 38.9629  4.5790   3
  -3  -9  -9 34.9750  3.9883   2
   3   9   9 48.1438  5.1695   4
  -4  -9  -9 41.1887  4.9106   3
  -4  -9  -9 40.3305  4.5591   2
   4   9   9 36.1376  4.6098   4
  -5  -9  -9 48.9463  5.3328   2
  -5  -9  -9 52.9337  5.6179   3
   5   9   9 49.6234  5.5879   4
  -6  -9  -9 47.5638  6.0761   3
  -6  -9  -9 50.7191  6.2225   2
   6   9   9 39.6598  5.3698   4
  -7  -9  -9 2.25320 4.54865   2
   4 -10  -9 12.3992  4.1933   4
  -4  10   9 20.1915  5.4122   4
  -3  10   9 81.8706  7.4322   4
   2 -10  -9 139.027   8.111   3
  -2  10   9 128.644   8.043   4
   1 -10  -9 57.0542  5.9184   3
  -1  10   9 43.7463  5.5576   4
   0 -10  -9 491.510  15.053   3
   0  10   9 512.336  14.849   4
  -1 -10  -9 390.689  12.996   3
   1  10   9 418.031  13.235   4
  -2 -10  -9 -0.0136  2.4219   3
   2  10   9 1.76085 2.85231   4
  -3 -10  -9 1.43589 2.93760   3
   3  10   9 1.19070 2.94129   4
  -4 -10  -9 2.60816 3.25314   3
   4  10   9 8.74832 3.44147   4
  -5 -10  -9 37.0964  5.7174   3
  -5 -10  -9 34.4819  5.3683   2
   5  10   9 36.7072  5.2992   4
  -6 -10  -9 12.2352  5.5493   3
  -6 -10  -9 16.2622  5.2820   2
   2 -11  -9 99.2193  8.2713   3
  -2  11   9 100.864   8.219   4
   1 -11  -9 118.676   8.149   3
  -1  11   9 112.782   8.481   4
   0 -11  -9 0.50201 2.87186   3
   0  11   9 0.95633 3.41881   4
  -1 -11  -9 237.591  10.746   3
   1  11   9 249.061  10.690   4
  -2 -11  -9 26.4115  4.6682   3
   2  11   9 31.3555  4.9540   4
  -3 -11  -9 46.0400  5.7646   3
   3  11   9 41.0187  5.6204   4
  -4 -11  -9 227.533  10.764   3
   4  11   9 188.260   9.942   4
  -5 -11  -9 25.9099  5.8104   3
  -1  -6  10 121.139   8.315   3
   0   6 -10 11.4227  3.9903   1
   0  -6  10 5.03136 3.39019   3
  -1   6 -10 8.20570 3.45096   1
   1  -6  10 5.07271 3.34961   3
  -2   6 -10 3.14847 3.41817   1
   2  -6  10 3.98061 3.50370   3
  -3   6 -10 10.8514  3.8406   1
   3  -6  10 8.05364 3.71352   3
  -4   6 -10 42.5616  5.5412   1
   4  -6  10 34.9300  5.6454   3
  -5   6 -10 74.4122  7.1687   1
  -3  -5  10 20.7905  6.5936   2
   2   5 -10 14.1790  4.0388   1
  -2  -5  10 15.3448  4.1510   3
  -2  -5  10 13.1487  5.0098   2
   1   5 -10 31.2195  4.6054   1
  -1  -5  10 36.9726  6.1570   2
  -1  -5  10 31.6343  4.7068   3
   0   5 -10 29.0232  4.3778   1
   0  -5  10 24.0826  4.3472   3
  -1   5 -10 31.8632  4.3605   1
   1  -5  10 30.6769  4.7578   3
  -2   5 -10 28.4167  4.2076   1
   2  -5  10 21.9781  3.9879   3
  -3   5 -10 24.9021  4.1798   1
   3  -5  10 14.1625  3.6837   3
  -4   5 -10 3.58960 3.14401   1
   4  -5  10 4.82376 3.00202   3
  -5   5 -10 -0.2666  3.3549   1
   5  -5  10 -0.5408  3.1626   3
  -6   5 -10 158.302   8.626   1
   6  -5  10 146.849   9.349   3
   3   4 -10 79.4474  7.0086   1
  -3  -4  10 63.5724  7.3399   2
   2   4 -10 9.77210 3.62429   1
  -2  -4  10 13.3969  3.6826   3
  -2  -4  10 13.8433  4.4890   2
   1   4 -10 1.77430 2.80011   1
  -1  -4  10 2.86515 2.38182   3
  -1  -4  10 2.29911 3.46036   2
   0   4 -10 130.989   7.230   1
   0  -4  10 124.363   7.641   2
   0  -4  10 136.347   7.276   3
  -1   4 -10 4.75164 2.58038   1
  -1   4 -10 0.72991 2.22419   2
   1  -4  10 1.55790 2.36824   3
  -2   4 -10 0.88783 2.35011   1
  -2   4 -10 -0.4332  2.1279   2
   2  -4  10 2.74171 2.35232   3
  -3   4 -10 134.450   6.944   1
   3  -4  10 134.146   7.658   3
  -4   4 -10 17.0642  3.6184   1
   4  -4  10 18.5530  3.6909   3
  -5   4 -10 16.6796  3.6589   1
   5  -4  10 15.7023  3.7445   3
  -6   4 -10 215.345   9.195   1
   6  -4  10 196.915   9.708   3
   7  -4  10 7.64304 3.95405   3
   4   3 -10 1.73127 3.81265   1
  -4  -3  10 1.95801 3.93912   2
   3   3 -10 164.045   8.821   1
  -3  -3  10 160.834   9.646   2
   2   3 -10 124.652   7.396   1
  -2  -3  10 121.005   6.949   3
  -2  -3  10 116.140   7.642   2
   1   3 -10 6.77017 2.82978   1
  -1  -3  10 7.01362 2.96899   2
  -1  -3  10 5.33069 2.55186   3
   0   3 -10 46.0873  4.6332   1
   0  -3  10 44.4666  4.6100   3
   0  -3  10 44.1570  4.8907   2
  -1   3 -10 16.2526  3.1878   1
  -1   3 -10 16.7077  2.7655   2
   1  -3  10 16.0805  3.0370   3
  -2   3 -10 18.9890  3.3004   1
  -2   3 -10 22.0425  2.9645   2
   2  -3  10 12.4613  2.8904   3
  -3   3 -10 122.766   6.448   1
  -3   3 -10 131.793   5.686   2
   3  -3  10 117.306   6.638   3
  -4   3 -10 356.258   9.345   2
  -4   3 -10 372.680  10.676   1
   4  -3  10 336.742  11.402   3
  -5   3 -10 16.8398  3.4207   1
   5  -3  10 15.1016  3.3993   3
   6  -3  10 37.7701  4.9093   3
   7  -3  10 28.9853  4.6857   3
   4   2 -10 26.0999  4.6196   1
  -4  -2  10 20.5805  4.8964   2
   3   2 -10 64.2032  6.0129   1
  -3  -2  10 43.3606  5.6881   2
   2   2 -10 197.743   8.415   1
  -2  -2  10 193.479   9.080   2
  -2  -2  10 191.428   8.012   3
   1   2 -10 51.6681  4.8823   1
  -1  -2  10 44.9346  4.9513   2
  -1  -2  10 44.0035  4.5268   3
   0   2 -10 8.35328 2.64989   1
   0  -2  10 8.55261 2.42834   3
   0  -2  10 8.24226 2.69479   2
  -1   2 -10 30.0545  3.1811   2
  -1   2 -10 33.1254  3.7475   1
   1  -2  10 32.7051  3.9006   3
  -2   2 -10 1.39878 2.13903   1
  -2   2 -10 1.93927 1.70859   2
   2  -2  10 1.39716 1.85340   3
  -3   2 -10 37.5383  3.4192   2
  -3   2 -10 36.7728  3.7364   1
   3  -2  10 40.0998  4.4409   3
  -4   2 -10 187.223   6.509   2
  -4   2 -10 195.844   7.206   1
   4  -2  10 176.454   7.952   3
  -5   2 -10 2.35328 2.10105   2
  -5   2 -10 2.75552 2.50125   1
   5  -2  10 5.61545 2.46010   3
  -6   2 -10 87.5534  5.2585   2
   6  -2  10 65.9315  5.8110   3
   7  -2  10 22.0011  4.1139   3
   5   1 -10 -1.4946  3.7282   1
  -5  -1  10 0.22960 3.90521   2
   4   1 -10 21.4223  4.4114   1
  -4  -1  10 31.2483  5.3733   2
   3   1 -10 28.3713  4.2917   1
  -3  -1  10 29.9582  4.7970   2
   2   1 -10 45.1285  4.7146   1
  -2  -1  10 47.6725  4.5235   3
  -2  -1  10 53.1733  5.5071   2
   1   1 -10 2.82228 2.11076   1
  -1  -1  10 -0.4074  1.6012   3
  -1  -1  10 0.83068 2.15288   2
   0   1 -10 19.3469  3.2918   1
   0  -1  10 11.1283  2.7954   2
   0  -1  10 14.9228  2.6753   3
  -1   1 -10 157.541   5.997   2
  -1   1 -10 144.977   6.289   1
   1  -1  10 152.221   6.778   3
  -2   1 -10 266.640   7.974   2
  -2   1 -10 261.993   8.122   1
   2  -1  10 264.973   9.144   3
  -3   1 -10 100.673   5.159   1
  -3   1 -10 100.728   4.762   2
   3  -1  10 96.8456  5.6005   3
  -4   1 -10 167.269   5.961   2
  -4   1 -10 154.995   6.174   1
   4  -1  10 156.831   7.190   3
  -5   1 -10 64.5156  4.3378   2
   5  -1  10 69.0674  5.6817   3
  -6   1 -10 4.34707 2.16120   2
   6  -1  10 4.10560 2.43178   3
  -7   1 -10 40.0256  4.3517   2
   7  -1  10 28.1831  4.3263   3
   5   0 -10 19.4833  4.7343   1
  -5   0  10 15.8237  4.7654   2
   4   0 -10 33.2947  4.8341   1
  -4   0  10 32.8607  5.0931   2
   3   0 -10 259.218   9.836   1
  -3   0  10 268.002  10.898   2
   2   0 -10 4.35616 2.60026   1
  -2   0  10 2.14332 1.94588   3
  -2   0  10 2.90530 2.60533   2
   1   0 -10 118.183   6.113   1
  -1   0  10 106.584   6.424   2
  -1   0  10 108.475   5.590   3
   0   0 -10 70.9891  4.7586   1
   0   0  10 64.6783  4.6403   3
   0   0  10 58.3272  4.9543   2
  -1   0 -10 21.7032  2.9541   1
  -1   0 -10 20.0633  2.6889   2
   1   0  10 23.7434  3.2280   3
  -2   0 -10 558.589  12.525   2
  -2   0 -10 565.967  12.389   1
   2   0  10 559.164  13.949   3
  -3   0 -10 78.8269  4.1232   2
  -3   0 -10 75.0452  4.5950   1
   3   0  10 74.5293  4.8206   3
  -4   0 -10 60.9817  3.7968   2
   4   0  10 56.8403  5.0060   3
  -5   0 -10 55.4822  4.2351   2
   5   0  10 54.8586  5.1171   3
  -6   0 -10 19.2669  2.9199   2
   6   0  10 23.6490  3.7036   3
  -7   0 -10 24.2511  3.5538   2
   7   0  10 28.0575  4.0728   3
  -8   0 -10 233.967   9.592   2
  -9   0 -10 29.5235  5.4965   2
   5  -1 -10 4.04398 3.82729   1
  -5   1  10 2.59703 3.68035   2
   4  -1 -10 69.5876  5.9898   1
  -4   1  10 77.1476  7.0245   2
   3  -1 -10 3.46851 2.78249   1
  -3   1  10 2.16920 2.44380   2
   2  -1 -10 10.5116  2.8106   1
  -2   1  10 8.89957 2.45682   3
  -2   1  10 9.98757 2.82405   2
   1  -1 -10 185.404   7.210   1
  -1   1  10 176.573   7.894   2
  -1   1  10 185.760   7.217   3
   0  -1 -10 15.0695  2.6101   1
   0   1  10 19.9164  2.8608   3
   0   1  10 22.2160  3.2325   2
  -1  -1 -10 27.5167  3.0092   2
  -1  -1 -10 22.4578  2.9151   1
   1   1  10 20.6210  2.9489   3
  -2  -1 -10 638.106  13.472   2
   2   1  10 611.626  14.730   3
  -3  -1 -10 145.008   5.578   2
   3   1  10 147.803   6.488   3
  -4  -1 -10 24.4566  2.7534   2
   4   1  10 21.7411  3.2522   3
  -5  -1 -10 187.490   6.869   2
   5   1  10 192.226   7.728   3
  -6  -1 -10 159.521   6.475   2
   6   1  10 145.488   7.181   3
  -7  -1 -10 10.0166  2.7264   2
   7   1  10 14.6164  3.4669   3
  -8  -1 -10 79.5498  6.5019   2
  -9  -1 -10 76.0008  7.2092   2
   5  -2 -10 76.4136  6.8121   1
  -5   2  10 70.8282  7.1553   2
   4  -2 -10 12.3350  3.7296   1
  -4   2  10 12.9694  3.7596   2
   3  -2 -10 0.72874 2.70412   1
  -3   2  10 2.00222 2.33645   2
   2  -2 -10 2.90291 2.59699   1
  -2   2  10 4.37716 1.93850   3
  -2   2  10 3.09297 2.17794   2
   1  -2 -10 -0.8655  2.0816   1
  -1   2  10 -0.0953  1.4009   3
  -1   2  10 -0.1826  1.7716   2
   0  -2 -10 76.2044  4.7431   1
   0  -2 -10 82.5099  4.4620   2
   0   2  10 75.8033  4.7936   3
  -1  -2 -10 172.371   6.240   2
   1   2  10 172.997   6.952   3
  -2  -2 -10 78.9235  4.1734   2
   2   2  10 73.6963  4.7366   3
  -3  -2 -10 139.503   5.601   2
   3   2  10 128.017   6.168   3
  -4  -2 -10 1.45650 1.37955   2
   4   2  10 2.01997 1.68795   3
  -5  -2 -10 143.262   6.001   2
   5   2  10 133.569   6.654   3
  -6  -2 -10 67.1256  4.4926   2
   6   2  10 75.5468  5.3312   3
  -7  -2 -10 1.14752 2.22270   2
   7   2  10 1.20680 2.40916   4
   7   2  10 -0.7090  2.3965   3
  -8  -2 -10 35.9211  4.7356   2
   8   2  10 28.9830  4.4243   4
  -9  -2 -10 106.465   8.227   2
   9   2  10 92.9574  7.3531   4
  -6   3  10 1.41591 4.38522   2
   5  -3 -10 23.3066  4.8977   1
  -5   3  10 24.3872  4.6998   2
   4  -3 -10 50.6290  5.5945   1
  -4   3  10 48.3619  5.4840   2
   3  -3 -10 10.1996  3.2037   1
  -3   3  10 12.5007  3.3234   2
  -3   3  10 8.75289 2.85309   3
   2  -3 -10 3.16347 2.54906   1
  -2   3  10 5.58981 2.44560   2
  -2   3  10 4.37251 2.00638   3
   1  -3 -10 33.5400  3.5884   1
  -1   3  10 40.0015  4.1262   2
  -1   3  10 32.9118  3.6750   3
   0  -3 -10 37.8209  3.4629   2
   0   3  10 35.4273  3.7280   3
  -1  -3 -10 186.016   6.518   2
   1   3  10 181.062   7.304   3
  -2  -3 -10 7.82781 1.78906   2
   2   3  10 9.38638 2.25267   3
  -3  -3 -10 52.7800  3.6264   2
   3   3  10 44.8242  4.3940   3
  -4  -3 -10 2.34506 1.51848   2
   4   3  10 1.06250 1.67592   3
  -5  -3 -10 -0.4099  1.4853   2
   5   3  10 -0.2907  1.8496   4
   5   3  10 0.74635 1.74893   3
  -6  -3 -10 497.291  12.737   2
   6   3  10 489.393  13.564   3
   6   3  10 488.204  12.246   4
  -7  -3 -10 38.0645  4.4484   2
   7   3  10 31.7406  4.4238   3
   7   3  10 46.3797  4.6863   4
  -8  -3 -10 2.33697 2.94749   2
   8   3  10 4.16551 3.06455   4
  -9  -3 -10 151.239   9.213   2
   9   3  10 176.128   9.315   4
  -6   4  10 14.4399  5.1193   2
   5  -4 -10 3.76301 3.78573   1
  -5   4  10 -0.2124  3.5140   2
   4  -4 -10 6.64024 3.74363   1
  -4   4  10 2.87562 3.03024   2
   3  -4 -10 187.351   8.034   1
  -3   4  10 183.626   7.612   3
  -3   4  10 194.608   8.591   2
   2  -4 -10 85.6206  5.4541   1
  -2   4  10 70.4750  5.7376   2
  -2   4  10 79.4154  5.0736   3
   1  -4 -10 40.0696  3.4967   2
  -1   4  10 35.4347  3.7071   3
   0  -4 -10 90.8133  4.6564   2
   0   4  10 98.8572  5.3527   3
  -1  -4 -10 6.57207 1.76797   2
   1   4  10 4.37937 1.78657   3
  -2  -4 -10 1.66037 1.31787   2
   2   4  10 0.81362 1.35975   3
  -3  -4 -10 338.670   9.200   2
   3   4  10 333.916  10.450   3
   3   4  10 359.324   9.093   4
  -4  -4 -10 5.42715 1.81989   2
   4   4  10 9.95840 2.34692   4
   4   4  10 7.41213 2.27178   3
  -5  -4 -10 2.53863 1.55065   2
   5   4  10 2.06596 1.97688   3
   5   4  10 5.02332 2.09874   4
  -6  -4 -10 64.3912  5.0538   2
   6   4  10 68.6628  5.5565   3
   6   4  10 66.7240  5.0307   4
  -7  -4 -10 257.856   9.653   2
   7   4  10 256.945   9.434   4
   7   4  10 252.736   9.680   3
  -8  -4 -10 19.1596  4.2215   2
   8   4  10 18.1220  4.0364   4
   9   4  10 65.4633  6.7485   4
   5  -5 -10 2.93484 3.92574   1
  -5   5  10 9.70535 4.31099   2
   4  -5 -10 0.30214 3.10187   1
  -4   5  10 2.75874 2.97784   2
  -3   5  10 60.8174  5.1742   3
  -3   5  10 55.6639  5.2667   2
   2  -5 -10 248.676   8.178   2
  -2   5  10 262.413   8.842   3
   1  -5 -10 0.99593 1.67405   2
  -1   5  10 2.79188 1.51869   3
   0  -5 -10 15.3725  2.3132   2
   0   5  10 14.5869  2.5718   3
  -1  -5 -10 58.1928  3.8311   2
   1   5  10 67.6951  4.6170   3
  -2  -5 -10 6.11047 1.82497   2
   2   5  10 1.88671 2.21985   4
   2   5  10 0.96585 1.51920   3
  -3  -5 -10 43.6590  3.6587   2
   3   5  10 41.3381  4.2685   3
   3   5  10 44.2090  3.9398   4
  -4  -5 -10 95.9840  5.0081   2
   4   5  10 93.4564  5.2033   4
   4   5  10 91.2837  5.6381   3
  -5  -5 -10 0.53781 1.59775   2
   5   5  10 0.28978 2.14928   4
   5   5  10 1.71906 2.04815   3
  -6  -5 -10 71.1872  5.0335   2
   6   5  10 76.3866  5.3002   4
   6   5  10 70.5425  5.8970   3
  -7  -5 -10 149.024   7.723   2
   7   5  10 125.639   6.806   4
  -8  -5 -10 0.20199 3.11758   2
   8   5  10 1.21886 2.90469   4
  -4   6  10 14.9652  4.0266   2
   3  -6 -10 9.61323 2.72754   2
  -3   6  10 9.31164 3.11386   3
   2  -6 -10 55.2186  4.3227   2
  -2   6  10 51.8446  4.8381   3
   1  -6 -10 20.3237  2.9027   2
  -1   6  10 14.2685  2.8297   3
   0  -6 -10 -0.2232  1.5363   2
   0   6  10 0.05744 1.55199   3
   0   6  10 3.08401 2.48442   4
  -1  -6 -10 103.905   4.970   2
   1   6  10 91.9610  5.4954   3
   1   6  10 102.486   5.309   4
  -2  -6 -10 12.1913  2.2522   2
   2   6  10 11.0924  2.4995   3
   2   6  10 13.8482  2.8499   4
  -3  -6 -10 6.34695 1.97931   2
   3   6  10 4.20241 2.24711   4
   3   6  10 7.24163 2.31832   3
  -4  -6 -10 62.4905  4.2631   2
   4   6  10 68.2334  4.6959   4
   4   6  10 60.8945  5.4480   3
  -5  -6 -10 1.35732 2.00036   2
   5   6  10 -0.5079  1.9964   4
   5   6  10 2.62982 2.04984   3
  -6  -6 -10 14.5709  3.3381   2
   6   6  10 13.1127  3.3042   3
   6   6  10 15.0426  3.2142   4
  -7  -6 -10 73.3031  6.4746   2
   7   6  10 81.2945  6.6788   4
  -8  -6 -10 2.31674 3.31117   2
   8   6  10 2.06613 3.17496   4
  -2   7  10 2.01222 2.17861   3
   1  -7 -10 76.5716  4.6148   2
  -1   7  10 82.5073  5.6098   3
  -1   7  10 68.8391  5.4802   4
   0  -7 -10 32.8393  3.3034   2
   0   7  10 27.0015  3.7707   4
   0   7  10 25.8609  3.6136   3
  -1  -7 -10 112.972   5.212   2
   1   7  10 122.175   6.088   4
   1   7  10 118.812   6.449   3
  -2  -7 -10 94.8333  5.0003   2
   2   7  10 94.8841  5.8808   3
   2   7  10 92.2943  5.6427   4
  -3  -7 -10 14.4922  2.6330   2
   3   7  10 17.2052  2.9088   4
   3   7  10 10.5691  2.7112   3
  -4  -7 -10 3.37979 1.93770   2
   4   7  10 5.69762 2.45428   3
   4   7  10 2.53365 2.15683   4
  -5  -7 -10 -0.4349  1.9884   2
   5   7  10 -0.5692  2.1908   3
   5   7  10 -0.6131  2.4050   4
  -6  -7 -10 30.9745  4.4159   2
   6   7  10 21.5968  4.0532   3
   6   7  10 25.5680  4.1025   4
  -7  -7 -10 53.6709  5.8593   2
   7   7  10 43.0224  5.4889   4
   8   7  10 17.3260  4.6639   4
   2  -8 -10 2.33840 3.09639   3
  -2   8  10 1.87639 3.27878   4
  -1   8  10 23.8080  3.6412   3
  -1   8  10 18.8700  3.9933   4
   0  -8 -10 5.71978 2.37234   2
   0   8  10 6.32452 2.92756   4
   0   8  10 12.6802  3.0333   3
  -1  -8 -10 14.1289  2.5919   2
   1   8  10 19.9800  3.7084   4
   1   8  10 9.31636 2.74425   3
  -2  -8 -10 529.587  12.857   2
   2   8  10 549.544  15.286   3
   2   8  10 519.227  13.976   4
  -3  -8 -10 13.2818  2.7888   2
   3   8  10 11.8856  3.2154   3
   3   8  10 5.03361 3.01819   4
  -4  -8 -10 2.20556 2.20212   2
   4   8  10 1.56627 2.53582   4
   4   8  10 1.44262 2.24962   3
  -5  -8 -10 181.230   8.283   2
   5   8  10 174.916   8.259   4
   5   8  10 163.749   8.187   3
  -6  -8 -10 0.75629 3.04324   2
   6   8  10 -1.2097  2.9747   4
   6   8  10 -0.3422  2.6913   3
  -7  -8 -10 7.11792 4.02617   2
   7   8  10 2.87800 3.31762   4
  -3   9  10 29.1077  5.6007   4
   2  -9 -10 3.10407 3.28900   3
  -2   9  10 4.56633 3.94405   4
   1  -9 -10 167.984   8.695   3
  -1   9  10 185.934   9.144   4
   0  -9 -10 73.7587  6.3013   3
   0   9  10 80.8248  6.5754   4
  -1  -9 -10 2.12757 2.62899   3
   1   9  10 2.11844 2.78022   4
  -2  -9 -10 35.2043  4.6292   3
   2   9  10 30.5317  4.0912   3
   2   9  10 22.7273  4.0267   4
  -3  -9 -10 203.215   9.369   3
  -3  -9 -10 192.285   7.958   2
   3   9  10 210.510   9.085   4
   3   9  10 204.139   8.863   3
  -4  -9 -10 5.73900 3.25663   3
  -4  -9 -10 4.47611 3.11603   2
   4   9  10 4.86206 3.18073   4
  -5  -9 -10 37.5392  5.1273   2
  -5  -9 -10 43.3806  5.4816   3
   5   9  10 32.8865  5.0681   4
  -6  -9 -10 25.2440  5.3933   3
  -6  -9 -10 37.5997  5.4795   2
   6   9  10 20.0534  4.5878   4
  -3  10  10 1.36634 4.39180   4
   2 -10 -10 46.9443  6.1330   3
  -2  10  10 45.8291  6.2740   4
   1 -10 -10 82.1275  7.2764   3
  -1  10  10 97.0091  8.1489   4
   0 -10 -10 72.1632  6.6052   3
   0  10  10 60.2776  6.3380   4
  -1 -10 -10 0.46858 3.06926   3
   1  10  10 0.19392 3.36879   4
  -2 -10 -10 7.88794 3.40043   3
   2  10  10 11.9265  4.1378   4
  -3 -10 -10 10.0800  3.6097   3
   3  10  10 14.8099  4.0933   4
  -4 -10 -10 18.3819  4.3805   3
   4  10  10 19.8887  4.7835   4
  -5 -10 -10 25.4977  5.1937   3
  -5 -10 -10 21.9932  5.2827   2
   5  10  10 14.3565  4.4035   4
  -6 -10 -10 119.386   9.559   3
  -1  11  10 0.80234 4.04218   4
   0 -11 -10 56.0101  6.3495   3
   0  11  10 60.4038  6.8397   4
  -1 -11 -10 22.9915  4.7166   3
   1  11  10 16.7214  4.9758   4
  -2 -11 -10 2.70697 3.67033   3
   2  11  10 1.36140 3.37726   4
   3  11  10 72.5614  7.1651   4
  -1  -5  11 1.51641 3.58904   3
   0   5 -11 12.5946  4.2241   1
   0  -5  11 20.6013  4.3624   3
  -1   5 -11 -0.0014  3.3857   1
   1  -5  11 -0.4240  2.9256   3
  -2   5 -11 10.3601  3.7786   1
   2  -5  11 12.5530  3.7170   3
  -3   5 -11 69.2022  6.5578   1
   3  -5  11 57.0454  6.4434   3
  -4   5 -11 23.5720  4.6974   1
  -5   5 -11 64.7702  6.7279   1
  -2  -4  11 218.057  11.413   2
   1   4 -11 3.37983 3.51806   1
  -1  -4  11 3.46796 3.12672   3
  -1  -4  11 5.51059 4.31299   2
   0   4 -11 10.6051  3.8341   1
   0  -4  11 8.69107 4.00906   2
   0  -4  11 12.9721  3.5959   3
  -1   4 -11 28.4806  4.0724   2
  -1   4 -11 29.5171  4.5893   1
   1  -4  11 24.3838  4.3172   3
  -2   4 -11 12.7333  3.7023   1
  -2   4 -11 18.1241  3.8065   2
   2  -4  11 10.4725  3.2365   3
  -3   4 -11 3.93740 3.32892   1
   3  -4  11 4.16241 2.79354   3
  -4   4 -11 16.2900  4.0236   1
   4  -4  11 14.4167  3.8940   3
  -5   4 -11 12.4712  4.2422   1
   5  -4  11 12.4623  3.9701   3
   6  -4  11 2.69999 3.78963   3
   2   3 -11 312.334  12.084   1
  -2  -3  11 320.079  13.202   2
  -2  -3  11 321.574  11.422   3
   1   3 -11 13.1610  3.8136   1
  -1  -3  11 13.8130  3.5563   3
  -1  -3  11 9.17027 3.93816   2
   0   3 -11 139.711   7.647   1
   0  -3  11 148.088   7.654   3
   0  -3  11 143.600   8.254   2
  -1   3 -11 0.86206 2.39166   2
  -1   3 -11 0.26027 2.81840   1
   1  -3  11 2.44029 2.42833   3
  -2   3 -11 6.49639 3.17418   1
  -2   3 -11 8.29348 2.73398   2
   2  -3  11 8.68507 3.02538   3
  -3   3 -11 2.47246 2.93458   1
  -3   3 -11 1.72717 2.38854   2
   3  -3  11 -0.4025  2.1154   3
  -4   3 -11 24.4067  4.0944   1
  -4   3 -11 32.8390  3.7762   2
   4  -3  11 25.6220  4.1697   3
   5  -3  11 10.7003  3.4162   3
   6  -3  11 29.4552  5.0236   3
   7  -3  11 101.631   8.232   3
   3   2 -11 22.2405  4.7430   1
  -3  -2  11 25.3013  5.2292   2
   2   2 -11 61.8275  6.0016   1
  -2  -2  11 60.4328  5.7393   3
  -2  -2  11 59.7463  6.5656   2
   1   2 -11 110.133   7.099   1
  -1  -2  11 110.139   7.389   2
  -1  -2  11 90.7052  6.0819   3
   0   2 -11 26.1784  4.1359   1
   0  -2  11 20.8823  3.4593   3
   0  -2  11 27.1035  4.3594   2
  -1   2 -11 249.971   8.494   2
  -1   2 -11 257.338   9.105   1
   1  -2  11 238.715   9.491   3
  -2   2 -11 10.0231  3.0778   1
  -2   2 -11 11.8223  2.6634   2
   2  -2  11 16.2552  3.4559   3
  -3   2 -11 34.0510  3.6377   2
  -3   2 -11 31.5908  3.9823   1
   3  -2  11 30.4074  4.2392   3
  -4   2 -11 2.22608 2.21674   2
  -4   2 -11 1.86165 2.70566   1
   4  -2  11 1.89589 2.46162   3
  -5   2 -11 24.0920  3.5774   2
   5  -2  11 24.6777  4.1123   3
   6  -2  11 -0.5417  2.7379   3
   7  -2  11 -0.4478  3.5161   3
   4   1 -11 93.6161  7.8803   1
   3   1 -11 0.32752 3.55130   1
  -3  -1  11 3.30758 3.48510   2
   2   1 -11 99.4763  6.9423   1
  -2  -1  11 91.0957  6.0458   3
  -2  -1  11 81.2844  7.1871   2
   1   1 -11 89.1452  6.5278   1
  -1  -1  11 96.3932  6.9643   2
  -1  -1  11 102.429   6.218   3
   0   1 -11 5.74440 2.88787   1
   0  -1  11 11.3444  3.1474   2
   0  -1  11 6.04899 2.37635   3
  -1   1 -11 6.13599 2.68125   1
  -1   1 -11 5.21361 2.24567   2
   1  -1  11 5.68021 2.31862   3
  -2   1 -11 346.361   9.781   2
  -2   1 -11 348.369  10.084   1
   2  -1  11 339.823  11.218   3
  -3   1 -11 8.17124 2.91880   1
  -3   1 -11 9.01893 2.25136   2
   3  -1  11 9.89368 2.71374   3
  -4   1 -11 9.49806 2.29973   2
   4  -1  11 9.68530 2.87304   3
  -5   1 -11 18.6238  3.0647   2
   5  -1  11 15.6055  3.3251   3
  -6   1 -11 65.7115  5.1349   2
   6  -1  11 56.1879  5.7349   3
  -7   1 -11 11.9495  3.6026   2
   7  -1  11 12.2436  3.8779   3
   4   0 -11 264.969  11.400   1
  -4   0  11 269.137  12.100   2
   3   0 -11 116.179   8.155   1
  -3   0  11 101.813   8.166   2
   2   0 -11 18.0345  4.0672   1
  -2   0  11 17.4882  3.6124   3
  -2   0  11 19.1094  4.1397   2
   1   0 -11 87.7713  6.0416   1
  -1   0  11 90.5956  5.6622   3
  -1   0  11 82.1053  6.7109   2
   0   0 -11 34.2242  3.7601   2
   0   0 -11 33.0353  3.9341   1
   0   0  11 38.4692  4.2069   3
   0   0  11 30.5499  3.9996   2
  -1   0 -11 6.50605 2.64799   1
  -1   0 -11 6.57895 2.08476   2
   1   0  11 3.57534 1.93010   3
  -2   0 -11 328.292   9.406   2
   2   0  11 307.727  10.456   3
  -3   0 -11 100.707   5.107   2
   3   0  11 96.4725  6.0853   3
  -4   0 -11 12.8483  2.3575   2
   4   0  11 19.4381  3.2758   3
  -5   0 -11 177.480   6.842   2
   5   0  11 173.091   8.108   3
  -6   0 -11 1.59548 2.17915   2
   6   0  11 3.84228 2.60293   3
  -7   0 -11 51.1222  5.0678   2
   7   0  11 50.6828  5.6914   3
  -8   0 -11 -2.5174  3.3535   2
   4  -1 -11 136.579   9.072   1
  -4   1  11 119.781   8.646   2
   3  -1 -11 13.2720  3.9305   1
  -3   1  11 11.2326  3.5574   2
   2  -1 -11 6.44090 3.40260   1
  -2   1  11 15.5572  3.0582   3
  -2   1  11 13.4967  3.5460   2
   1  -1 -11 97.6390  6.2298   1
  -1   1  11 128.687   6.440   3
  -1   1  11 109.063   6.745   2
   0  -1 -11 49.0009  4.4395   1
   0  -1 -11 50.4108  4.2833   2
   0   1  11 46.0244  4.5630   3
  -1  -1 -11 6.44940 1.98579   2
   1   1  11 9.52763 2.42917   3
  -2  -1 -11 47.0413  3.9107   2
   2   1  11 52.0009  4.9151   3
  -3  -1 -11 520.544  12.318   2
   3   1  11 506.020  13.949   3
  -4  -1 -11 89.2270  4.8852   2
   4   1  11 83.8712  5.5305   3
  -5  -1 -11 72.7733  4.7913   2
   5   1  11 65.3450  5.6797   3
  -6  -1 -11 146.491   6.685   2
   6   1  11 152.671   7.716   3
  -7  -1 -11 0.65667 2.56368   2
   7   1  11 0.74559 2.70971   3
  -8  -1 -11 4.04977 3.50857   2
   5  -2 -11 18.3446  5.4527   1
   4  -2 -11 42.4706  5.7549   1
  -4   2  11 51.8193  6.2542   2
   3  -2 -11 11.2634  3.8743   1
  -3   2  11 27.6109  4.7119   2
   2  -2 -11 54.0284  5.1757   1
  -2   2  11 56.7136  5.0005   3
  -2   2  11 60.8716  5.8956   2
   1  -2 -11 -0.5722  2.6314   1
  -1   2  11 0.73412 1.88963   2
  -1   2  11 0.65011 1.89674   3
   0  -2 -11 54.5517  4.3693   2
   0   2  11 56.1907  4.9805   3
  -1  -2 -11 7.93926 2.02235   2
   1   2  11 5.94442 2.24708   3
  -2  -2 -11 0.94720 1.54529   2
   2   2  11 0.92420 1.59464   3
  -3  -2 -11 231.953   7.757   2
   3   2  11 213.816   8.565   3
  -4  -2 -11 1.88495 1.73241   2
   4   2  11 3.04677 2.10486   3
  -5  -2 -11 26.6815  3.3380   2
   5   2  11 29.8520  4.1405   3
  -6  -2 -11 94.0236  5.4726   2
   6   2  11 109.313   6.619   3
  -7  -2 -11 0.13235 2.31622   2
   7   2  11 2.01188 2.73696   3
  -8  -2 -11 31.7548  4.8644   2
   5  -3 -11 12.3885  5.1688   1
  -5   3  11 10.3772  4.5135   2
   4  -3 -11 0.53698 3.81706   1
  -4   3  11 8.83051 3.72873   2
   3  -3 -11 193.841   8.821   1
  -3   3  11 188.215   9.164   2
   2  -3 -11 26.7642  4.0693   1
  -2   3  11 34.1564  4.4210   2
  -2   3  11 33.0975  4.1354   3
   1  -3 -11 0.13264 1.73727   2
  -1   3  11 -0.8099  1.9802   2
  -1   3  11 1.19762 1.88339   3
   0  -3 -11 121.561   5.717   2
   0   3  11 118.787   6.167   3
  -1  -3 -11 110.633   5.305   2
   1   3  11 89.9895  5.5403   3
  -2  -3 -11 11.4950  2.2523   2
   2   3  11 11.2213  2.6479   3
  -3  -3 -11 25.7039  3.0520   2
   3   3  11 24.2558  3.4452   3
  -4  -3 -11 0.75166 1.54714   2
   4   3  11 1.18697 1.92145   3
  -5  -3 -11 32.0765  3.6045   2
   5   3  11 35.0883  4.3181   3
  -6  -3 -11 22.1111  3.2456   2
   6   3  11 28.2290  4.2745   3
  -7  -3 -11 107.976   6.561   2
   7   3  11 119.130   7.405   3
  -8  -3 -11 39.0341  5.3449   2
   5  -4 -11 154.344  10.160   1
  -5   4  11 169.487  10.069   2
   4  -4 -11 9.27660 4.11724   1
  -4   4  11 7.18771 3.68194   2
  -3   4  11 18.5603  4.1112   2
  -2   4  11 182.244   8.402   2
  -2   4  11 192.245   8.105   3
   1  -4 -11 12.7252  2.7128   2
  -1   4  11 13.3554  2.7751   3
   0  -4 -11 62.1408  4.1649   2
   0   4  11 65.0315  5.2981   3
  -1  -4 -11 178.550   6.686   2
   1   4  11 175.862   7.614   3
  -2  -4 -11 35.6804  3.3547   2
   2   4  11 39.0953  4.2143   3
  -3  -4 -11 294.244   8.834   2
   3   4  11 296.906  10.229   3
  -4  -4 -11 19.3178  2.9467   2
  -5  -4 -11 -0.4857  1.7720   2
   5   4  11 0.92004 2.17553   3
  -6  -4 -11 4.63252 2.32334   2
   6   4  11 2.52041 2.51415   3
  -7  -4 -11 93.1511  6.4510   2
   7   4  11 95.6877  6.7091   3
  -8  -4 -11 0.42043 3.16776   2
   8   4  11 3.45385 3.75079   4
   9   4  11 6.45792 4.76460   4
  -5   5  11 149.373  10.265   2
  -4   5  11 -3.3387  3.2401   2
  -3   5  11 1.21776 2.91209   2
   2  -5 -11 2.26588 2.26366   2
  -2   5  11 0.81914 2.21268   3
   1  -5 -11 59.8998  4.6075   2
  -1   5  11 65.3988  5.4211   3
   0  -5 -11 41.7157  3.8094   2
   0   5  11 47.3652  4.6775   3
  -1  -5 -11 271.760   8.552   2
   1   5  11 288.238   9.853   3
  -2  -5 -11 7.93722 2.12004   2
   2   5  11 12.0090  2.6055   3
  -3  -5 -11 61.4959  4.3903   2
   3   5  11 56.9385  5.0920   3
  -4  -5 -11 38.5054  3.9588   2
   4   5  11 39.7246  4.4957   3
  -5  -5 -11 0.43850 1.79099   2
   5   5  11 0.51240 2.51877   4
   5   5  11 1.63416 2.06490   3
  -6  -5 -11 4.81453 2.35426   2
   6   5  11 4.66503 2.64815   3
   6   5  11 1.07458 2.83660   4
  -7  -5 -11 118.899   7.352   2
   7   5  11 134.573   7.536   4
   7   5  11 119.608   7.729   3
   8   5  11 -1.8981  3.6516   4
  -4   6  11 61.3218  6.7055   2
   3  -6 -11 5.51909 2.86488   2
   2  -6 -11 19.7119  3.2785   2
  -2   6  11 21.5578  3.8259   3
   1  -6 -11 143.006   6.430   2
  -1   6  11 154.333   7.448   3
   0  -6 -11 100.806   5.220   2
   0   6  11 87.8971  5.6891   3
  -1  -6 -11 53.1747  4.2740   2
   1   6  11 64.9929  5.6220   3
  -2  -6 -11 8.26365 2.31856   2
   2   6  11 6.13851 2.40357   3
  -3  -6 -11 21.1850  3.0482   2
   3   6  11 20.6773  3.6345   3
  -4  -6 -11 3.12384 2.13974   2
   4   6  11 0.89492 2.38922   3
   4   6  11 -1.0235  2.4672   4
  -5  -6 -11 22.7308  3.5137   2
   5   6  11 17.5145  3.6823   4
   5   6  11 19.7149  3.5972   3
  -6  -6 -11 0.29422 2.32056   2
   6   6  11 0.69659 2.91246   4
   6   6  11 -0.7221  2.7024   3
  -7  -6 -11 -0.7309  2.8574   2
   7   6  11 2.88036 3.37725   4
   8   6  11 6.49853 4.31412   4
  -2   7  11 -2.1523  2.5099   3
   1  -7 -11 168.458   6.889   2
  -1   7  11 162.750   7.912   3
   0  -7 -11 45.6690  4.1111   2
   0   7  11 47.4253  4.9978   3
  -1  -7 -11 30.9746  3.5206   2
   1   7  11 31.5604  4.1634   3
  -2  -7 -11 14.9160  2.9459   2
   2   7  11 21.1872  3.5302   3
   2   7  11 11.5646  3.5254   4
  -3  -7 -11 -1.2319  1.8796   2
   3   7  11 3.15584 2.72963   4
   3   7  11 0.16953 1.97095   3
  -4  -7 -11 0.48246 1.95492   2
   4   7  11 0.76778 2.78506   4
   4   7  11 -0.9582  2.0689   3
  -5  -7 -11 82.4360  6.2514   2
   5   7  11 91.6074  6.3506   4
   5   7  11 87.0485  7.0587   3
  -6  -7 -11 15.1343  3.8604   2
   6   7  11 17.2214  3.9624   4
   6   7  11 16.1471  4.0833   3
  -7  -7 -11 1.98585 3.66493   2
   7   7  11 2.24380 3.63453   4
   2  -8 -11 103.741   7.388   3
  -1   8  11 377.871  12.308   3
   0  -8 -11 16.1893  3.2690   2
   0   8  11 17.8540  3.6204   3
  -1  -8 -11 31.2410  3.7265   2
   1   8  11 44.4386  5.1951   4
   1   8  11 24.9878  4.0687   3
  -2  -8 -11 12.3065  3.0067   2
   2   8  11 10.4965  3.6293   4
   2   8  11 7.83470 2.86869   3
  -3  -8 -11 32.2808  3.8751   2
   3   8  11 25.3310  4.1984   3
   3   8  11 35.0145  4.7261   4
  -4  -8 -11 16.0326  3.3896   2
   4   8  11 12.1578  3.7672   4
   4   8  11 11.1572  3.4802   3
  -5  -8 -11 88.2957  6.6687   2
   5   8  11 65.4764  6.2291   4
   5   8  11 62.0655  6.5784   3
  -6  -8 -11 186.553   9.459   2
   6   8  11 193.154   9.461   3
   6   8  11 194.186   9.413   4
   7   8  11 8.40237 4.07438   4
   2  -9 -11 -0.1084  3.7748   3
   1  -9 -11 189.471   9.499   3
   0  -9 -11 140.520   8.045   3
   0   9  11 147.100   8.348   4
   0   9  11 121.731   7.454   3
   1   9  11 5.40642 2.61505   3
   1   9  11 1.65127 3.69024   4
   2   9  11 2.38661 3.43877   4
   2   9  11 -1.4259  2.2038   3
  -3  -9 -11 35.9335  4.4700   2
   3   9  11 30.7843  4.9681   4
   3   9  11 27.9589  4.4355   3
  -4  -9 -11 -0.7014  2.7151   2
   4   9  11 -0.0097  3.1444   4
   4   9  11 0.79288 2.61634   3
  -5  -9 -11 1.20337 3.74740   3
  -5  -9 -11 0.09472 3.14382   2
   5   9  11 2.27305 3.04011   3
   5   9  11 0.05678 3.33594   4
  -6  -9 -11 59.1481  7.1432   3
   6   9  11 55.8466  6.5689   4
   1 -10 -11 3.34263 4.07575   3
  -1  10  11 -4.7814  4.2672   4
   0 -10 -11 260.773  11.221   3
   0  10  11 277.905  11.349   4
  -1 -10 -11 6.44444 3.82894   3
   1  10  11 3.67193 4.13130   4
  -2 -10 -11 1.82371 3.18237   3
   2  10  11 2.73575 3.47723   4
  -3 -10 -11 80.0626  7.4001   3
   3  10  11 87.0022  7.4680   4
  -4 -10 -11 3.43922 4.05307   3
   4  10  11 3.51620 3.77675   4
  -5 -10 -11 20.9700  5.3001   2
   0  11  11 -0.7568  4.9646   4
   1  11  11 48.6734  6.6203   4
   2  11  11 7.66592 4.63782   4
   0   4 -12 66.2018  6.1628   2
  -1   4 -12 1.26936 3.88890   1
  -1   4 -12 3.77951 3.83318   2
   1  -4  12 4.43463 3.34631   3
  -2   4 -12 1.76174 3.94902   1
  -3   4 -12 48.9178  5.9888   1
  -4   4 -12 -4.6260  3.9025   1
   1   3 -12 35.3773  5.5804   1
  -1  -3  12 24.1183  4.5514   3
  -1  -3  12 20.7306  5.1407   2
   0   3 -12 96.0360  7.4725   1
   0   3 -12 99.6051  6.6979   2
   0  -3  12 93.4562  7.4153   3
  -1   3 -12 49.5625  5.0480   2
  -1   3 -12 42.3044  5.3615   1
   1  -3  12 39.9483  5.4025   3
  -2   3 -12 33.8967  4.8918   1
  -2   3 -12 39.7130  4.4602   2
   2  -3  12 30.7085  4.9005   3
  -3   3 -12 111.424   7.532   1
  -3   3 -12 122.523   6.945   2
   3  -3  12 116.133   7.750   3
   4  -3  12 156.361   8.936   3
   5  -3  12 2.40515 3.06106   3
   2   2 -12 191.421  10.152   1
  -2  -2  12 177.842  10.610   2
   1   2 -12 6.96370 4.01806   1
  -1  -2  12 6.64742 3.77186   2
  -1  -2  12 1.05169 2.84202   3
   0   2 -12 61.7255  6.0068   1
   0  -2  12 64.8476  5.9811   3
  -1   2 -12 115.498   6.645   2
  -1   2 -12 134.472   7.608   1
   1  -2  12 140.868   7.923   3
  -2   2 -12 4.61510 2.61357   2
  -2   2 -12 3.17724 3.15588   1
   2  -2  12 6.28791 2.74667   3
  -3   2 -12 32.8247  3.9752   2
   3  -2  12 34.5754  4.6323   3
  -4   2 -12 137.457   6.767   2
   4  -2  12 111.843   7.402   3
  -5   2 -12 60.9245  5.3189   2
   5  -2  12 50.3806  5.7705   3
   6  -2  12 204.621  10.064   3
   2   1 -12 95.5543  7.6724   1
  -2  -1  12 107.840   8.654   2
   1   1 -12 77.3622  6.7694   1
  -1  -1  12 69.1433  6.7903   2
  -1  -1  12 72.6021  6.1558   3
   0   1 -12 72.4269  5.4972   2
   0   1 -12 73.8276  6.0572   1
   0  -1  12 78.9706  6.3537   3
  -1   1 -12 20.7349  3.3371   2
  -1   1 -12 12.2164  3.3749   1
   1  -1  12 15.7227  3.5498   3
  -2   1 -12 28.9641  3.5960   2
   2  -1  12 27.2274  4.2169   3
  -3   1 -12 42.2508  4.0809   2
   3  -1  12 30.8522  4.5000   3
  -4   1 -12 161.006   6.990   2
   4  -1  12 157.523   8.393   3
  -5   1 -12 3.84478 2.72803   2
   5  -1  12 6.70665 3.25077   3
  -6   1 -12 0.09538 2.89240   2
   6  -1  12 2.02336 3.02907   3
  -7   1 -12 232.936  10.929   2
   7  -1  12 206.511  10.360   3
   3   0 -12 13.1363  5.2312   1
   2   0 -12 78.7782  6.8218   1
  -2   0  12 92.4990  6.8906   3
  -2   0  12 77.6723  7.5076   2
   1   0 -12 11.1253  4.0403   1
  -1   0  12 5.54586 2.70688   3
  -1   0  12 5.71254 3.16950   2
   0   0 -12 38.0779  4.1333   2
   0   0 -12 38.7472  4.6967   1
   0   0  12 59.3810  5.6062   3
  -1   0 -12 164.335   7.270   2
   1   0  12 174.307   7.998   3
  -2   0 -12 22.8450  3.1947   2
   2   0  12 17.6523  3.3565   3
  -3   0 -12 0.22669 1.90137   2
   3   0  12 1.29397 2.18675   3
  -4   0 -12 248.231   8.328   2
   4   0  12 221.391   9.551   3
  -5   0 -12 2.98194 2.42635   2
   5   0  12 4.48325 2.74081   3
  -6   0 -12 4.48491 2.84965   2
   6   0  12 9.58310 3.51055   3
  -7   0 -12 4.14238 3.35291   2
   7   0  12 3.27793 3.70911   3
  -8   0 -12 117.008   8.720   2
   3  -1 -12 3.09180 4.52296   1
  -3   1  12 5.12527 3.91458   2
   2  -1 -12 55.7071  6.0496   1
  -2   1  12 44.2569  5.0626   3
  -2   1  12 45.9725  5.8996   2
   1  -1 -12 1.42825 3.17267   1
  -1   1  12 0.50021 2.71175   2
  -1   1  12 1.20484 2.34553   3
   0  -1 -12 56.8000  4.7659   2
   0   1  12 61.7333  5.4903   3
  -1  -1 -12 45.1768  4.1974   2
   1   1  12 47.4812  4.9185   3
  -2  -1 -12 245.752   8.470   2
   2   1  12 250.852   9.698   3
  -3  -1 -12 9.16230 2.39724   2
   3   1  12 5.01667 2.50526   3
  -4  -1 -12 117.717   6.043   2
   4   1  12 124.970   7.179   3
  -5  -1 -12 136.818   6.581   2
   5   1  12 117.456   7.308   3
  -6  -1 -12 3.68952 2.66195   2
   6   1  12 8.80599 3.33686   3
  -7  -1 -12 50.7641  5.3549   2
   7   1  12 45.7738  5.8919   3
   4  -2 -12 78.9629  7.6144   1
   3  -2 -12 1.23365 4.31355   1
  -3   2  12 1.25603 3.47745   2
   2  -2 -12 30.1893  5.0289   1
  -2   2  12 27.3197  4.7029   2
  -2   2  12 32.3716  4.6522   3
   1  -2 -12 14.5794  3.1896   2
  -1   2  12 8.61607 2.86554   3
  -1   2  12 6.69519 2.98943   2
   0  -2 -12 32.5060  3.7989   2
   0   2  12 34.2863  4.2297   3
  -1  -2 -12 19.5493  3.0790   2
   1   2  12 7.98064 2.77045   3
  -2  -2 -12 441.803  11.680   2
   2   2  12 417.123  13.075   3
  -3  -2 -12 7.57337 2.39166   2
   3   2  12 4.06258 2.54041   3
  -4  -2 -12 3.66192 2.13558   2
   4   2  12 7.72961 2.95032   3
  -5  -2 -12 290.757   9.866   2
   5   2  12 298.000  10.982   3
  -6  -2 -12 -0.9084  2.3172   2
   6   2  12 0.17920 2.51496   3
  -7  -2 -12 17.3405  3.7950   2
   7   2  12 13.8348  4.0107   3
   4  -3 -12 208.338  11.387   1
  -3   3  12 49.7242  6.1907   2
  -2   3  12 9.14307 3.30729   3
  -2   3  12 7.62687 3.19063   2
   1  -3 -12 14.2376  2.8948   2
  -1   3  12 23.4159  3.6509   3
   0  -3 -12 3.18233 2.14704   2
   0   3  12 3.87445 2.44534   3
  -1  -3 -12 34.8930  3.6499   2
   1   3  12 37.1657  4.3943   3
  -2  -3 -12 52.0215  4.4278   2
   2   3  12 55.2488  5.2812   3
  -3  -3 -12 14.1228  2.6470   2
   3   3  12 14.2681  3.1914   3
  -4  -3 -12 2.07596 1.93820   2
   4   3  12 -0.6205  2.0143   3
  -5  -3 -12 56.0091  5.0080   2
   5   3  12 51.7679  5.4755   3
  -6  -3 -12 73.8484  5.7221   2
   6   3  12 57.9245  6.0475   3
  -7  -3 -12 1.52372 2.89946   2
   7   3  12 0.52869 3.16090   3
  -3   4  12 3.55661 3.50538   2
   2  -4 -12 38.6304  4.2680   2
  -2   4  12 42.0450  4.9905   3
   1  -4 -12 11.9732  2.8767   2
  -1   4  12 8.32029 2.81415   3
   0  -4 -12 31.5311  3.8230   2
   0   4  12 27.0340  3.9637   3
  -1  -4 -12 1.47104 1.97658   2
   1   4  12 1.58062 1.91067   3
  -2  -4 -12 54.2144  4.4442   2
   2   4  12 43.0515  4.7365   3
  -3  -4 -12 158.002   6.693   2
   3   4  12 178.714   8.340   3
  -4  -4 -12 146.506   6.854   2
   4   4  12 154.786   7.986   3
  -5  -4 -12 1.39624 2.09806   2
   5   4  12 1.17078 2.40852   3
  -6  -4 -12 50.0248  4.9747   2
   6   4  12 53.7061  5.8242   3
  -7  -4 -12 15.8350  3.8305   2
   7   4  12 20.8491  4.4903   3
  -4   5  12 7.86728 4.92345   2
   3  -5 -12 316.810  10.816   2
   2  -5 -12 8.32854 3.05813   2
  -2   5  12 5.35537 2.92400   3
   1  -5 -12 27.9476  3.7075   2
  -1   5  12 27.4560  3.9967   3
   0  -5 -12 318.057   9.798   2
   0   5  12 316.822  11.043   3
  -1  -5 -12 115.333   5.935   2
   1   5  12 109.113   6.505   3
  -2  -5 -12 -0.0650  1.9860   2
   2   5  12 0.27602 1.81522   3
  -3  -5 -12 35.5338  4.0745   2
   3   5  12 23.3486  3.8162   3
  -4  -5 -12 45.8300  4.6728   2
   4   5  12 53.2656  5.3575   3
  -5  -5 -12 15.2647  3.1660   2
   5   5  12 19.6610  4.0091   3
  -6  -5 -12 65.0677  5.8457   2
   6   5  12 73.7593  6.9666   3
  -7  -5 -12 35.7032  5.2396   2
   7   5  12 46.9725  5.9742   3
   3  -6 -12 1.12315 3.06999   2
   2  -6 -12 129.234   6.983   2
  -2   6  12 127.794   7.781   3
   1  -6 -12 4.17937 2.58837   2
  -1   6  12 3.65514 2.71658   3
   0  -6 -12 190.852   7.761   2
   0   6  12 208.405   8.850   3
  -1  -6 -12 285.379   9.270   2
   1   6  12 274.514  10.639   3
  -2  -6 -12 0.85235 1.96396   2
   2   6  12 1.28340 2.22494   3
  -3  -6 -12 218.835   8.216   2
   3   6  12 206.720   9.246   3
  -4  -6 -12 3.90370 2.62407   2
   4   6  12 2.88064 2.69647   3
  -5  -6 -12 1.77279 2.53866   2
   5   6  12 2.48449 2.62814   3
  -6  -6 -12 54.7531  5.6711   2
   6   6  12 71.4742  6.8151   3
   7   6  12 132.300   8.877   3
  -2   7  12 117.587   8.192   3
   1  -7 -12 -0.3796  2.5564   2
  -1   7  12 0.00050 2.56959   3
   0  -7 -12 10.0055  2.9319   2
   0   7  12 4.33839 2.72421   3
  -1  -7 -12 322.500  10.289   2
   1   7  12 351.040  12.057   3
  -2  -7 -12 8.75561 2.82947   2
   2   7  12 5.87282 2.67768   3
  -3  -7 -12 -2.0569  2.2242   2
   3   7  12 0.34541 2.39384   3
  -4  -7 -12 95.1280  5.9851   2
   4   7  12 87.0870  7.3226   3
  -5  -7 -12 9.01237 3.11090   2
   5   7  12 6.18546 3.22188   3
  -6  -7 -12 0.26389 3.20322   2
   6   7  12 1.74834 3.32414   3
   7   7  12 45.6804  6.4658   4
   2  -8 -12 2.45743 4.73085   3
  -2   8  12 7.32311 3.50107   3
  -1   8  12 2.75706 2.99674   3
   0  -8 -12 45.0768  4.8436   2
   0   8  12 43.2034  5.3624   3
  -1  -8 -12 91.5440  6.1309   2
   1   8  12 107.372   7.293   3
  -2  -8 -12 74.1890  5.9144   2
   2   8  12 66.8769  6.5230   3
  -3  -8 -12 4.53428 2.85986   2
   3   8  12 4.70239 2.87454   3
  -4  -8 -12 165.494   7.854   2
   4   8  12 146.132   8.547   3
  -5  -8 -12 100.613   7.149   2
   5   8  12 83.7603  7.6660   3
   5   8  12 108.810   8.066   4
   6   8  12 -0.9567  3.5795   3
   6   8  12 2.45700 4.34292   4
   1  -9 -12 96.0975  8.2287   3
   0   9  12 6.84219 3.05362   3
   1   9  12 24.2806  4.5303   3
   2   9  12 27.0960  4.7041   3
  -3  -9 -12 12.9231  3.7083   2
   3   9  12 12.0332  4.6810   4
   3   9  12 11.5146  3.8156   3
  -4  -9 -12 15.7766  4.2276   2
   4   9  12 11.5568  3.9007   3
   4   9  12 18.6637  5.1619   4
   5   9  12 242.178  10.996   4
   2  10  12 76.6158  7.6223   4
   3  10  12 0.64293 4.53285   4
  -1   3 -13 36.0905  5.4750   2
  -2   3 -13 6.34536 3.98028   2
  -2   3 -13 4.93989 4.77960   1
   0   2 -13 47.0621  6.2751   1
   0  -2  13 35.5488  5.3098   3
  -1   2 -13 242.293  10.775   1
  -1   2 -13 247.102   9.561   2
   1  -2  13 244.780  10.829   3
  -2   2 -13 8.84667 3.50266   2
   2  -2  13 5.51285 3.36731   3
  -3   2 -13 1.03101 3.20646   2
  -4   2 -13 -1.5485  3.2851   2
   1   1 -13 -0.6628  4.3046   1
  -1  -1  13 -0.5958  3.2360   3
   0   1 -13 23.6871  5.2720   1
   0   1 -13 21.9327  4.2177   2
   0  -1  13 24.9791  4.4063   3
  -1   1 -13 112.704   6.732   2
   1  -1  13 109.156   7.378   3
  -2   1 -13 9.05054 2.98912   2
   2  -1  13 8.00638 3.31657   3
  -3   1 -13 7.57898 3.17159   2
   3  -1  13 5.28414 3.10604   3
  -4   1 -13 2.42088 2.69127   2
   4  -1  13 0.56284 2.95072   3
  -5   1 -13 -0.6712  2.9702   2
   5  -1  13 -0.2644  2.9844   3
  -6   1 -13 39.9931  5.3739   2
   2   0 -13 19.7442  5.5098   1
   1   0 -13 15.3793  5.4820   1
   1   0 -13 16.2335  4.0349   2
  -1   0  13 15.8557  4.4969   2
  -1   0  13 9.87932 3.55197   3
   0   0 -13 4.58492 2.92531   2
   0   0  13 3.55349 3.07099   3
  -1   0 -13 55.5925  5.2650   2
   1   0  13 71.1170  6.4175   3
  -2   0 -13 7.59448 2.94707   2
   2   0  13 5.73769 2.90490   3
  -3   0 -13 81.0483  5.5902   2
   3   0  13 74.9561  6.7150   3
  -4   0 -13 2.85284 2.72620   2
   4   0  13 8.68286 3.31063   3
  -5   0 -13 35.2859  4.4688   2
   5   0  13 35.5161  5.1228   3
  -6   0 -13 58.8654  5.7058   2
   6   0  13 53.3071  6.3508   3
  -1   1  13 75.0219  6.5137   3
   0  -1 -13 0.37924 2.45998   2
   0   1  13 3.80223 2.93701   3
  -1  -1 -13 1.61888 2.62906   2
   1   1  13 1.04691 2.56929   3
  -2  -1 -13 40.3837  4.2992   2
   2   1  13 58.5612  5.9757   3
  -3  -1 -13 0.07807 2.39864   2
   3   1  13 -0.6653  2.4920   3
  -4  -1 -13 49.8260  4.8684   2
   4   1  13 49.6955  5.8768   3
  -5  -1 -13 153.689   7.473   2
   5   1  13 135.407   8.301   3
  -6  -1 -13 6.07916 3.12404   2
   6   1  13 8.66150 3.74286   3
   1  -2 -13 19.9269  3.7539   2
  -1   2  13 16.4031  3.8661   3
   0  -2 -13 1.33858 2.50038   2
   0   2  13 0.41281 2.57784   3
  -1  -2 -13 2.07197 2.32357   2
   1   2  13 1.47810 2.56305   3
  -2  -2 -13 5.13395 2.43175   2
   2   2  13 5.32884 2.72933   3
  -3  -2 -13 6.48360 2.73402   2
   3   2  13 5.24192 3.05490   3
  -4  -2 -13 8.97968 2.90643   2
   4   2  13 12.2267  3.6164   3
  -5  -2 -13 94.7556  6.3743   2
   5   2  13 98.5956  7.7587   3
  -6  -2 -13 51.8254  5.2394   2
   6   2  13 57.0990  6.6384   3
   7   2  13 46.8279  6.2014   3
   2  -3 -13 0.59503 2.85545   2
   1  -3 -13 7.96726 3.08439   2
  -1   3  13 3.93034 3.06417   3
   0  -3 -13 16.2335  3.4590   2
   0   3  13 21.8292  3.9930   3
  -1  -3 -13 61.8016  5.2120   2
   1   3  13 62.7278  6.0272   3
  -2  -3 -13 30.1863  3.8814   2
   2   3  13 30.6032  4.5832   3
  -3  -3 -13 3.66888 2.42034   2
   3   3  13 3.79841 2.74915   3
  -4  -3 -13 18.7133  3.3642   2
   4   3  13 22.6618  4.0483   3
  -5  -3 -13 5.04276 2.86674   2
   5   3  13 9.93977 3.33607   3
  -6  -3 -13 20.5896  4.0007   2
   6   3  13 10.2882  4.0100   3
   7   3  13 1.21685 3.65177   3
   2  -4 -13 9.08564 3.55453   2
   1  -4 -13 2.56485 2.69937   2
  -1   4  13 1.60242 2.83990   3
   0  -4 -13 0.54346 2.52041   2
   0   4  13 -0.8857  2.6062   3
  -1  -4 -13 -0.2454  2.2711   2
   1   4  13 1.38913 2.64590   3
  -2  -4 -13 84.3043  5.6306   2
   2   4  13 85.5870  7.0996   3
  -3  -4 -13 3.12650 2.41934   2
   3   4  13 2.66010 2.46961   3
  -4  -4 -13 -0.1942  2.1529   2
   4   4  13 0.78162 2.60163   3
  -5  -4 -13 7.14254 2.92742   2
   5   4  13 6.82339 3.57601   3
  -6  -4 -13 23.9669  4.1775   2
   6   4  13 18.7797  4.3379   3
   7   4  13 25.7609  5.0422   3
   2  -5 -13 15.5025  3.9873   2
  -2   5  13 10.4752  4.2623   3
   1  -5 -13 -0.9343  2.5079   2
  -1   5  13 1.71616 3.03076   3
   0  -5 -13 43.2594  4.6385   2
   0   5  13 42.0065  5.1422   3
  -1  -5 -13 112.664   6.278   2
   1   5  13 87.7563  7.2245   3
  -2  -5 -13 1.93092 2.46524   2
   2   5  13 0.93154 2.28862   3
  -3  -5 -13 -1.7952  2.2371   2
   3   5  13 0.91393 2.25288   3
  -4  -5 -13 -2.4623  2.3320   2
   4   5  13 -0.8797  2.2448   3
  -5  -5 -13 8.18674 3.11076   2
   5   5  13 6.40456 3.26628   3
   6   5  13 -0.3467  3.2631   3
   2  -6 -13 72.5934  6.3537   2
  -2   6  13 78.3745  7.2872   3
   1  -6 -13 -0.1665  2.7241   2
  -1   6  13 -1.3564  2.8370   3
   0  -6 -13 13.2728  3.2337   2
   0   6  13 22.0248  4.1880   3
  -1  -6 -13 126.955   6.949   2
   1   6  13 132.418   8.094   3
  -2  -6 -13 -0.4312  2.2421   2
   2   6  13 4.12600 2.78806   3
  -3  -6 -13 0.04921 2.70973   2
   3   6  13 1.00024 2.70051   3
  -4  -6 -13 76.2545  6.0985   2
   4   6  13 69.9178  6.8752   3
  -5  -6 -13 1.54216 2.86338   2
   5   6  13 1.37186 3.03997   3
   6   6  13 21.1401  4.9550   3
  -2   7  13 59.6791  7.0624   3
   1  -7 -13 21.4987  4.3097   2
  -1   7  13 26.3600  5.0454   3
   0  -7 -13 10.7884  3.4000   2
   0   7  13 2.67470 3.09662   3
  -1  -7 -13 11.1624  3.4571   2
   1   7  13 10.6203  3.6138   3
  -2  -7 -13 20.9035  3.8334   2
   2   7  13 11.5014  3.8631   3
  -3  -7 -13 26.2197  4.1998   2
   3   7  13 23.7321  4.3771   3
  -4  -7 -13 10.0976  3.3576   2
   4   7  13 9.36860 3.69605   3
   5   7  13 0.94704 3.27801   3
   0  -8 -13 26.9122  5.1986   2
   0   8  13 27.0023  4.9615   3
  -1  -8 -13 -1.2070  3.3043   2
   1   8  13 -0.3804  3.0188   3
  -2  -8 -13 7.76235 3.52350   2
   2   8  13 3.18467 3.19662   3
  -3  -8 -13 35.8491  4.9024   2
  -4  -8 -13 8.10480 3.84226   2
  -3  -9 -13 17.6430  4.6855   2
  -3   0 -14 47.1590  5.8332   2
   0   1  14 0.92441 3.39881   3
   1   1  14 60.1595  6.4327   3
  -2  -1 -14 -0.0776  2.8562   2
   2   1  14 1.34450 3.10826   3
  -3  -1 -14 -1.4418  2.9325   2
  -4  -1 -14 24.5359  4.2925   2
  -1   2  14 35.0448  5.7259   3
   0   2  14 10.2106  3.6133   3
  -1  -2 -14 43.5748  4.9565   2
   1   2  14 47.7113  5.8414   3
  -2  -2 -14 17.3200  3.7275   2
   2   2  14 20.1475  4.2883   3
  -3  -2 -14 2.96940 2.93177   2
   3   2  14 0.78327 2.72251   3
  -4  -2 -14 73.8431  6.2992   2
  -1   3  14 47.8066  6.3793   3
   0   3  14 0.75732 3.09449   3
  -1  -3 -14 22.0955  3.9076   2
   1   3  14 17.2161  4.4228   3
  -2  -3 -14 80.7317  6.2299   2
   2   3  14 79.9025  7.2387   3
  -3  -3 -14 30.7432  4.3731   2
   3   3  14 32.9380  5.0903   3
  -4  -3 -14 15.9969  3.8103   2
   4   3  14 11.0773  3.9330   3
  -1   4  14 68.1784  6.9692   3
   0   4  14 26.7206  4.7081   3
  -1  -4 -14 7.24088 3.19827   2
   1   4  14 3.84953 3.42670   3
  -2  -4 -14 56.3448  5.5071   2
   2   4  14 62.5081  6.8159   3
  -3  -4 -14 82.4941  6.3685   2
   3   4  14 87.2536  7.7346   3
  -4  -4 -14 0.64934 2.95171   2
   4   4  14 3.14580 3.33178   3
   0   5  14 131.097   8.433   3
  -1  -5 -14 2.89344 2.92786   2
   1   5  14 2.47555 3.13774   3
  -2  -5 -14 5.17406 3.04819   2
   2   5  14 1.45159 2.93259   3
  -3  -5 -14 0.38381 3.06571   2
   3   5  14 0.61300 2.82446   3
  -2  -6 -14 12.8397  3.6179   2
   0   0   0    0.00    0.00   0
;
_shelx_hkl_checksum     9403
_shelx_res_file
;
TITL DPH - Minodronic acid monohydrate D-phase
CELL 0.71073 7.3668 8.9833 9.9733 75.0136 77.2716 88.5706
ZERR   2     0.0011 0.0012 0.0018  0.0017  0.0017  0.0018
LATT  1
SFAC  C  H  N O  P
UNIT  18 28 4 16 4
TEMP  21
SIZE  0.18 0.15 0.10
REM   Crystal colour: colourless
MERG  2
FMAP  2
PLAN  25
L.S.  20
BOND  $H
ACTA
WGHT    0.060000    0.106200
FVAR       0.92158
P1    5    0.513282   -0.002361    0.284230    11.00000    0.01367    0.01350 =
         0.01500   -0.00340   -0.00231    0.00313
P2    5    0.173131    0.130637    0.156807    11.00000    0.01371    0.01476 =
         0.01648   -0.00301   -0.00367    0.00114
O1    4    0.499429    0.253076    0.084840    11.00000    0.02070    0.02073 =
         0.01650   -0.00042   -0.00018   -0.00695
H1O   2    0.575824    0.302974    0.097581    11.00000    0.03902
O2    4    0.671251    0.054919    0.335548    11.00000    0.01337    0.02739 =
         0.02212   -0.00716   -0.00445    0.00260
O3    4    0.568328   -0.091739    0.174464    11.00000    0.03040    0.01922 =
         0.02024   -0.00841   -0.00293    0.00751
O4    4    0.372473   -0.108223    0.414158    11.00000    0.02394    0.01834 =
         0.01848   -0.00080   -0.00155   -0.00373
H4O   2    0.348922   -0.079577    0.496233    11.00000    0.07009
O5    4    0.222036    0.011947    0.067404    11.00000    0.02475    0.01904 =
         0.02131   -0.00841   -0.00382   -0.00089
H5O   2    0.297507    0.044479   -0.016348    11.00000    0.07151
O6    4    0.103069    0.278059    0.082597    11.00000    0.02431    0.01994 =
         0.03268   -0.00165   -0.01234    0.00592
O7    4    0.034147    0.043986    0.296282    11.00000    0.01383    0.03240 =
         0.02159   -0.00236   -0.00051   -0.00100
H7O   2   -0.079482    0.054451    0.300106    11.00000    0.04986
O8    4    0.775829    0.429566    0.095018    11.00000    0.02036    0.02576 =
         0.04041   -0.00360   -0.00437   -0.00190
H81   2    0.800279    0.515319    0.037983    11.00000    0.04932
H82   2    0.884310    0.379075    0.085899    11.00000    0.04904
N1    3    0.254820    0.674303    0.192840    11.00000    0.02593    0.01305 =
         0.02438   -0.00279    0.00085   -0.00030
H1N   2    0.276596    0.768863    0.148376    11.00000    0.04658
N2    3    0.090817    0.464683    0.315427    11.00000    0.01856    0.01116 =
         0.01786   -0.00442   -0.00371    0.00243
C1    1    0.383469    0.169426    0.215395    11.00000    0.01317    0.01307 =
         0.01419   -0.00281   -0.00171    0.00041
C2    1    0.343252    0.263520    0.328983    11.00000    0.02350    0.01560 =
         0.01915   -0.00600   -0.00704    0.00630
AFIX  23
H2A   2    0.250674    0.206139    0.409797    11.00000   -1.20000
H2B   2    0.456481    0.270498    0.361852    11.00000   -1.20000
AFIX   0
C3    1    0.276449    0.422673    0.282358    11.00000    0.01875    0.01495 =
         0.01982   -0.00700   -0.00341    0.00353
C4    1    0.374833    0.555205    0.207663    11.00000    0.02064    0.01934 =
         0.02475   -0.00766   -0.00066    0.00097
AFIX  43
H4    2    0.503017    0.563742    0.172277    11.00000   -1.20000
AFIX   0
C5    1    0.081497    0.620246    0.256999    11.00000    0.02365    0.01209 =
         0.01830   -0.00398   -0.00330    0.00208
C6    1   -0.088812    0.694237    0.272879    11.00000    0.02768    0.01638 =
         0.02733   -0.00593   -0.00800    0.00771
AFIX  43
H6    2   -0.096463    0.798412    0.229486    11.00000   -1.20000
AFIX   0
C7    1   -0.242362    0.608178    0.354008    11.00000    0.02211    0.02642 =
         0.03236   -0.01213   -0.00744    0.00793
AFIX  43
H7    2   -0.357248    0.654065    0.367005    11.00000   -1.20000
AFIX   0
C8    1   -0.229283    0.449879    0.418745    11.00000    0.01966    0.02403 =
         0.02710   -0.00753   -0.00154   -0.00174
AFIX  43
H8    2   -0.334973    0.393657    0.476551    11.00000   -1.20000
AFIX   0
C9    1   -0.064859    0.378631    0.397859    11.00000    0.02220    0.01530 =
         0.02108   -0.00377   -0.00287   -0.00181
AFIX  43
H9    2   -0.057604    0.273710    0.438479    11.00000   -1.20000
AFIX   0
HKLF 4
REM  DPH - Minodronic acid monohydrate D-phase
REM R1 =  0.0346 for    3413 Fo > 4sig(Fo)  and  0.0415 for all    4054 data
REM    218 parameters refined using      0 restraints
END
WGHT      0.0601      0.1042
REM Highest difference peak  0.554,  deepest hole -0.277,  1-sigma level  0.075
Q1    1   0.2813  0.1421  0.1877  11.00000  0.05    0.55
Q2    1   0.6039  0.0392  0.3040  11.00000  0.05    0.53
Q3    1   0.4470  0.0852  0.2422  11.00000  0.05    0.50
Q4    1   0.5688 -0.0517  0.2294  11.00000  0.05    0.45
Q5    1   0.0848  0.5437  0.2980  11.00000  0.05    0.45
Q6    1   0.1505  0.2173  0.1106  11.00000  0.05    0.44
Q7    1   0.4348 -0.0553  0.3592  11.00000  0.05    0.44
Q8    1  -0.1421  0.4174  0.4143  11.00000  0.05    0.43
Q9    1   0.3360  0.4869  0.2521  11.00000  0.05    0.43
Q10   1  -0.2280  0.5264  0.3764  11.00000  0.05    0.42
Q11   1  -0.1597  0.6420  0.3027  11.00000  0.05    0.42
Q12   1   0.3145  0.6162  0.2044  11.00000  0.05    0.42
Q13   1   0.3078  0.3414  0.3056  11.00000  0.05    0.41
Q14   1   0.2097  0.0589  0.1134  11.00000  0.05    0.41
Q15   1  -0.0058  0.6542  0.2644  11.00000  0.05    0.38
Q16   1   0.1010  0.0817  0.2323  11.00000  0.05    0.38
Q17   1   0.6206 -0.0355  0.1654  11.00000  0.05    0.36
Q18   1   0.1819  0.4461  0.3170  11.00000  0.05    0.36
Q19   1   0.0092  0.4233  0.3695  11.00000  0.05    0.35
Q20   1   0.1634  0.6503  0.2433  11.00000  0.05    0.32
Q21   1   0.1632  0.6386  0.2041  11.00000  0.05    0.31
Q22   1   0.4380  0.2171  0.1612  11.00000  0.05    0.31
Q23   1   0.3693  0.1959  0.2730  11.00000  0.05    0.30
Q24   1   0.1719  0.3163  0.0777  11.00000  0.05    0.28
Q25   1   0.6270  0.0992  0.3652  11.00000  0.05    0.28
;
_shelx_res_checksum     87076
_shelxl_version_number     2014/6
