# Supplementary material for: Crystal structure of zwitterionic 3-(2-hy­droxy-2-phospho­nato-2-phosphono­eth­yl)imidazo[1,2-a]pyridin-1-ium monohydrate (minodronic acid monohydrate): a redetermination
Source: Acta Crystallogr E Crystallogr Commun. 2015 Jan 1;71(Pt 1):51–4. doi: 10.1107/S2056989014026863 (PMC4331878; doi:10.1107/S2056989014026863)
Supplement: Supplementary file 2 [file e-71-00051-Isup2.hkl]

#
# h,k,l, Fc-squared, Fo-squared, sigma(Fo-squared), status flag
#
data_I
_shelx_title ' DPH - Minodronic acid hydrate D-phase'
_shelx_refln_list_code          4
_shelx_F_calc_maximum      106.25
_exptl_crystal_F_000       352.00
_reflns_d_resolution_high  0.6647

loop_
 _space_group_symop_operation_xyz
 'x, y, z'
 '-x, -y, -z'

_cell_length_a     7.3668
_cell_length_b     8.9833
_cell_length_c     9.9733
_cell_angle_alpha  75.014
_cell_angle_beta   77.272
_cell_angle_gamma  88.571

_shelx_F_squared_multiplier     1.000

loop_
 _refln_index_h
 _refln_index_k
 _refln_index_l
 _refln_F_squared_calc
 _refln_F_squared_meas
 _refln_F_squared_sigma
 _refln_observed_status
   1   0   0        204.84        242.95         3.02 o
   2   0   0         31.08         35.24         0.95 o
   3   0   0        475.63        408.29         5.25 o
   4   0   0        156.56        144.13         2.78 o
   5   0   0         92.16         89.00         2.41 o
   6   0   0         15.82         18.48         1.52 o
   7   0   0        838.70        744.26         9.73 o
   8   0   0         68.31         59.10         3.18 o
   9   0   0         90.49         88.71         7.75 o
  10   0   0         12.08         11.23         2.73 o
 -10   1   0          2.57          2.47         2.27 o
  -9   1   0        140.78        146.85         5.13 o
  -8   1   0          2.23          2.14         1.33 o
  -7   1   0         18.47         15.97         1.62 o
  -6   1   0       1015.74        912.75        11.69 o
  -5   1   0          4.10          1.52         0.63 o
  -4   1   0         44.24         46.52         1.55 o
  -3   1   0         41.17         65.76         1.58 o
  -2   1   0       2951.54       3276.18        23.32 o
  -1   1   0        854.02        961.52        16.16 o
   0   1   0        559.62        661.06         6.42 o
   1   1   0       5541.01       6039.97        74.76 o
   2   1   0        270.21        271.38         3.29 o
   3   1   0        863.46        864.20         8.64 o
   4   1   0        190.95        181.34         3.23 o
   5   1   0        248.78        258.16         4.38 o
   6   1   0       1605.02       1519.68        15.79 o
   7   1   0         37.35         38.58         2.42 o
   8   1   0         32.64         31.11         2.50 o
   9   1   0         38.55         28.77         2.83 o
  10   1   0         35.69         34.68         3.07 o
 -10   2   0         12.95         18.08         4.68 o
  -9   2   0         10.11          7.64         2.07 o
  -8   2   0        130.56        125.30         6.63 o
  -7   2   0          0.04          1.14         1.03 o
  -6   2   0        301.81        259.68         4.77 o
  -5   2   0        138.30        136.87         2.98 o
  -4   2   0          2.14          0.82         0.49 o
  -3   2   0          1.47          1.11         0.34 o
  -2   2   0        402.83        359.29         3.40 o
  -1   2   0        357.11        378.38         4.39 o
   0   2   0       2741.74       3029.03        21.44 o
   1   2   0       1644.19       1721.75        12.68 o
   2   2   0       1040.93       1143.56         8.95 o
   3   2   0         42.05         42.35         1.02 o
   4   2   0       2559.33       2426.80        21.90 o
   5   2   0          8.18          7.08         1.15 o
   6   2   0         61.76         58.28         2.88 o
   7   2   0        392.49        399.56         6.85 o
   8   2   0         18.65         16.32         2.23 o
   9   2   0          5.49          5.63         2.07 o
  10   2   0         39.03         40.29         4.43 o
 -10   3   0          2.59          3.25         2.98 o
  -9   3   0          9.12          9.56         3.41 o
  -8   3   0        609.39        577.50        14.97 o
  -7   3   0         14.63         10.91         1.52 o
  -6   3   0         84.37         72.74         2.56 o
  -5   3   0        288.81        251.03         3.50 o
  -4   3   0        100.56         98.13         2.24 o
  -3   3   0        211.79        235.14         2.84 o
  -2   3   0       1292.73       1242.40        11.61 o
  -1   3   0        347.75        368.19         4.30 o
   0   3   0       1247.48       1366.52        12.40 o
   1   3   0        287.67        366.13         3.59 o
   2   3   0         87.10         86.81         1.73 o
   3   3   0        109.29        117.32         1.93 o
   4   3   0       2540.38       2553.75        19.53 o
   5   3   0       1362.15       1384.32        14.17 o
   6   3   0         44.24         44.22         2.31 o
   7   3   0        435.03        424.97        10.09 o
   8   3   0         77.44         82.12         3.79 o
   9   3   0         16.21         11.25         2.43 o
  10   3   0         20.16         30.45         5.63 o
  -9   4   0         44.23         46.88         4.24 o
  -8   4   0         84.44         77.16         7.19 o
  -7   4   0        224.37        225.44         6.32 o
  -6   4   0        259.83        224.61         4.76 o
  -5   4   0        332.17        333.88         7.87 o
  -4   4   0        257.55        233.34         3.89 o
  -3   4   0          0.03          2.15         0.64 o
  -2   4   0       2013.92       2096.01        18.88 o
  -1   4   0        468.78        431.28         5.13 o
   0   4   0         42.14         34.79         0.95 o
   1   4   0        372.41        353.16         3.83 o
   2   4   0        238.51        231.96         2.97 o
   3   4   0        418.96        416.75         4.96 o
   4   4   0       1072.92       1032.97         9.25 o
   5   4   0       1344.52       1310.63        11.52 o
   6   4   0          2.21          1.88         1.05 o
   7   4   0        197.42        221.94         5.08 o
   8   4   0        326.30        338.82        11.43 o
   9   4   0         22.39         20.02         3.72 o
  -9   5   0         15.77         16.06         3.16 o
  -8   5   0         60.77         64.88         4.41 o
  -7   5   0        347.96        327.81        15.85 o
  -6   5   0         31.84         25.04         2.95 o
  -5   5   0         60.10         51.30         2.24 o
  -4   5   0       2889.23       2818.56        25.64 o
  -3   5   0         54.83         54.90         1.96 o
  -2   5   0        131.74        125.44         2.72 o
  -1   5   0        369.32        338.72         4.67 o
   0   5   0         10.14         12.66         0.94 o
   1   5   0          0.12          0.25         0.40 o
   2   5   0          5.28          7.77         0.75 o
   3   5   0        476.80        456.68         5.12 o
   4   5   0         76.07         73.86         2.68 o
   5   5   0        643.34        612.13         6.74 o
   6   5   0         59.63         56.09         2.78 o
   7   5   0         36.62         35.89         2.61 o
   8   5   0         92.94         86.86         5.47 o
   9   5   0         14.75         16.26         3.59 o
  -9   6   0         22.98         24.97         4.70 o
  -8   6   0         50.01         52.03         4.20 o
  -7   6   0        216.15        236.80         6.95 o
  -6   6   0        300.02        291.70         7.35 o
  -5   6   0         52.39         53.31         2.45 o
  -4   6   0         19.27         20.82         1.58 o
  -3   6   0       1261.70       1150.64        12.43 o
  -2   6   0        289.45        303.76         4.83 o
  -1   6   0         94.87         88.25         3.07 o
   0   6   0         30.77         32.69         1.55 o
   1   6   0        128.84        145.57         2.75 o
   2   6   0        889.94        862.29         8.22 o
   3   6   0          1.58          2.34         0.70 o
   4   6   0        149.89        152.33         2.99 o
   5   6   0        169.17        169.82         6.60 o
   6   6   0         22.63         20.27         2.05 o
   7   6   0         32.21         30.04         4.04 o
   8   6   0          7.16          4.87         3.30 o
   9   6   0        278.05        311.94        17.62 o
  -8   7   0         33.98         40.30         3.93 o
  -7   7   0        206.14        224.11         6.98 o
  -6   7   0        257.08        263.55        12.01 o
  -5   7   0          2.54          1.71         1.08 o
  -4   7   0        464.32        475.21         6.23 o
  -3   7   0         56.20         60.25         2.61 o
  -2   7   0          4.68          8.62         2.21 o
  -1   7   0        246.83        205.31         4.74 o
   0   7   0       1337.04       1199.82        12.62 o
   1   7   0          2.54          1.96         0.76 o
   2   7   0        116.85        107.69         2.48 o
   3   7   0       1841.92       1827.02        15.62 o
   4   7   0         14.36         15.83         1.41 o
   5   7   0         14.99         11.21         1.75 o
   6   7   0         18.51         12.65         4.45 o
   7   7   0         20.16         20.53         3.35 o
   8   7   0         71.01         81.45         5.82 o
  -8   8   0          0.53         -1.26         2.36 o
  -7   8   0        131.62        151.26         8.69 o
  -6   8   0        509.50        511.83        14.26 o
  -5   8   0         55.93         57.45         3.80 o
  -4   8   0         39.73         38.27         2.54 o
  -3   8   0        915.51        847.48        12.62 o
  -2   8   0        176.85        166.81         4.22 o
  -1   8   0         53.80         45.06         2.36 o
   0   8   0        338.80        319.68         5.40 o
   1   8   0        408.60        386.29         6.05 o
   2   8   0        198.85        193.88         4.12 o
   3   8   0        405.08        412.67         5.68 o
   4   8   0         29.36         28.28         1.94 o
   5   8   0         21.05         25.03         4.92 o
   6   8   0         99.55        101.62         6.85 o
   7   8   0         32.69         29.94         3.98 o
  -7   9   0         14.74         14.47         3.76 o
  -6   9   0        147.09        148.95        12.87 o
  -5   9   0         32.51         27.27         2.46 o
  -4   9   0         24.53         26.02         2.33 o
  -3   9   0        534.97        543.05         8.48 o
  -2   9   0         33.99         27.60         2.15 o
  -1   9   0         30.78         27.49         2.10 o
   0   9   0        175.41        185.39         4.34 o
   1   9   0        541.90        538.14         7.89 o
   2   9   0        100.23         97.92         3.31 o
   3   9   0        128.59        127.30         3.96 o
   4   9   0        350.98        351.43        10.97 o
   5   9   0         80.57         69.71         6.61 o
   6   9   0          0.03         -0.71         4.59 o
   7   9   0         78.30         67.77         8.65 o
  -6  10   0         14.48         12.31         2.95 o
  -5  10   0         69.83         73.83         3.98 o
  -4  10   0         26.17         26.62         2.64 o
  -3  10   0        128.49        127.19         5.92 o
  -2  10   0        412.99        410.77         7.40 o
  -1  10   0         35.82         35.44         3.00 o
   0  10   0         11.06          9.53         1.70 o
   1  10   0         70.91         66.35         3.18 o
   2  10   0          9.54         10.66         1.90 o
   3  10   0         21.43         26.60         3.25 o
   4  10   0         56.05         67.43         4.82 o
  -5  11   0         31.91         32.65         3.26 o
  -4  11   0         20.22         18.42         2.79 o
  -3  11   0         54.28         49.13         3.47 o
  -2  11   0        464.81        440.29         8.22 o
  -1  11   0         45.20         43.22         3.18 o
   0  11   0         76.04         78.19         3.95 o
   1  11   0        296.70        303.89         8.63 o
   2  11   0         47.52         41.88         4.17 o
   3  11   0         14.92         14.72         4.46 o
   4  11   0         37.70         37.43         6.43 o
  -4  12   0        231.51        261.77        12.30 o
  -3  12   0          4.32          3.23         2.74 o
  -2  12   0          0.69         -0.43         2.21 o
  -1  12   0        396.04        394.28         8.56 o
   0  12   0          0.01          1.21         2.90 o
   1  12   0        298.75        319.68        13.68 o
   2  12   0         40.26         50.49         6.87 o
   3  12   0          4.38          4.46         4.96 o
  -2 -12   1         66.89         77.85         8.54 o
  -1 -12   1          0.11         -2.77         3.90 o
   0 -12   1          7.93          6.40         4.25 o
   1 -12   1         25.68         25.68         3.73 o
   2 -12   1         14.79         15.61         3.36 o
   3 -12   1        147.99        162.46         9.76 o
  -3 -11   1         27.25         34.69         6.11 o
  -2 -11   1         12.41         14.22         4.61 o
  -1 -11   1         11.44          8.84         2.56 o
   0 -11   1         77.20         77.64         7.86 o
   1 -11   1        131.64        130.75         6.28 o
   2 -11   1         19.45         26.09         2.82 o
   3 -11   1         14.28         10.03         2.36 o
   4 -11   1        191.15        197.51         5.82 o
   5 -11   1         48.79         48.42         4.71 o
  -4 -10   1         89.66        123.31         8.79 o
  -3 -10   1         88.72         92.60         7.61 o
  -2 -10   1        121.87        136.22         5.27 o
  -1 -10   1         10.52         10.17         2.51 o
   0 -10   1          5.03          3.91         1.55 o
   1 -10   1        235.44        253.65         9.27 o
   2 -10   1         68.37         66.07         4.70 o
   3 -10   1          3.52          4.18         1.78 o
   4 -10   1         30.39         29.48         3.39 o
   5 -10   1         31.55         32.58         4.53 o
   6 -10   1          0.20          0.40         2.38 o
  -4  -9   1         20.12         20.02         2.89 o
  -3  -9   1         58.73         54.51         2.96 o
  -2  -9   1        110.17        110.78         6.31 o
  -1  -9   1         59.95         63.68         2.89 o
   0  -9   1        324.26        281.99         5.52 o
   1  -9   1        108.55         92.36         3.36 o
   2  -9   1          0.46          1.69         1.24 o
   3  -9   1          1.81          1.97         1.30 o
   4  -9   1         70.85         66.94         2.95 o
   5  -9   1        162.97        160.90         4.77 o
   6  -9   1          3.70          0.16         1.98 o
   7  -9   1          9.84          6.85         2.77 o
  -7  -8   1         43.97         56.58         7.74 o
  -6  -8   1        160.97        186.07        10.68 o
  -5  -8   1          5.06          5.47         2.40 o
  -4  -8   1         24.66         20.37         1.82 o
  -3  -8   1         42.67         41.33         2.44 o
  -2  -8   1         14.38         14.05         1.85 o
  -1  -8   1         33.66         42.59         2.36 o
   0  -8   1        323.73        320.08         5.53 o
   1  -8   1         73.34         56.71         2.53 o
   2  -8   1        126.30        112.15         4.26 o
   3  -8   1          0.15          0.01         1.00 o
   4  -8   1          3.02          2.30         1.06 o
   5  -8   1        346.30        360.70        16.98 o
   6  -8   1          0.49         -0.39         1.60 o
   7  -8   1          1.12         -0.02         2.04 o
   8  -8   1         18.01          8.94         4.35 o
  -8  -7   1         40.76         36.27         6.91 o
  -7  -7   1          1.04          3.73         4.08 o
  -6  -7   1          2.82          2.55         1.84 o
  -5  -7   1         29.15         32.61         3.19 o
  -4  -7   1         59.28         65.87         2.44 o
  -3  -7   1        187.54        186.16         3.54 o
  -2  -7   1          2.32          2.27         0.86 o
  -1  -7   1        764.40        696.77         8.56 o
   0  -7   1        252.74        232.43         9.37 o
   1  -7   1         28.95         26.18         1.72 o
   2  -7   1         31.37         36.65         2.05 o
   3  -7   1         37.08         27.22         2.49 o
   4  -7   1         18.75         15.06         3.24 o
   5  -7   1        496.47        460.82        15.02 o
   6  -7   1        147.55        166.93         5.47 o
   7  -7   1         21.77         18.67         2.70 o
   8  -7   1        191.51        188.36         6.97 o
  -8  -6   1         63.96         76.18         8.35 o
  -7  -6   1          6.79          5.79         2.06 o
  -6  -6   1         10.26          7.08         1.69 o
  -5  -6   1         21.92         15.26         1.71 o
  -4  -6   1        335.27        340.81         4.82 o
  -3  -6   1        542.22        525.76         6.09 o
  -2  -6   1          3.01          2.48         0.76 o
  -1  -6   1         98.61        101.65         2.20 o
   0  -6   1         46.21         53.41         1.90 o
   1  -6   1        355.05        342.02         5.10 o
   2  -6   1        180.95        160.69         3.43 o
   3  -6   1       1482.91       1546.28        15.78 o
   4  -6   1        183.61        159.17         3.64 o
   5  -6   1        135.06        141.75         3.70 o
   6  -6   1        148.49        150.38         4.98 o
   7  -6   1         29.46         29.45         5.61 o
   8  -6   1         56.86         55.53         4.40 o
   9  -6   1         35.41         33.99         4.07 o
  -8  -5   1        157.56        154.36         6.76 o
  -7  -5   1        109.97        106.55         4.04 o
  -6  -5   1         11.23          5.52         1.47 o
  -5  -5   1         84.83         78.54         2.79 o
  -4  -5   1        188.74        185.47         3.20 o
  -3  -5   1        914.94        879.84         8.40 o
  -2  -5   1        138.01        131.69         2.42 o
  -1  -5   1          2.63          1.68         0.50 o
   0  -5   1        246.90        286.90         3.47 o
   1  -5   1         92.74        118.99         2.59 o
   2  -5   1         47.91         40.95         1.94 o
   3  -5   1        197.94        203.13         3.76 o
   4  -5   1         21.44         14.74         1.27 o
   5  -5   1         41.84         37.85         2.66 o
   6  -5   1        276.84        264.89         6.43 o
   7  -5   1         45.36         37.08         5.19 o
   8  -5   1         21.99         17.81         4.30 o
   9  -5   1        464.91        505.01        11.64 o
  -9  -4   1         11.25         14.69         2.80 o
  -8  -4   1         28.30         31.87         2.86 o
  -7  -4   1        196.38        220.93         5.29 o
  -6  -4   1         61.16         54.88         3.24 o
  -5  -4   1         12.04          6.44         1.69 o
  -4  -4   1        116.90        110.50         2.26 o
  -3  -4   1        242.05        245.22         3.33 o
  -2  -4   1        141.11        183.15         2.67 o
  -1  -4   1        391.06        415.49         4.34 o
   0  -4   1         21.83         27.22         1.38 o
   1  -4   1        428.29        443.88         6.08 o
   2  -4   1        209.55        190.37         3.20 o
   3  -4   1        414.83        381.45         5.51 o
   4  -4   1        194.77        219.89         4.49 o
   5  -4   1        181.72        171.24         2.92 o
   6  -4   1          2.45          3.47         1.23 o
   7  -4   1          1.16         -0.11         1.21 o
   8  -4   1          5.06          2.19         1.64 o
   9  -4   1         37.06         37.51         5.40 o
  10  -4   1        175.48        173.41        12.37 o
 -10  -3   1        174.74        205.61         8.37 o
  -9  -3   1         20.66         22.05         2.94 o
  -8  -3   1          3.42          2.36         1.73 o
  -7  -3   1        136.13        129.28         6.61 o
  -6  -3   1         59.75         58.87         4.70 o
  -5  -3   1        444.90        437.52         6.25 o
  -4  -3   1        483.57        472.96         5.06 o
  -3  -3   1        376.24        428.68         4.53 o
  -2  -3   1         74.66         63.58         1.65 o
  -1  -3   1        161.17        157.28         2.12 o
   0  -3   1         17.60         22.53         0.76 o
   1  -3   1       4638.37       4941.29        40.67 o
   2  -3   1       3249.41       3652.74        30.78 o
   3  -3   1        632.27        699.76         7.47 o
   4  -3   1          6.59          5.15         0.61 o
   5  -3   1        381.18        384.66         4.58 o
   6  -3   1         34.14         35.43         2.01 o
   7  -3   1        375.25        359.15         6.62 o
   8  -3   1         27.87         25.51         2.78 o
   9  -3   1          9.16          8.42         2.79 o
  10  -3   1        193.45        185.63        21.07 o
 -10  -2   1          0.06          1.55         3.26 o
  -9  -2   1         70.15         74.71         6.34 o
  -8  -2   1          0.23          0.42         1.44 o
  -7  -2   1         41.24         37.67         2.41 o
  -6  -2   1         83.50         83.79         2.75 o
  -5  -2   1        968.71        960.68        10.60 o
  -4  -2   1        414.80        454.74         5.82 o
  -3  -2   1        230.06        286.23         3.21 o
  -2  -2   1          0.04          2.92         0.37 o
  -1  -2   1        876.77        970.43         8.88 o
   0  -2   1         45.46         39.48         0.90 o
   1  -2   1       5997.86       6404.71        53.14 o
   2  -2   1       5869.66       6455.48        45.25 o
   3  -2   1        154.23        159.80         2.43 o
   4  -2   1       1058.30       1088.68         9.20 o
   5  -2   1        232.62        223.39         4.71 o
   6  -2   1          6.60          5.96         1.01 o
   7  -2   1         81.29         81.61         3.80 o
   8  -2   1        202.65        199.90         4.97 o
   9  -2   1          8.64          9.01         2.80 o
  10  -2   1         72.25         54.63         4.70 o
 -10  -1   1         59.39         65.72         4.34 o
  -9  -1   1         10.16          9.86         2.15 o
  -8  -1   1          0.01         -0.05         1.32 o
  -7  -1   1          0.49          0.60         1.11 o
  -6  -1   1        891.73        860.74        10.50 o
  -5  -1   1        138.43        134.71         4.65 o
  -4  -1   1        101.07        109.26         2.51 o
  -3  -1   1       3481.91       3648.99        30.98 o
  -2  -1   1          7.17          8.65         0.50 o
  -1  -1   1        149.37        121.82         1.48 o
   0  -1   1       1418.27       1548.29        11.14 o
   1  -1   1        842.83        967.82         7.19 o
   2  -1   1       1236.32       1349.29        10.13 o
   3  -1   1        358.20        403.78         3.91 o
   4  -1   1        117.15        126.61         2.51 o
   5  -1   1         31.98         27.51         1.61 o
   6  -1   1        144.80        139.54         3.34 o
   7  -1   1          6.34          7.14         1.52 o
   8  -1   1        359.52        333.80         6.34 o
   9  -1   1         56.06         52.20         3.71 o
  10  -1   1         71.21         72.64         4.30 o
 -10   0   1         21.99         21.58         3.16 o
  -9   0   1         12.30         13.10         2.32 o
  -8   0   1        174.37        163.78         5.15 o
  -7   0   1          0.22          0.46         1.01 o
  -6   0   1        290.49        263.11         5.74 o
  -5   0   1         66.50         64.07         3.27 o
  -4   0   1        259.45        317.81         6.11 o
  -3   0   1       1318.13       1373.13        12.84 o
  -2   0   1         23.42         32.26         0.98 o
  -1   0   1       1918.95       2009.72        14.40 o
   0   0   1        163.31        183.15         1.98 o
   1   0   1       1813.51       1932.49        13.73 o
   2   0   1        688.53        723.24         5.73 o
   3   0   1       2883.22       3087.55        26.07 o
   4   0   1          1.76          8.09         1.14 o
   5   0   1        641.51        603.35         7.37 o
   6   0   1        209.38        174.75         3.75 o
   7   0   1         71.64         63.56         2.74 o
   8   0   1        293.24        289.03         5.93 o
   9   0   1          0.77         -0.68         1.53 o
  10   0   1        143.73        153.86         5.62 o
 -10   1   1          0.66          1.89         2.48 o
  -9   1   1          0.55          1.56         1.69 o
  -8   1   1         95.78         93.38         6.11 o
  -7   1   1         58.14         51.23         2.74 o
  -6   1   1          0.01         -0.75         0.75 o
  -5   1   1         82.42         72.60         2.43 o
  -4   1   1         25.86         30.89         2.53 o
  -3   1   1         65.42         74.03         1.77 o
  -2   1   1        837.40        964.76        12.23 o
  -1   1   1       1290.92       1381.32        10.20 o
   0   1   1        240.50        278.62         2.32 o
   1   1   1         39.18         40.47         0.78 o
   2   1   1       3111.99       3311.86        23.57 o
   3   1   1         86.67        121.45         2.16 o
   4   1   1        557.93        614.25         6.97 o
   5   1   1        233.31        220.67         5.99 o
   6   1   1       2337.81       2252.52        21.51 o
   7   1   1          0.01          0.01         0.94 o
   8   1   1        207.55        190.25         4.80 o
   9   1   1         70.76         67.30         3.81 o
  10   1   1         10.33         18.83         3.33 o
 -10   2   1         10.87         12.12         3.31 o
  -9   2   1         23.84         21.35         3.60 o
  -8   2   1         64.74         53.58         3.06 o
  -7   2   1          0.24         -0.09         1.03 o
  -6   2   1          3.30          1.87         0.91 o
  -5   2   1         12.14         11.29         1.33 o
  -4   2   1         11.91         14.73         1.50 o
  -3   2   1        133.39        143.78         2.51 o
  -2   2   1          0.03          0.08         0.24 o
  -1   2   1         64.19         50.53         0.92 o
   0   2   1       3248.29       3508.19        36.73 o
   1   2   1       1638.49       1762.67        12.84 o
   2   2   1        437.37        429.15         4.56 o
   3   2   1         10.41          7.94         0.55 o
   4   2   1         59.41         54.42         1.71 o
   5   2   1        315.44        291.99         4.69 o
   6   2   1        907.12        833.95        10.06 o
   7   2   1         88.10         81.59         3.07 o
   8   2   1        157.27        140.98         6.12 o
   9   2   1        229.47        238.03         6.90 o
  10   2   1          0.01          1.45         2.64 o
  -9   3   1         53.61         60.73         5.42 o
  -8   3   1        295.21        283.05         6.11 o
  -7   3   1         21.54         20.77         2.51 o
  -6   3   1         85.37         83.58         6.11 o
  -5   3   1          4.19          3.52         0.93 o
  -4   3   1          9.38          8.18         0.74 o
  -3   3   1        176.44        202.57         2.64 o
  -2   3   1         10.39          8.96         0.80 o
  -1   3   1       1707.58       1838.59        18.31 o
   0   3   1        106.59         94.71         1.31 o
   1   3   1       1318.17       1301.00        10.00 o
   2   3   1        772.00        765.48         6.52 o
   3   3   1        279.75        260.77         3.04 o
   4   3   1        137.12        124.05         2.47 o
   5   3   1         32.09         33.12         1.74 o
   6   3   1        519.44        530.59         7.33 o
   7   3   1         14.08         16.97         2.39 o
   8   3   1         68.16         80.30         4.79 o
   9   3   1         92.39         85.08         8.86 o
  10   3   1         64.06         62.42         5.37 o
  -9   4   1         13.81         16.28         3.14 o
  -8   4   1          2.89          3.41         1.89 o
  -7   4   1        322.85        295.90         7.32 o
  -6   4   1        387.17        362.57         6.03 o
  -5   4   1          7.20          6.60         1.17 o
  -4   4   1        473.15        449.52         4.96 o
  -3   4   1         11.23         10.97         0.99 o
  -2   4   1        225.06        244.70         3.73 o
  -1   4   1         12.71         24.57         1.13 o
   0   4   1        808.39        948.10         8.32 o
   1   4   1        243.88        255.15         2.91 o
   2   4   1          9.37          8.47         0.63 o
   3   4   1        157.76        182.99         3.57 o
   4   4   1         75.94         78.50         1.80 o
   5   4   1        144.67        131.83         5.16 o
   6   4   1        598.19        600.00         8.14 o
   7   4   1         44.28         52.58         2.83 o
   8   4   1        208.66        222.87         7.09 o
   9   4   1          5.58          4.20         2.42 o
  10   4   1         88.60        105.46         9.21 o
  -9   5   1        156.39        165.85         6.94 o
  -8   5   1          0.38          1.12         1.95 o
  -7   5   1        123.01        130.76         5.06 o
  -6   5   1         13.14         10.16         3.43 o
  -5   5   1        831.70        757.79         9.26 o
  -4   5   1          8.17          6.78         0.98 o
  -3   5   1          6.85          6.58         0.92 o
  -2   5   1        360.55        348.82         4.96 o
  -1   5   1        624.13        705.98         7.83 o
   0   5   1        901.82        969.59         9.82 o
   1   5   1          1.96          8.08         0.65 o
   2   5   1          7.27          8.25         1.00 o
   3   5   1         16.49         15.03         0.98 o
   4   5   1        746.13        722.57         8.53 o
   5   5   1        274.52        256.50         4.21 o
   6   5   1         86.89         77.14         4.70 o
   7   5   1        172.03        161.49         4.45 o
   8   5   1          0.13         -0.19         2.06 o
   9   5   1          0.22          1.92         2.71 o
  -9   6   1         52.07         51.14         4.70 o
  -8   6   1          5.51          2.05         2.64 o
  -7   6   1         37.78         35.09         3.29 o
  -6   6   1         71.71         76.24         4.22 o
  -5   6   1        134.60        133.59         3.53 o
  -4   6   1          8.02          5.91         0.90 o
  -3   6   1        407.36        387.75         6.00 o
  -2   6   1        991.35        972.37        11.50 o
  -1   6   1        305.72        317.78         4.79 o
   0   6   1         73.35         83.56         2.19 o
   1   6   1        186.15        177.42         2.73 o
   2   6   1        537.07        532.25         6.11 o
   3   6   1          6.28          4.87         0.77 o
   4   6   1         63.82         60.13         1.96 o
   5   6   1          2.04          2.47         0.91 o
   6   6   1         36.87         27.82         3.17 o
   7   6   1         65.61         73.96         4.66 o
   8   6   1         22.89         16.52         4.30 o
   9   6   1         19.51         13.66         3.70 o
  -8   7   1          8.32         10.45         2.63 o
  -7   7   1          2.47          3.40         1.91 o
  -6   7   1        176.16        172.62         7.57 o
  -5   7   1        123.43        102.82         3.37 o
  -4   7   1         19.81         20.53         1.78 o
  -3   7   1        741.44        703.04         9.28 o
  -2   7   1        386.48        353.21         5.62 o
  -1   7   1        466.68        417.82         6.06 o
   0   7   1        137.10        135.56         4.94 o
   1   7   1          7.83          6.69         0.89 o
   2   7   1         81.09         79.57         2.71 o
   3   7   1          6.59          6.38         0.99 o
   4   7   1         12.27          9.66         1.15 o
   5   7   1        147.72        150.24         4.08 o
   6   7   1         27.19         20.29         2.75 o
   7   7   1          2.71          2.45         2.24 o
   8   7   1         55.86         58.96         5.07 o
  -8   8   1         26.44         25.38         4.97 o
  -7   8   1          7.22          5.42         2.32 o
  -6   8   1         28.39         28.18         6.56 o
  -5   8   1        393.07        392.31        11.25 o
  -4   8   1         11.78         14.62         1.82 o
  -3   8   1        139.27        149.08         3.94 o
  -2   8   1        368.66        324.74         5.68 o
  -1   8   1        429.30        392.30         6.15 o
   0   8   1        150.33        143.61         4.10 o
   1   8   1          0.34          1.31         0.88 o
   2   8   1        422.30        403.46         6.08 o
   3   8   1        192.70        185.70         3.54 o
   4   8   1         31.78         27.22         2.25 o
   5   8   1         55.28         53.74         3.05 o
   6   8   1          3.68          1.81         2.21 o
   7   8   1         14.08         12.61         5.10 o
   8   8   1          2.16          3.45         3.47 o
  -7   9   1          1.01          1.72         2.40 o
  -6   9   1         20.84         18.20         2.82 o
  -5   9   1         12.71         11.21         1.89 o
  -4   9   1         27.87         27.79         2.43 o
  -3   9   1         73.99         69.57         4.33 o
  -2   9   1          0.17          0.67         1.12 o
  -1   9   1        140.49        140.49         4.58 o
   0   9   1        170.06        151.15         3.86 o
   1   9   1        247.65        235.81         4.80 o
   2   9   1        249.97        247.10         4.96 o
   3   9   1        459.30        412.08        21.56 o
   4   9   1        115.67        111.07         4.87 o
   5   9   1         35.76         33.24         3.74 o
   6   9   1         71.73         65.97         5.04 o
   7   9   1          5.57          7.78         3.61 o
  -6  10   1          6.74          9.17         2.82 o
  -5  10   1        186.80        182.26         5.27 o
  -4  10   1         40.61         42.18         3.11 o
  -3  10   1          0.24          0.53         1.47 o
  -2  10   1          9.16         11.12         2.03 o
  -1  10   1         21.77         19.79         2.05 o
   0  10   1         13.17         15.55         3.55 o
   1  10   1          4.19          2.77         1.43 o
   2  10   1          4.63          5.97         2.47 o
   3  10   1        475.79        470.49        10.18 o
   4  10   1          1.98          1.63         2.34 o
   5  10   1         22.11         22.21         5.08 o
   6  10   1         98.63         89.37         8.76 o
  -5  11   1        121.33        125.31         5.09 o
  -4  11   1        109.13        111.16         4.95 o
  -3  11   1        133.79        134.64         4.86 o
  -2  11   1          0.42         -1.34         1.70 o
  -1  11   1          9.15          9.16         2.05 o
   0  11   1          3.65          3.21         2.12 o
   1  11   1         74.16         70.84         5.26 o
   2  11   1         26.50         27.12         3.51 o
   3  11   1          1.83         -0.92         2.49 o
   4  11   1         49.03         33.67         4.26 o
  -4  12   1         36.71         40.08         4.70 o
  -3  12   1         27.41         37.27         3.56 o
  -2  12   1          2.48          5.21         2.73 o
  -1  12   1          9.83         14.04         3.35 o
   0  12   1          7.34          3.13         2.96 o
   1  12   1         12.02         10.37         3.34 o
   2  12   1        109.06        126.34         7.58 o
   3  12   1         49.42         56.44         5.40 o
   4  12   1         30.43         34.55         6.93 o
   0  13   1          5.54          3.82         5.66 o
   1  13   1         27.22         30.18         7.39 o
   0 -12   2          2.25          2.74         4.26 o
   1 -12   2        240.22        237.63        10.96 o
   2 -12   2         49.37         48.86         6.20 o
  -3 -11   2         35.23         42.90         6.89 o
  -2 -11   2        257.12        282.35        24.24 o
  -1 -11   2         13.47         15.44         3.03 o
   0 -11   2         10.03         14.65         2.91 o
   1 -11   2        231.87        243.24         7.91 o
   2 -11   2        273.92        288.76         8.43 o
   3 -11   2          0.95         -2.04         2.21 o
   4 -11   2         31.52         24.89         3.45 o
   5 -11   2          1.84          1.45         3.16 o
  -3 -10   2         19.95         18.62         3.19 o
  -2 -10   2          0.71         -0.38         2.03 o
  -1 -10   2         75.66         88.80         5.12 o
   0 -10   2         38.46         30.40         3.12 o
   1 -10   2        116.43        116.01         8.54 o
   2 -10   2        481.48        483.12        13.03 o
   3 -10   2         28.45         30.08         4.52 o
   4 -10   2        284.86        296.57         9.77 o
   5 -10   2         79.04         76.73         4.10 o
   6 -10   2         81.53         94.95         5.84 o
  -4  -9   2        128.94        135.30        10.48 o
  -3  -9   2         32.21         28.97         3.94 o
  -2  -9   2         17.65         18.32         2.46 o
  -1  -9   2         10.38          9.64         2.26 o
   0  -9   2          0.26          0.90         1.24 o
   1  -9   2         20.42         21.20         2.15 o
   2  -9   2        233.22        237.12         5.37 o
   3  -9   2         51.84         45.95         2.90 o
   4  -9   2         13.70         19.66         2.53 o
   5  -9   2        320.76        313.82         8.42 o
   6  -9   2          0.55          0.76         2.17 o
   7  -9   2         25.19         24.58         8.09 o
  -7  -8   2         83.02         59.04         8.50 o
  -6  -8   2         89.92         92.21         8.98 o
  -5  -8   2         63.29         72.90         6.66 o
  -4  -8   2        150.47        160.01         5.25 o
  -3  -8   2          1.12          0.91         1.63 o
  -2  -8   2         14.15         15.50         2.38 o
  -1  -8   2        260.92        255.84         5.05 o
   0  -8   2        108.79         98.78         5.59 o
   1  -8   2          0.70          1.17         1.03 o
   2  -8   2        499.96        493.41         7.59 o
   3  -8   2        127.07        134.21         3.90 o
   4  -8   2         17.93         13.94         1.71 o
   5  -8   2          0.53         -0.45         1.20 o
   6  -8   2        407.39        418.63         9.33 o
   7  -8   2         23.88         26.97         4.55 o
   8  -8   2         37.84         40.25         5.60 o
  -7  -7   2         46.87         51.29         7.29 o
  -6  -7   2        154.74        139.77         6.40 o
  -5  -7   2         44.65         44.10         5.49 o
  -4  -7   2        123.45        125.71         3.80 o
  -3  -7   2        683.66        673.61         7.74 o
  -2  -7   2        230.95        215.28         3.79 o
  -1  -7   2        152.15        146.16         3.48 o
   0  -7   2        723.78        678.62         8.57 o
   1  -7   2         59.75         60.87         2.61 o
   2  -7   2        538.16        493.40         8.37 o
   3  -7   2          4.55          1.47         0.94 o
   4  -7   2          0.05          0.28         0.94 o
   5  -7   2         29.06         25.84         2.09 o
   6  -7   2        179.13        176.65         5.68 o
   7  -7   2         32.83         41.41         3.61 o
   8  -7   2         53.30         57.71         4.61 o
  -8  -6   2          2.25          5.35         4.64 o
  -7  -6   2         68.11         77.71        14.03 o
  -6  -6   2        156.32        184.88         7.08 o
  -5  -6   2         97.90         99.34         6.31 o
  -4  -6   2         31.79         35.17         2.69 o
  -3  -6   2        239.32        225.12         3.78 o
  -2  -6   2        618.74        591.34         6.57 o
  -1  -6   2          6.67          6.99         1.06 o
   0  -6   2        983.47       1027.19         9.37 o
   1  -6   2          5.63          5.19         0.94 o
   2  -6   2          2.47          0.18         0.73 o
   3  -6   2        477.64        411.75         6.20 o
   4  -6   2        102.38         94.72         2.82 o
   5  -6   2          0.19         -0.06         0.95 o
   6  -6   2        456.63        478.67        15.69 o
   7  -6   2         49.01         59.02         4.00 o
   8  -6   2         21.34         19.26         2.94 o
   9  -6   2         14.53         10.22         3.08 o
  -8  -5   2         67.86         84.61         7.96 o
  -7  -5   2          0.30         -0.24         2.16 o
  -6  -5   2        196.55        207.04         5.05 o
  -5  -5   2        398.56        370.96         6.22 o
  -4  -5   2        208.07        204.02         3.52 o
  -3  -5   2          3.25          2.64         0.74 o
  -2  -5   2        381.59        373.59         4.61 o
  -1  -5   2        133.49        133.76         3.09 o
   0  -5   2        739.67        739.09         6.98 o
   1  -5   2        187.76        181.92         3.34 o
   2  -5   2         25.22         21.22         1.40 o
   3  -5   2         73.12         94.88         2.18 o
   4  -5   2          0.16         -0.39         0.57 o
   5  -5   2        314.84        324.47         5.45 o
   6  -5   2        335.79        349.71         7.51 o
   7  -5   2         67.58         64.47         3.91 o
   8  -5   2          6.86          3.53         2.62 o
   9  -5   2         18.14         18.54         3.28 o
  -9  -4   2         18.12         20.06         8.88 o
  -8  -4   2         61.52         68.36         4.86 o
  -7  -4   2          0.95          1.38         1.59 o
  -6  -4   2        186.45        175.69         4.37 o
  -5  -4   2         94.61         97.02         3.86 o
  -4  -4   2         96.16         80.97         3.61 o
  -3  -4   2        103.87        105.62         2.20 o
  -2  -4   2        968.04        992.02         8.84 o
  -1  -4   2          0.18          0.49         0.42 o
   0  -4   2         36.22         27.66         1.08 o
   1  -4   2       1902.57       2082.70        18.70 o
   2  -4   2         33.87         39.91         1.49 o
   3  -4   2        976.01       1017.00        10.47 o
   4  -4   2        214.14        194.18         3.60 o
   5  -4   2          7.39          7.50         1.18 o
   6  -4   2        181.81        162.80         8.30 o
   7  -4   2         89.34         97.26         4.84 o
   8  -4   2         14.64         16.76         2.44 o
   9  -4   2          7.83          7.49         2.43 o
  10  -4   2          9.39         12.17         5.96 o
  -9  -3   2          5.84          3.96         3.31 o
  -8  -3   2        124.11        128.72         4.61 o
  -7  -3   2          0.03          1.32         1.32 o
  -6  -3   2         21.89         25.11         2.66 o
  -5  -3   2       2751.97       2615.52        24.42 o
  -4  -3   2        290.64        297.72         3.86 o
  -3  -3   2          4.34          0.40         0.47 o
  -2  -3   2       1966.16       1990.70        15.43 o
  -1  -3   2       1472.54       1526.95        11.99 o
   0  -3   2        650.30        729.20         6.32 o
   1  -3   2        212.92        282.84         3.49 o
   2  -3   2       3262.47       3442.36        25.03 o
   3  -3   2          0.21          0.04         0.30 o
   4  -3   2        761.43        708.08         6.69 o
   5  -3   2        177.51        162.24         2.79 o
   6  -3   2         49.89         44.20         2.14 o
   7  -3   2        277.46        259.42         7.79 o
   8  -3   2          1.64          1.52         1.45 o
   9  -3   2         19.58         15.18         2.75 o
  10  -3   2         55.01         58.53         5.48 o
  -9  -2   2          0.13          0.33         2.04 o
  -8  -2   2         57.83         59.52         3.40 o
  -7  -2   2         96.07         96.29         3.40 o
  -6  -2   2         12.55         11.70         1.42 o
  -5  -2   2        306.35        297.10         4.94 o
  -4  -2   2       1138.17       1053.29        11.00 o
  -3  -2   2         27.99         23.11         0.99 o
  -2  -2   2       5469.74       5916.98        42.08 o
  -1  -2   2       1013.47       1047.05         8.38 o
   0  -2   2         97.20        127.95         1.95 o
   1  -2   2        220.72        215.80         2.37 o
   2  -2   2        510.50        465.92         4.20 o
   3  -2   2          0.15          0.46         0.54 o
   4  -2   2         86.91         72.74         1.60 o
   5  -2   2       1660.97       1549.00        14.57 o
   6  -2   2        115.67        109.21         2.91 o
   7  -2   2         41.85         30.04         2.05 o
   8  -2   2         67.84         65.21         7.88 o
   9  -2   2        138.98        142.72         6.20 o
  10  -2   2          4.00          6.82         2.80 o
 -10  -1   2          8.25          7.03         5.29 o
  -9  -1   2         31.71         37.63         4.10 o
  -8  -1   2          0.07         -1.22         1.48 o
  -7  -1   2        181.39        169.39         6.49 o
  -6  -1   2         91.99         83.24         3.94 o
  -5  -1   2         44.14         45.22         1.81 o
  -4  -1   2       1148.30       1113.72        10.02 o
  -3  -1   2        272.59        288.12         3.97 o
  -2  -1   2        232.56        281.12         2.97 o
  -1  -1   2       2785.03       2997.02        21.57 o
   0  -1   2         20.00         25.94         0.83 o
   1  -1   2        148.39        142.00         1.90 o
   2  -1   2       1854.39       1878.33        13.87 o
   3  -1   2         30.22         34.85         1.33 o
   4  -1   2         86.07        104.39         2.15 o
   5  -1   2        381.23        362.79         6.11 o
   6  -1   2        206.91        184.79         4.99 o
   7  -1   2        197.68        188.51         4.29 o
   8  -1   2         16.53         13.61         1.74 o
   9  -1   2          9.69          6.95         1.95 o
  10  -1   2         93.18         90.42         4.68 o
 -10   0   2         66.45         69.17         4.44 o
  -9   0   2        104.93        116.63         4.89 o
  -8   0   2         12.67          8.71         2.56 o
  -7   0   2        110.82         96.14         4.76 o
  -6   0   2         46.49         47.48         2.45 o
  -5   0   2         58.83         59.98         2.20 o
  -4   0   2         69.58         76.24         3.53 o
  -3   0   2        340.22        441.25         5.41 o
  -2   0   2          6.78         11.99         0.71 o
  -1   0   2       2257.14       2448.39        28.88 o
   0   0   2       6945.94       7511.40        79.13 o
   1   0   2       1026.89       1088.20         8.07 o
   2   0   2       3917.32       4204.08        29.69 o
   3   0   2        171.56        134.68         1.85 o
   4   0   2         32.88         41.58         1.53 o
   5   0   2        442.89        461.69         6.04 o
   6   0   2         52.70         49.53         2.09 o
   7   0   2          8.53         10.86         1.44 o
   8   0   2          0.43          1.14         1.18 o
   9   0   2        143.30        135.77         5.80 o
  10   0   2         21.44         19.21         2.82 o
 -10   1   2         44.43         48.49         4.70 o
  -9   1   2         35.55         32.59         3.08 o
  -8   1   2         94.07         92.91         6.10 o
  -7   1   2        195.54        182.76         4.53 o
  -6   1   2       1334.05       1255.22        13.86 o
  -5   1   2         72.38         85.46         2.52 o
  -4   1   2        226.96        215.43         3.73 o
  -3   1   2        411.96        392.29         4.96 o
  -2   1   2         28.33         24.59         0.75 o
  -1   1   2        238.73        245.32         2.52 o
   0   1   2       1610.37       1786.48        12.96 o
   1   1   2        236.57        242.32         2.67 o
   2   1   2       3936.81       4125.00        48.20 o
   3   1   2       6426.41       6814.37        68.16 o
   4   1   2         35.83         39.13         1.10 o
   5   1   2         33.05         27.55         1.53 o
   6   1   2        338.64        313.82         9.44 o
   7   1   2          0.68          1.01         0.98 o
   8   1   2         11.18          9.42         2.73 o
   9   1   2        228.46        220.03         9.08 o
  10   1   2         22.64         23.34         4.56 o
 -10   2   2          1.04         -1.70         4.04 o
  -9   2   2        466.63        467.82        15.18 o
  -8   2   2        186.39        177.88         5.01 o
  -7   2   2        135.61        136.62         3.98 o
  -6   2   2        735.12        709.89         9.25 o
  -5   2   2        125.89        128.33         3.67 o
  -4   2   2         31.95         29.30         1.55 o
  -3   2   2        254.80        336.95         4.48 o
  -2   2   2       2903.65       3070.91        22.47 o
  -1   2   2          4.38          4.06         0.49 o
   0   2   2       2395.70       2519.88        18.08 o
   1   2   2        268.66        260.57         3.05 o
   2   2   2        490.35        486.31         5.11 o
   3   2   2       3185.63       3419.11        24.88 o
   4   2   2          5.34          4.55         0.56 o
   5   2   2        176.18        203.65         3.73 o
   6   2   2        331.59        346.61         6.49 o
   7   2   2          0.88          0.87         1.02 o
   8   2   2         74.25         76.43         3.59 o
   9   2   2        358.50        350.24         8.91 o
  10   2   2        113.22        116.92         6.18 o
  -9   3   2         19.56         11.04         2.72 o
  -8   3   2        519.19        521.50        12.31 o
  -7   3   2          0.52          1.63         1.19 o
  -6   3   2        284.76        280.10         5.23 o
  -5   3   2         18.07         16.33         1.37 o
  -4   3   2          2.18          2.83         0.59 o
  -3   3   2        193.68        200.76         2.72 o
  -2   3   2         44.52         56.22         1.28 o
  -1   3   2         31.82         30.44         0.87 o
   0   3   2         12.06          4.49         0.58 o
   1   3   2         51.60         40.35         1.94 o
   2   3   2        845.30        822.87         8.14 o
   3   3   2         29.80         25.78         0.98 o
   4   3   2       1723.93       1773.23        16.60 o
   5   3   2         69.83         69.92         1.86 o
   6   3   2         53.48         60.99         2.54 o
   7   3   2        277.96        278.04         7.27 o
   8   3   2        121.14        133.43         4.18 o
   9   3   2          9.81         16.28         2.88 o
  10   3   2          0.14         -2.15         2.61 o
  -9   4   2         31.47         29.27         8.64 o
  -8   4   2        364.64        338.44         8.61 o
  -7   4   2          5.97          5.46         1.72 o
  -6   4   2        211.63        209.65         5.80 o
  -5   4   2        783.18        796.72         9.95 o
  -4   4   2          3.22          4.39         0.67 o
  -3   4   2        152.83        191.84         2.82 o
  -2   4   2       2034.21       2087.64        30.09 o
  -1   4   2        419.23        419.26         4.08 o
   0   4   2        168.73        201.79         2.38 o
   1   4   2         11.41         23.84         0.90 o
   2   4   2        230.84        226.86         3.13 o
   3   4   2        198.42        223.87         2.88 o
   4   4   2          7.33         15.34         0.94 o
   5   4   2         85.76         82.40         2.15 o
   6   4   2          8.85          8.04         1.21 o
   7   4   2        612.51        632.94        11.72 o
   8   4   2          0.40          0.66         2.42 o
   9   4   2          0.49         -0.99         2.23 o
  10   4   2         86.61         92.03         8.55 o
  -9   5   2         68.15         66.97         5.14 o
  -8   5   2        386.68        375.89         9.43 o
  -7   5   2         39.68         42.73         7.47 o
  -6   5   2         42.02         32.91         2.72 o
  -5   5   2        237.11        230.30         5.65 o
  -4   5   2        921.63        932.42        17.02 o
  -3   5   2        618.62        623.75         7.67 o
  -2   5   2       3125.57       3165.03        27.92 o
  -1   5   2        465.31        450.19         5.68 o
   0   5   2        223.76        254.21         3.00 o
   1   5   2        302.18        281.30         3.27 o
   2   5   2          3.69          2.00         0.45 o
   3   5   2          1.23          1.31         0.52 o
   4   5   2        190.01        196.33         3.04 o
   5   5   2        847.34        813.88        13.18 o
   6   5   2         17.62         16.84         1.66 o
   7   5   2        123.58        131.88         5.18 o
   8   5   2        130.76        131.44        11.84 o
   9   5   2          7.75          8.32         2.99 o
  -8   6   2        465.94        463.65        10.81 o
  -7   6   2        193.24        202.29         6.56 o
  -6   6   2         32.40         29.26         2.81 o
  -5   6   2        198.97        186.01         5.34 o
  -4   6   2        858.64        822.94         8.62 o
  -3   6   2        111.86        107.73         2.91 o
  -2   6   2        291.73        286.18         4.67 o
  -1   6   2       2560.66       2489.24        31.30 o
   0   6   2          4.57          3.17         1.06 o
   1   6   2         60.98         80.21         1.75 o
   2   6   2        225.89        216.20         3.07 o
   3   6   2        190.52        191.16         2.97 o
   4   6   2         25.96         30.91         2.42 o
   5   6   2        142.68        132.01         3.47 o
   6   6   2          7.53          6.06         1.89 o
   7   6   2         75.05         60.41         6.34 o
   8   6   2        112.75        119.09         5.93 o
   9   6   2          6.17          4.48         3.06 o
  -8   7   2          4.01          5.33         2.61 o
  -7   7   2         59.52         62.13         4.46 o
  -6   7   2         77.96         81.95         9.81 o
  -5   7   2          3.00          0.79         1.30 o
  -4   7   2        583.31        574.83         8.29 o
  -3   7   2          0.05          0.27         0.88 o
  -2   7   2        229.07        228.79         4.41 o
  -1   7   2       1089.50       1052.93        11.56 o
   0   7   2         72.40         78.58         2.33 o
   1   7   2          2.04          1.24         0.62 o
   2   7   2        240.93        229.71         3.45 o
   3   7   2         70.55         72.90         2.10 o
   4   7   2        324.11        321.05         5.64 o
   5   7   2        185.72        189.70         4.48 o
   6   7   2         36.47         34.31         3.17 o
   7   7   2         40.45         40.90         3.86 o
   8   7   2         14.54         14.35         4.81 o
   9   7   2         25.47         22.27         6.62 o
  -7   8   2        108.64        117.96         5.69 o
  -6   8   2         30.41         32.00         3.27 o
  -5   8   2         84.28         98.05         4.28 o
  -4   8   2        511.90        484.64        11.47 o
  -3   8   2        910.55        857.44        10.90 o
  -2   8   2        271.89        263.34         5.10 o
  -1   8   2         64.88         67.63         3.07 o
   0   8   2        224.96        215.89         5.96 o
   1   8   2         22.11         22.06         1.61 o
   2   8   2        625.72        571.55         7.53 o
   3   8   2        714.24        682.01         9.15 o
   4   8   2         10.18          9.22         1.82 o
   5   8   2          0.43         -0.05         1.38 o
   6   8   2          1.82          1.66         2.15 o
   7   8   2          3.02          1.42         2.58 o
   8   8   2          5.23          7.19         3.35 o
  -7   9   2          7.39          7.70         2.75 o
  -6   9   2        180.79        190.31         6.67 o
  -5   9   2         76.56         83.74         4.43 o
  -4   9   2        245.77        235.03         5.50 o
  -3   9   2        366.97        367.22         6.95 o
  -2   9   2         46.20         43.00         2.58 o
  -1   9   2        193.33        180.30         4.26 o
   0   9   2        191.58        199.19         4.42 o
   1   9   2        157.93        142.90         4.41 o
   2   9   2         37.39         36.56         3.05 o
   3   9   2        993.29        996.68        15.32 o
   4   9   2         12.18         12.78         2.46 o
   5   9   2          6.17          6.63         1.96 o
   6   9   2        135.18        147.11         6.39 o
   7   9   2         16.71         18.06         3.83 o
  -6  10   2         35.06         32.50         3.76 o
  -5  10   2        113.86        103.75        11.25 o
  -4  10   2         16.45         13.88         3.75 o
  -3  10   2        300.04        301.76         9.38 o
  -2  10   2         87.61        101.89         3.74 o
  -1  10   2          0.52          1.04         1.34 o
   0  10   2        254.49        229.22         5.74 o
   1  10   2         74.53         70.18         4.43 o
   2  10   2         27.30         22.65         2.89 o
   3  10   2        355.02        333.95         8.39 o
   4  10   2         95.56         98.68         5.26 o
   5  10   2          6.69          2.16         3.80 o
   6  10   2         55.35         64.39         7.23 o
  -5  11   2         86.22         83.52         5.47 o
  -4  11   2         18.14         20.65         2.82 o
  -3  11   2          0.12         -0.36         1.82 o
  -2  11   2         48.40         50.45         3.27 o
  -1  11   2         60.46         53.62         4.29 o
   0  11   2         63.27         68.06         4.68 o
   1  11   2        335.90        312.84         8.55 o
   2  11   2          5.68          5.13         3.18 o
   3  11   2         13.66         14.83         3.04 o
   4  11   2          1.07          2.56         2.65 o
   5  11   2         39.11         41.47         6.66 o
  -4  12   2         15.37         11.91         3.69 o
  -3  12   2         11.27         12.02         3.54 o
  -2  12   2          8.35          6.57         3.04 o
  -1  12   2         22.21         12.80         3.71 o
   0  12   2         19.90         17.54         3.34 o
   1  12   2        309.46        313.42        12.27 o
   2  12   2         20.98         22.67         3.73 o
   3  12   2          8.79         12.59         3.58 o
   4  12   2         69.27         65.86         9.20 o
   0  13   2         31.48         25.34         6.73 o
   1  13   2          9.44         15.73         5.92 o
  -3 -11   3        135.01        164.31        12.31 o
  -2 -11   3          1.96          1.18         3.05 o
  -1 -11   3         78.82         84.69        14.17 o
   0 -11   3         99.92         89.26         5.51 o
   1 -11   3         16.72         12.72         3.17 o
   2 -11   3          2.12          2.69         2.57 o
   3 -11   3         39.22         28.27         3.81 o
  -4 -10   3          0.02         -0.51         4.65 o
  -3 -10   3         49.83         57.00         4.63 o
  -2 -10   3          0.02         -2.07         2.22 o
  -1 -10   3          3.69          2.65         2.20 o
   0 -10   3         20.40         17.98         6.72 o
   1 -10   3        237.87        258.63        11.95 o
   2 -10   3         95.93         96.99         5.18 o
   3 -10   3        265.98        253.31        13.47 o
   4 -10   3        177.96        180.65         6.44 o
   5 -10   3        114.09        131.83         5.10 o
   6 -10   3          7.57         10.00         4.44 o
  -5  -9   3         79.08         92.49         7.80 o
  -4  -9   3          0.82          4.73         3.57 o
  -3  -9   3         38.79         54.41         7.92 o
  -2  -9   3        179.09        175.25         7.83 o
  -1  -9   3          4.61          4.07         1.86 o
   0  -9   3          1.83          0.11         1.54 o
   1  -9   3        270.41        277.13         7.19 o
   2  -9   3         30.27         29.70         3.96 o
   3  -9   3         70.49         76.23         3.48 o
   4  -9   3        180.13        175.00         5.55 o
   5  -9   3         26.44         29.17         5.44 o
   6  -9   3          0.01          0.74         1.93 o
   7  -9   3        133.96        131.10         8.46 o
  -6  -8   3          2.70          7.67         3.64 o
  -5  -8   3        102.35        114.82         6.31 o
  -4  -8   3         25.47         30.36         4.39 o
  -3  -8   3         49.80         53.32         3.70 o
  -2  -8   3         44.19         45.26         3.26 o
  -1  -8   3          6.17          4.82         1.63 o
   0  -8   3         32.07         33.67         2.78 o
   1  -8   3        490.60        515.02        10.79 o
   2  -8   3        177.95        171.06         4.28 o
   3  -8   3         17.12         18.46         1.62 o
   4  -8   3        170.80        173.26         6.63 o
   5  -8   3         37.53         36.40         3.63 o
   6  -8   3         70.48         76.43         4.82 o
   7  -8   3        147.90        147.81         7.77 o
   8  -8   3        125.64        126.77         8.41 o
  -7  -7   3          3.11         -0.52         3.44 o
  -6  -7   3         98.89        109.15         5.83 o
  -5  -7   3         28.55         29.66         3.38 o
  -4  -7   3        194.89        214.43         5.15 o
  -3  -7   3         45.65         48.25         2.76 o
  -2  -7   3         23.49         24.56         2.59 o
  -1  -7   3        456.12        437.23         9.10 o
   0  -7   3         15.28         13.63         1.48 o
   1  -7   3        170.87        161.42         3.81 o
   2  -7   3          0.12          3.71         1.07 o
   3  -7   3          3.61          5.68         1.03 o
   4  -7   3         38.12         33.93         2.22 o
   5  -7   3         20.91         19.19         1.91 o
   6  -7   3          4.39          3.45         1.51 o
   7  -7   3         25.29         22.40         2.85 o
   8  -7   3        386.93        396.36         9.93 o
  -8  -6   3        160.42        201.54        11.94 o
  -7  -6   3         77.72         97.02         5.90 o
  -6  -6   3         16.73         15.99         2.92 o
  -5  -6   3          7.90          6.39         2.07 o
  -4  -6   3        150.91        134.14         3.84 o
  -3  -6   3         65.09         61.91         2.68 o
  -2  -6   3        198.09        191.61         4.10 o
  -1  -6   3         69.91         72.23         2.12 o
   0  -6   3         16.15         10.27         1.83 o
   1  -6   3        232.68        211.32         4.04 o
   2  -6   3        719.63        681.33         8.44 o
   3  -6   3         33.77         47.16         2.10 o
   4  -6   3         95.47         80.41         2.69 o
   5  -6   3        332.65        342.20         6.18 o
   6  -6   3         35.61         36.51         2.44 o
   7  -6   3          0.92          2.15         1.69 o
   8  -6   3        203.87        213.93         7.14 o
   9  -6   3         17.96         17.97         3.45 o
  -8  -5   3          4.15          7.88         3.53 o
  -7  -5   3         20.75         14.12         4.26 o
  -6  -5   3         39.61         44.94         4.24 o
  -5  -5   3        131.51        131.06         9.36 o
  -4  -5   3        107.18        107.96         3.25 o
  -3  -5   3       1649.57       1557.68        13.58 o
  -2  -5   3        277.60        283.56         4.05 o
  -1  -5   3       2162.41       2088.73        16.80 o
   0  -5   3       1122.59       1079.60         9.61 o
   1  -5   3          2.15          1.90         0.66 o
   2  -5   3        237.58        235.00         4.06 o
   3  -5   3         21.69         25.80         1.86 o
   4  -5   3        467.69        461.69         6.52 o
   5  -5   3         25.45         26.76         1.88 o
   6  -5   3        347.16        331.04         5.88 o
   7  -5   3         95.11         91.13         4.15 o
   8  -5   3        227.01        248.08         7.27 o
   9  -5   3         86.43         91.85         5.63 o
  -9  -4   3         89.37         89.72         8.65 o
  -8  -4   3        169.29        162.68        13.27 o
  -7  -4   3          0.47          0.51         2.07 o
  -6  -4   3          4.71          6.07         3.60 o
  -5  -4   3          3.75          5.74         1.33 o
  -4  -4   3          0.88          0.93         0.75 o
  -3  -4   3        235.20        213.86         3.34 o
  -2  -4   3         91.24         82.93         1.94 o
  -1  -4   3         73.31         74.71         2.06 o
   0  -4   3       1563.92       1569.90        12.71 o
   1  -4   3        429.10        446.47         4.72 o
   2  -4   3         16.18         10.82         0.94 o
   3  -4   3        730.37        718.90         8.10 o
   4  -4   3        117.25        103.51         2.41 o
   5  -4   3        558.73        540.88         7.27 o
   6  -4   3        549.08        576.45         8.03 o
   7  -4   3          8.29          7.27         1.65 o
   8  -4   3        101.38         94.72         4.66 o
   9  -4   3         33.34         32.79         3.54 o
  10  -4   3         39.81         49.62         7.79 o
  -9  -3   3         19.08         28.71         6.08 o
  -8  -3   3        198.24        201.27         7.43 o
  -7  -3   3          0.70         -0.92         1.88 o
  -6  -3   3         45.19         49.39         2.72 o
  -5  -3   3         49.78         53.73         4.49 o
  -4  -3   3        191.86        192.34         3.13 o
  -3  -3   3         97.82         94.31         2.03 o
  -2  -3   3        199.55        228.74         3.10 o
  -1  -3   3        294.34        322.14         3.66 o
   0  -3   3        716.30        703.79         6.33 o
   1  -3   3        452.80        453.61         4.49 o
   2  -3   3         21.65         18.77         1.02 o
   3  -3   3        503.73        489.71         4.83 o
   4  -3   3        494.16        476.38         5.03 o
   5  -3   3        661.35        643.88         6.67 o
   6  -3   3        496.08        478.89         6.68 o
   7  -3   3        360.55        340.65         5.96 o
   8  -3   3         10.62         10.30         2.06 o
   9  -3   3          9.20         10.78         6.26 o
  10  -3   3          0.86          1.14         2.46 o
  -9  -2   3          1.75          1.45         3.05 o
  -8  -2   3          0.13          0.16         2.34 o
  -7  -2   3        210.57        201.40         9.78 o
  -6  -2   3        105.02         81.52         2.97 o
  -5  -2   3        364.50        338.44         5.49 o
  -4  -2   3         18.25         17.04         1.04 o
  -3  -2   3        448.86        473.81         4.99 o
  -2  -2   3        415.48        492.09         4.90 o
  -1  -2   3        907.12       1032.98         9.78 o
   0  -2   3         91.04        126.01         2.32 o
   1  -2   3       1426.44       1515.53        11.64 o
   2  -2   3        383.90        445.51         4.18 o
   3  -2   3         38.82         30.47         0.96 o
   4  -2   3       3166.98       3226.02        24.09 o
   5  -2   3         34.68         35.83         1.41 o
   6  -2   3        255.55        247.19         5.18 o
   7  -2   3         21.60         24.21         2.00 o
   8  -2   3          2.73          4.92         1.51 o
   9  -2   3         57.08         59.11         5.60 o
  10  -2   3        161.45        175.50         7.09 o
  -9  -1   3          2.74          0.68         2.78 o
  -8  -1   3          4.27          2.54         1.76 o
  -7  -1   3         82.71         82.06         5.04 o
  -6  -1   3        104.07        104.49         6.38 o
  -5  -1   3        408.50        399.21         5.98 o
  -4  -1   3         12.25         12.55         1.10 o
  -3  -1   3         49.47         47.77         2.42 o
  -2  -1   3        731.26        747.93         6.53 o
  -1  -1   3       1839.33       2147.92        19.30 o
   0  -1   3       1608.00       1672.38        14.97 o
   1  -1   3       2184.59       2250.31        18.37 o
   2  -1   3        255.75        263.65         2.76 o
   3  -1   3         61.35         48.91         1.13 o
   4  -1   3       2856.82       2841.50        21.34 o
   5  -1   3        802.94        778.91         7.39 o
   6  -1   3          0.15          0.45         0.69 o
   7  -1   3        628.62        616.03         8.42 o
   8  -1   3        163.36        162.28         6.72 o
   9  -1   3         37.58         38.73         2.88 o
  10  -1   3        201.07        206.03         6.21 o
  -9   0   3         56.04         59.42         5.26 o
  -8   0   3          0.09          0.58         1.55 o
  -7   0   3         39.30         38.73         2.60 o
  -6   0   3        115.70        108.61         6.01 o
  -5   0   3       1351.30       1265.79        13.58 o
  -4   0   3          1.28         -0.34         0.58 o
  -3   0   3        999.88        975.32         8.39 o
  -2   0   3        277.64        285.07         3.09 o
  -1   0   3         40.87         35.16         0.81 o
   0   0   3        334.27        370.11         4.19 o
   1   0   3        681.12        758.26         6.00 o
   2   0   3        296.82        249.85         2.58 o
   3   0   3        100.04         98.73         1.59 o
   4   0   3        818.60        834.93         7.36 o
   5   0   3        346.25        323.72         3.94 o
   6   0   3        175.03        163.74         3.53 o
   7   0   3        446.11        439.90         8.60 o
   8   0   3        203.64        187.47         4.70 o
   9   0   3         57.13         58.70         3.48 o
  10   0   3         34.47         41.07         4.05 o
  11   0   3        127.37        152.43        11.65 o
  -9   1   3         77.64         84.77         4.54 o
  -8   1   3         35.92         34.62         3.16 o
  -7   1   3        194.46        184.40         5.83 o
  -6   1   3        235.09        213.82         4.64 o
  -5   1   3        604.05        548.64         7.45 o
  -4   1   3        218.06        208.57         3.79 o
  -3   1   3        274.44        283.69         3.35 o
  -2   1   3         80.62         85.17         1.52 o
  -1   1   3        407.37        459.91         6.01 o
   0   1   3       1929.11       2123.91        17.91 o
   1   1   3      11288.38      11391.96       160.23 o
   2   1   3         28.22         14.85         0.58 o
   3   1   3       4417.82       4695.77        33.53 o
   4   1   3         27.51         23.09         1.62 o
   5   1   3        323.01        296.23         3.73 o
   6   1   3        147.13        120.98         3.05 o
   7   1   3        129.28        126.95         3.77 o
   8   1   3        846.66        814.63        14.35 o
   9   1   3         68.99         67.22         4.44 o
  10   1   3          0.86         -1.16         2.37 o
  -9   2   3          3.32          2.70         2.15 o
  -8   2   3          3.44          1.92         1.69 o
  -7   2   3        153.09        148.78         7.30 o
  -6   2   3         59.06         65.44         5.44 o
  -5   2   3          3.56          2.06         0.84 o
  -4   2   3         64.10         55.62         1.95 o
  -3   2   3          1.50          1.01         0.43 o
  -2   2   3         15.40         12.45         0.74 o
  -1   2   3       2340.29       2663.22        19.66 o
   0   2   3       6891.08       7977.60        49.90 o
   1   2   3       8058.61       9045.31        82.72 o
   2   2   3       1057.61       1012.43         9.48 o
   3   2   3        123.21        152.65         2.08 o
   4   2   3         20.05         21.10         1.15 o
   5   2   3        239.57        231.54         3.24 o
   6   2   3          7.03         11.18         1.63 o
   7   2   3        468.69        422.18         6.81 o
   8   2   3        146.75        144.99        16.91 o
   9   2   3        109.89        111.81         6.98 o
  10   2   3          2.98          1.28         2.52 o
  -9   3   3          9.17          4.83         2.63 o
  -8   3   3         29.08         31.04         4.62 o
  -7   3   3        277.97        259.37         5.60 o
  -6   3   3        377.32        377.82         6.36 o
  -5   3   3         66.30         67.41         2.42 o
  -4   3   3          1.41          2.03         0.70 o
  -3   3   3        299.96        288.16         3.58 o
  -2   3   3       1002.68       1130.62         9.49 o
  -1   3   3        306.43        304.95         3.38 o
   0   3   3       3295.55       3661.52        32.26 o
   1   3   3        361.62        407.83         4.64 o
   2   3   3        317.58        278.61         3.71 o
   3   3   3          3.62          7.04         0.73 o
   4   3   3          0.07         -0.05         0.39 o
   5   3   3        709.15        690.20         6.89 o
   6   3   3        525.40        485.12         8.05 o
   7   3   3        162.59        178.62         5.48 o
   8   3   3        231.25        225.50         6.81 o
   9   3   3        372.79        391.82        13.47 o
  10   3   3         14.88         13.04         3.28 o
  -9   4   3          0.12          1.14         2.51 o
  -8   4   3         71.89         75.00         4.80 o
  -7   4   3         47.33         43.60         9.78 o
  -6   4   3        380.51        360.26         8.43 o
  -5   4   3        821.83        777.72        12.93 o
  -4   4   3         15.01         13.45         1.03 o
  -3   4   3        293.34        302.80         3.89 o
  -2   4   3        632.32        713.83         6.70 o
  -1   4   3          3.90          5.22         0.54 o
   0   4   3       1946.58       2093.35        21.31 o
   1   4   3        229.84        265.23         3.63 o
   2   4   3        742.26        764.07         8.07 o
   3   4   3        231.55        213.63         3.50 o
   4   4   3          6.40          2.94         0.57 o
   5   4   3          4.69          6.80         0.82 o
   6   4   3        525.98        539.91        13.95 o
   7   4   3         50.97         49.63         3.56 o
   8   4   3          0.37          0.58         1.71 o
   9   4   3         63.17         58.44         4.63 o
  10   4   3          8.95         10.09         3.39 o
  -9   5   3         15.56         15.21         3.57 o
  -8   5   3         39.84         40.72         3.75 o
  -7   5   3        422.52        414.63        14.68 o
  -6   5   3         31.34         31.21         2.76 o
  -5   5   3         26.88         23.39         1.76 o
  -4   5   3         12.50         12.69         1.07 o
  -3   5   3        227.45        228.69         6.05 o
  -2   5   3        172.10        168.81         3.31 o
  -1   5   3        133.07        131.37         2.78 o
   0   5   3        186.40        182.86         2.66 o
   1   5   3         99.83        118.41         2.84 o
   2   5   3         39.25         40.96         1.55 o
   3   5   3          8.61          3.52         0.73 o
   4   5   3        902.36        880.78         8.17 o
   5   5   3          2.26          1.84         0.86 o
   6   5   3          2.86          3.22         1.41 o
   7   5   3         15.66         12.82         2.84 o
   8   5   3        123.43        120.81         6.45 o
   9   5   3        163.94        168.28         7.01 o
  -8   6   3         42.50         35.92         3.79 o
  -7   6   3        135.39        151.70         5.81 o
  -6   6   3          3.97          1.34         1.48 o
  -5   6   3         69.78         70.96         3.64 o
  -4   6   3        229.95        212.30         6.19 o
  -3   6   3       1194.65       1172.48        19.75 o
  -2   6   3       1151.34       1178.92        12.48 o
  -1   6   3         56.92         51.49         2.27 o
   0   6   3         58.67         56.03         1.68 o
   1   6   3        343.57        366.22         4.17 o
   2   6   3          4.99          5.76         0.91 o
   3   6   3          0.92          0.45         0.65 o
   4   6   3       1096.27       1011.79        11.36 o
   5   6   3         86.55         81.18         2.83 o
   6   6   3          0.12         -1.02         1.40 o
   7   6   3        245.66        255.14         7.42 o
   8   6   3          0.16          0.63         2.16 o
   9   6   3          0.17         -0.16         2.73 o
  -8   7   3          0.13         -0.38         2.33 o
  -7   7   3         17.54         20.74         3.11 o
  -6   7   3         54.76         50.21         3.73 o
  -5   7   3         64.55         62.50         3.80 o
  -4   7   3         19.66         18.60         1.87 o
  -3   7   3        240.28        241.48         5.16 o
  -2   7   3       2673.31       2595.00        24.38 o
  -1   7   3          0.23         -0.29         0.70 o
   0   7   3          2.20          1.49         0.73 o
   1   7   3        294.76        290.01         3.86 o
   2   7   3         17.48         16.31         1.10 o
   3   7   3        518.79        515.91         7.19 o
   4   7   3        221.91        213.78         5.37 o
   5   7   3        681.30        646.78         8.97 o
   6   7   3          0.47          0.74         1.62 o
   7   7   3         93.20         96.52         9.62 o
   8   7   3         24.84         24.72         3.65 o
   9   7   3          0.01         -1.02         4.43 o
  -7   8   3          0.48          3.68         2.83 o
  -6   8   3         19.96         25.02         2.98 o
  -5   8   3         40.75         38.39         3.23 o
  -4   8   3          0.71          0.66         1.24 o
  -3   8   3          0.48          0.18         1.10 o
  -2   8   3         87.67         83.17         4.41 o
  -1   8   3         50.93         54.98         3.08 o
   0   8   3         22.77         23.70         2.26 o
   1   8   3        949.82        936.53        11.52 o
   2   8   3        388.58        380.06         6.13 o
   3   8   3        278.07        275.62         5.31 o
   4   8   3        679.05        650.84         9.60 o
   5   8   3         74.87         75.84         3.43 o
   6   8   3         86.82         89.01         7.54 o
   7   8   3         22.20         14.73         3.26 o
   8   8   3        144.66        161.20         7.37 o
  -7   9   3          0.07         -0.07         2.43 o
  -6   9   3          1.72          2.15         2.15 o
  -5   9   3          1.76          2.21         1.83 o
  -4   9   3         19.90         21.21         2.33 o
  -3   9   3        155.51        160.06         4.43 o
  -2   9   3          0.17          1.35         1.20 o
  -1   9   3         29.04         29.36         3.01 o
   0   9   3        237.10        238.22         4.84 o
   1   9   3         10.60         11.06         1.97 o
   2   9   3        509.00        529.64        10.24 o
   3   9   3        296.85        280.77         7.16 o
   4   9   3         38.07         34.54         2.62 o
   5   9   3         95.67         94.05         4.12 o
   6   9   3         31.94         27.14         3.49 o
   7   9   3          0.65          0.51         3.06 o
  -6  10   3          0.72          0.54         2.51 o
  -5  10   3         16.51         18.50         3.56 o
  -4  10   3         31.08         27.52         2.74 o
  -3  10   3          5.38          4.37         1.71 o
  -2  10   3         28.72         30.43         3.52 o
  -1  10   3         44.64         44.51         4.06 o
   0  10   3         19.61         15.86         2.49 o
   1  10   3         14.66         12.03         3.74 o
   2  10   3        334.07        328.88         8.27 o
   3  10   3         72.62         71.17         6.03 o
   4  10   3          1.60          0.16         1.92 o
   5  10   3        304.43        300.47        18.35 o
   6  10   3          3.13          1.28         4.18 o
  -5  11   3         50.43         44.00         4.26 o
  -4  11   3         17.78         17.71         2.81 o
  -3  11   3        147.90        148.59         5.05 o
  -2  11   3         31.51         26.75         3.46 o
  -1  11   3         28.27         29.70         3.53 o
   0  11   3         36.77         43.19         5.17 o
   1  11   3          5.07          6.46         2.21 o
   2  11   3          0.56         -1.17         1.91 o
   3  11   3        135.06        132.07         6.03 o
   4  11   3         15.56         12.16         3.19 o
   5  11   3         19.26         11.27         4.06 o
  -4  12   3          1.17          0.67         4.90 o
  -3  12   3          4.98          2.05         3.00 o
  -2  12   3          0.01         -1.62         2.62 o
  -1  12   3          0.10          0.86         2.48 o
   0  12   3          1.95         -0.08         2.43 o
   1  12   3         19.26         24.39         3.53 o
   2  12   3          3.67          6.32         2.96 o
   3  12   3         51.30         64.56         7.64 o
   4  12   3          5.95          3.17         3.56 o
   0  13   3         70.35         78.62         8.82 o
   1  13   3          3.67          4.35         5.87 o
  -1 -11   4         80.21        103.99         8.29 o
   0 -11   4          0.01          0.40         3.50 o
   1 -11   4        208.11        219.69        10.64 o
   2 -11   4         43.03         44.89         5.96 o
  -4 -10   4          7.14          4.56         4.87 o
  -3 -10   4          7.50          4.40         3.21 o
  -2 -10   4          0.49          0.54         2.56 o
  -1 -10   4         11.15         13.18         3.09 o
   0 -10   4         26.04         24.64         3.28 o
   1 -10   4         46.79         44.97         7.24 o
   2 -10   4          0.13         -1.67         2.17 o
   3 -10   4          5.91          2.26         3.06 o
   4 -10   4        340.80        356.75         9.94 o
   5 -10   4         21.31         30.62         6.56 o
  -5  -9   4        203.35        220.75        11.36 o
  -4  -9   4          8.06          8.37         4.20 o
  -3  -9   4         10.07          9.75         2.82 o
  -2  -9   4        188.38        201.65         8.59 o
  -1  -9   4          3.24          3.77         2.04 o
   0  -9   4          0.95          0.57         1.68 o
   1  -9   4         78.67         83.66         7.44 o
   2  -9   4         61.91         52.61         7.71 o
   3  -9   4         77.74         76.66         4.81 o
   4  -9   4         46.05         40.10         3.78 o
   5  -9   4        135.54        141.21         6.46 o
   6  -9   4          0.17         -1.41         2.57 o
   7  -9   4         34.65         47.16         6.48 o
  -6  -8   4         17.70         22.35         9.80 o
  -5  -8   4         66.09         60.51         5.11 o
  -4  -8   4        284.24        295.85        10.78 o
  -3  -8   4          2.58         -1.28         1.88 o
  -2  -8   4          1.28          1.92         1.80 o
  -1  -8   4          0.19         -0.58         1.44 o
   0  -8   4        100.47        110.56         5.41 o
   1  -8   4         21.09         19.94         2.45 o
   2  -8   4         30.75         37.28         6.67 o
   3  -8   4          3.44          2.96         1.34 o
   4  -8   4         15.48         11.69         1.81 o
   5  -8   4         48.34         53.89         3.23 o
   6  -8   4          0.84          0.69         1.77 o
   7  -8   4         15.68         10.89         2.88 o
   8  -8   4         77.63         96.99         8.16 o
  -7  -7   4         44.80         45.54         7.28 o
  -6  -7   4         10.88         13.83         3.49 o
  -5  -7   4         37.29         46.10         4.19 o
  -4  -7   4        277.65        284.58        11.18 o
  -3  -7   4         20.73         20.59         2.20 o
  -2  -7   4          7.50          3.12         1.62 o
  -1  -7   4         32.26         27.75         2.55 o
   0  -7   4         10.62          8.11         1.70 o
   1  -7   4        126.00        114.67         4.25 o
   2  -7   4        111.39         92.74         3.91 o
   3  -7   4        151.55        145.73         7.63 o
   4  -7   4         11.83          9.33         1.49 o
   5  -7   4         68.54         72.37         3.23 o
   6  -7   4          1.66          1.23         1.53 o
   7  -7   4         48.86         54.61         6.46 o
   8  -7   4          3.80          1.63         2.54 o
  -7  -6   4        165.07        156.98         7.37 o
  -6  -6   4        268.03        290.23         8.48 o
  -5  -6   4         14.49         12.50         2.63 o
  -4  -6   4        224.00        233.31         6.61 o
  -3  -6   4        377.09        345.59         6.27 o
  -2  -6   4          0.56          1.56         1.05 o
  -1  -6   4        176.92        167.95         7.28 o
   0  -6   4        247.37        255.01         5.94 o
   1  -6   4         14.82         19.71         2.04 o
   2  -6   4          7.24          6.66         1.15 o
   3  -6   4          6.58          5.41         1.05 o
   4  -6   4         26.11         21.68         1.76 o
   5  -6   4          0.28          0.14         1.04 o
   6  -6   4         48.59         54.45         3.80 o
   7  -6   4         61.76         69.23         4.27 o
   8  -6   4         19.22         24.37         3.90 o
   9  -6   4          0.10          2.45         3.66 o
  -8  -5   4         12.19         11.39         5.47 o
  -7  -5   4        130.72        130.33         6.57 o
  -6  -5   4        446.61        478.20        16.57 o
  -5  -5   4         62.80         56.35         3.91 o
  -4  -5   4          0.67          0.29         1.15 o
  -3  -5   4         85.72         87.63         3.01 o
  -2  -5   4         85.83         83.90         2.80 o
  -1  -5   4        108.08        115.63         6.57 o
   0  -5   4       2638.30       2606.49        24.19 o
   1  -5   4         28.20         25.71         1.34 o
   2  -5   4        237.87        213.70         5.89 o
   3  -5   4         71.84         72.22         2.28 o
   4  -5   4        314.95        305.92         5.80 o
   5  -5   4          0.06          0.53         0.88 o
   6  -5   4        108.19         99.95         4.05 o
   7  -5   4          0.67          1.21         1.58 o
   8  -5   4         36.01         39.56         3.63 o
   9  -5   4         53.00         58.31         8.71 o
  -8  -4   4          1.43          1.91         3.12 o
  -7  -4   4         47.02         45.63         4.27 o
  -6  -4   4        362.58        390.83        15.00 o
  -5  -4   4         16.63          7.68         1.99 o
  -4  -4   4          2.86          1.13         1.06 o
  -3  -4   4        295.61        319.77         5.36 o
  -2  -4   4         99.67         95.46         2.72 o
  -1  -4   4        341.26        325.50         4.08 o
   0  -4   4       1221.12       1181.49        10.18 o
   1  -4   4       1123.03       1139.08         9.83 o
   2  -4   4        193.17        207.73         3.10 o
   3  -4   4          4.38          8.01         0.72 o
   4  -4   4        210.80        210.23         3.12 o
   5  -4   4        323.49        304.23         5.11 o
   6  -4   4          2.04          1.64         1.03 o
   7  -4   4         33.13         33.58         6.82 o
   8  -4   4          9.32         13.12         2.43 o
   9  -4   4         14.78         16.76         3.08 o
  10  -4   4         29.01         42.47         7.53 o
  -8  -3   4         79.48         77.86         5.55 o
  -7  -3   4          3.94          1.86         2.52 o
  -6  -3   4        163.56        186.50         6.16 o
  -5  -3   4        136.55        119.39         4.61 o
  -4  -3   4        103.20         83.97         2.69 o
  -3  -3   4         35.88         27.40         1.36 o
  -2  -3   4        399.36        356.47         4.22 o
  -1  -3   4          0.06          0.08         0.60 o
   0  -3   4        667.42        676.65         7.76 o
   1  -3   4        113.80        104.58         2.52 o
   2  -3   4         22.72         17.56         0.85 o
   3  -3   4         23.80         19.33         0.95 o
   4  -3   4        485.90        481.64         5.16 o
   5  -3   4        254.99        252.44         3.62 o
   6  -3   4        170.62        172.46         3.23 o
   7  -3   4         25.58         21.55         2.27 o
   8  -3   4        173.46        161.37         5.50 o
   9  -3   4          3.48          8.23         2.94 o
  10  -3   4         46.96         52.35         4.81 o
  -9  -2   4         34.74         41.43         6.70 o
  -8  -2   4        163.69        181.01         7.16 o
  -7  -2   4         14.47         14.96         2.75 o
  -6  -2   4         88.50         79.53         9.47 o
  -5  -2   4          1.96          4.39         1.18 o
  -4  -2   4          6.57          9.74         0.96 o
  -3  -2   4         73.80         80.80         2.09 o
  -2  -2   4       3971.15       4316.34        31.64 o
  -1  -2   4         85.16         70.41         1.96 o
   0  -2   4         81.64         72.16         3.94 o
   1  -2   4        973.79        923.31         9.46 o
   2  -2   4         22.35         24.24         0.84 o
   3  -2   4        532.51        520.72         5.05 o
   4  -2   4        753.12        696.51         6.62 o
   5  -2   4        827.95        790.59         7.62 o
   6  -2   4          1.00          0.19         0.66 o
   7  -2   4         72.54         69.54         3.53 o
   8  -2   4         77.92         78.25         3.27 o
   9  -2   4         98.02         98.24         5.04 o
  10  -2   4          1.99          4.59         2.77 o
  -9  -1   4         21.01         18.85         3.83 o
  -8  -1   4        319.17        348.93        23.41 o
  -7  -1   4        139.48        134.95         5.54 o
  -6  -1   4          4.61          6.02         1.37 o
  -5  -1   4         71.47         78.50         2.67 o
  -4  -1   4        142.01        130.89         2.97 o
  -3  -1   4        139.97        172.47         2.61 o
  -2  -1   4        748.47        790.71         7.02 o
  -1  -1   4        588.11        641.78         7.13 o
   0  -1   4        966.09       1019.92        10.13 o
   1  -1   4        416.60        402.76         4.87 o
   2  -1   4        162.16        145.73         1.94 o
   3  -1   4        127.34        124.45         1.93 o
   4  -1   4       1850.22       1911.35        14.98 o
   5  -1   4        793.65        761.80         7.30 o
   6  -1   4        148.39        154.15         2.89 o
   7  -1   4         91.33         95.27         3.03 o
   8  -1   4        115.06        118.86         4.65 o
   9  -1   4         45.29         50.71         3.24 o
  10  -1   4         52.63         47.87         5.62 o
  -9   0   4         78.35         80.80        12.00 o
  -8   0   4         34.60         34.74         4.74 o
  -7   0   4         40.60         47.20         2.86 o
  -6   0   4         23.97         21.45         2.15 o
  -5   0   4          7.00          5.62         1.04 o
  -4   0   4        394.26        384.02         5.49 o
  -3   0   4        320.65        357.64         5.01 o
  -2   0   4       1907.82       2094.98        19.27 o
  -1   0   4        269.68        263.21         3.73 o
   0   0   4        508.82        533.70         5.92 o
   1   0   4        100.84         98.56         1.43 o
   2   0   4         28.62         22.07         0.77 o
   3   0   4         24.96         32.93         0.97 o
   4   0   4        148.75        148.91         2.32 o
   5   0   4       1300.24       1287.06        11.00 o
   6   0   4          1.09          2.19         0.81 o
   7   0   4         42.80         33.78         2.09 o
   8   0   4        104.23        112.56         3.94 o
   9   0   4          1.19         -1.01         1.69 o
  10   0   4         40.16         41.94         4.21 o
  11   0   4          0.51          0.90         6.05 o
  -9   1   4          2.13          2.29         2.98 o
  -8   1   4         26.09         24.13         2.26 o
  -7   1   4        247.33        240.14         5.53 o
  -6   1   4        139.55        127.21         3.74 o
  -5   1   4        376.87        374.00         8.19 o
  -4   1   4        335.88        323.97         5.10 o
  -3   1   4        529.60        548.78         5.58 o
  -2   1   4          4.20          4.01         0.61 o
  -1   1   4          3.90          9.83         0.63 o
   0   1   4        839.82        983.82         7.97 o
   1   1   4        915.93       1047.30         8.28 o
   2   1   4        378.11        416.85         3.93 o
   3   1   4         76.82         92.52         1.57 o
   4   1   4        363.38        389.05         4.27 o
   5   1   4        212.26        204.15         3.05 o
   6   1   4        147.17        160.28         3.53 o
   7   1   4         49.46         47.88         2.48 o
   8   1   4          1.56          0.90         1.49 o
   9   1   4         61.53         71.16         4.57 o
  10   1   4        131.19        140.76         6.33 o
  -9   2   4        160.82        154.93         6.09 o
  -8   2   4         74.36         73.69         3.93 o
  -7   2   4        226.29        224.06         5.35 o
  -6   2   4        570.74        553.57        14.86 o
  -5   2   4          9.62          8.87         1.26 o
  -4   2   4        369.27        369.51         4.46 o
  -3   2   4        732.19        704.81        13.02 o
  -2   2   4          0.74          1.16         0.54 o
  -1   2   4         25.66         14.12         0.80 o
   0   2   4        337.81        289.51         3.95 o
   1   2   4         83.98         90.85         1.74 o
   2   2   4         55.70         56.64         2.34 o
   3   2   4        907.34        898.56         8.99 o
   4   2   4          4.22          4.65         0.60 o
   5   2   4        674.61        750.64         7.27 o
   6   2   4         66.86         76.18         3.24 o
   7   2   4        249.23        261.87         6.42 o
   8   2   4         14.05          8.66         1.95 o
   9   2   4        248.31        257.96         7.63 o
  10   2   4          0.50         -1.83         2.86 o
  -9   3   4         51.71         58.15         8.53 o
  -8   3   4         34.88         34.78         3.01 o
  -7   3   4         25.31         24.56         2.32 o
  -6   3   4       1036.51        989.06        12.10 o
  -5   3   4        321.49        325.43        10.70 o
  -4   3   4        225.24        218.32         3.34 o
  -3   3   4       1655.03       1684.05        18.26 o
  -2   3   4         17.21         14.28         0.92 o
  -1   3   4        537.71        680.23         6.35 o
   0   3   4         49.56         37.56         1.62 o
   1   3   4         74.39         69.48         1.64 o
   2   3   4         80.05        104.90         2.44 o
   3   3   4       1860.33       1907.13        17.31 o
   4   3   4        128.19        128.60         3.34 o
   5   3   4         11.24         16.38         1.31 o
   6   3   4          0.21          0.85         1.12 o
   7   3   4         56.89         65.86         3.84 o
   8   3   4         29.28         30.23         3.05 o
   9   3   4         88.40         92.60         5.52 o
  10   3   4          0.76          3.52         2.69 o
  -9   4   4        114.36        128.36         8.28 o
  -8   4   4          2.17          1.75         2.20 o
  -7   4   4          4.64          4.22         1.57 o
  -6   4   4        429.83        449.13         9.45 o
  -5   4   4        256.82        240.64         6.75 o
  -4   4   4         45.87         41.74         1.69 o
  -3   4   4        396.91        375.46         5.99 o
  -2   4   4        407.21        450.83         5.00 o
  -1   4   4        777.00        897.83         7.08 o
   0   4   4         33.94         55.48         1.29 o
   1   4   4        607.48        643.28         7.05 o
   2   4   4        139.74        136.21         4.45 o
   3   4   4        601.16        588.62         6.97 o
   4   4   4          0.04         -0.14         0.53 o
   5   4   4        271.99        251.08         4.39 o
   6   4   4         30.98         21.76         1.67 o
   7   4   4         23.76         28.97         5.72 o
   8   4   4          6.33          7.13         3.34 o
   9   4   4         69.63         71.13         5.52 o
  10   4   4          5.67          7.03         3.05 o
  -8   5   4        168.74        169.19         6.55 o
  -7   5   4         86.93         80.34         4.72 o
  -6   5   4        136.30        122.29         4.74 o
  -5   5   4         72.58         83.57         3.37 o
  -4   5   4         27.76         26.12         1.49 o
  -3   5   4       1052.33       1018.48         9.53 o
  -2   5   4        572.04        586.59         7.23 o
  -1   5   4         14.75         17.34         1.42 o
   0   5   4        682.34        786.21         7.11 o
   1   5   4       1835.90       1795.20        16.64 o
   2   5   4         99.14        102.85         3.42 o
   3   5   4        350.91        332.94         4.99 o
   4   5   4         70.48         73.99         3.87 o
   5   5   4          3.14          2.50         0.94 o
   6   5   4         42.49         42.03         2.35 o
   7   5   4         13.35         14.64         2.35 o
   8   5   4          8.89          9.45         2.40 o
   9   5   4          0.01         -1.28         2.25 o
  -8   6   4        273.63        278.56         8.63 o
  -7   6   4         34.22         33.32         3.37 o
  -6   6   4          1.44          2.66         1.61 o
  -5   6   4        767.80        726.50        12.14 o
  -4   6   4          0.32         -0.75         0.75 o
  -3   6   4         35.79         34.66         1.62 o
  -2   6   4        766.47        735.83         7.25 o
  -1   6   4        602.53        598.66         6.09 o
   0   6   4        628.90        626.36         6.19 o
   1   6   4        609.70        539.67         6.67 o
   2   6   4        119.43        123.76         5.70 o
   3   6   4          8.12          5.30         1.12 o
   4   6   4          4.51          4.54         1.18 o
   5   6   4          5.13          3.94         1.14 o
   6   6   4        338.95        328.32         7.76 o
   7   6   4        499.72        506.05        12.03 o
   8   6   4        115.55        116.67         5.89 o
   9   6   4         21.61         16.90         3.60 o
  -8   7   4         24.05         16.19         3.35 o
  -7   7   4         86.16         94.68         5.58 o
  -6   7   4          1.49         -0.51         1.66 o
  -5   7   4        125.04        130.04         4.90 o
  -4   7   4        185.80        191.39         4.55 o
  -3   7   4         20.33         19.54         4.38 o
  -2   7   4        589.18        576.06         7.88 o
  -1   7   4        591.97        616.06        10.23 o
   0   7   4          7.96         10.35         0.92 o
   1   7   4       2032.96       2032.71        24.36 o
   2   7   4        332.83        325.13         5.31 o
   3   7   4        172.21        163.11         5.14 o
   4   7   4         47.33         40.90         2.32 o
   5   7   4        170.20        174.15         4.30 o
   6   7   4         14.26         13.79         4.00 o
   7   7   4          1.81         -0.93         1.88 o
   8   7   4        208.11        204.72         7.69 o
   9   7   4          0.01         -1.41         3.87 o
  -7   8   4        113.39        121.31         6.07 o
  -6   8   4          2.47          1.92         2.11 o
  -5   8   4         18.22         14.08         2.31 o
  -4   8   4        239.79        239.43         5.37 o
  -3   8   4         13.20         10.60         1.97 o
  -2   8   4          3.10          2.85         1.12 o
  -1   8   4        198.20        202.00         4.32 o
   0   8   4          7.25          6.96         1.19 o
   1   8   4        227.13        206.37         5.62 o
   2   8   4        510.99        472.26         6.97 o
   3   8   4         17.59         20.62         1.86 o
   4   8   4         91.74         89.20         4.62 o
   5   8   4         81.16         87.29         5.36 o
   6   8   4         47.89         39.93         3.62 o
   7   8   4         27.08         31.33         3.76 o
   8   8   4         41.72         36.54         4.50 o
  -7   9   4          4.83          3.20         5.05 o
  -6   9   4         24.24         21.74         3.07 o
  -5   9   4          0.70          0.19         1.92 o
  -4   9   4        109.43        120.84         4.20 o
  -3   9   4        186.18        197.96         5.02 o
  -2   9   4         74.57         80.51         3.34 o
  -1   9   4        495.78        470.23        10.08 o
   0   9   4         59.56         61.97         3.90 o
   1   9   4         16.71         15.64         4.97 o
   2   9   4         56.24         53.43         3.69 o
   3   9   4          3.13          3.17         1.67 o
   4   9   4         22.47         23.68         2.28 o
   5   9   4         78.49         83.89         3.96 o
   6   9   4         25.87         28.15         3.61 o
   7   9   4         65.45         59.71         5.32 o
  -6  10   4        128.51        132.07        10.55 o
  -5  10   4         87.60         81.98         5.19 o
  -4  10   4          1.08          0.81         1.80 o
  -3  10   4        319.25        348.68         7.16 o
  -2  10   4         36.07         35.95         3.94 o
  -1  10   4          1.11          0.26         1.70 o
   0  10   4        107.67        101.03         6.61 o
   1  10   4          3.59          4.03         1.89 o
   2  10   4        164.74        151.95         5.64 o
   3  10   4        204.54        202.88        17.77 o
   4  10   4         16.52         14.69         2.63 o
   5  10   4        149.52        151.91         6.36 o
   6  10   4        230.44        242.83        11.49 o
   7  10   4          6.00         -1.73         5.88 o
  -5  11   4         20.96         19.47         5.80 o
  -4  11   4         38.07         40.38         3.56 o
  -3  11   4         44.86         44.98         4.87 o
  -2  11   4         32.18         33.59         3.69 o
  -1  11   4          0.00          0.86         2.15 o
   0  11   4        155.81        164.22         6.40 o
   1  11   4        162.11        169.54         6.36 o
   2  11   4         37.86         30.61         3.50 o
   3  11   4        139.37        147.81         8.07 o
   4  11   4         26.86         21.73         3.42 o
   5  11   4          2.14         -1.37         2.77 o
  -4  12   4          1.58         -0.09         4.94 o
  -3  12   4        152.64        159.37         7.48 o
  -2  12   4          0.31          0.50         2.75 o
  -1  12   4          5.67          6.45         2.96 o
   0  12   4          0.44         -0.18         2.43 o
   1  12   4         58.24         73.78         5.39 o
   2  12   4          2.18          0.84         2.66 o
   3  12   4          7.51          6.80         3.10 o
   4  12   4        149.83        155.27         7.26 o
   5  12   4          8.65          5.95         6.15 o
  -2 -10   5         20.06         24.56         3.92 o
  -1 -10   5         78.08        103.02         6.13 o
   0 -10   5         34.74         41.36         4.79 o
   1 -10   5          4.81          5.26         4.54 o
   2 -10   5         19.63         21.56         3.60 o
   3 -10   5        333.62        321.47         9.69 o
   4 -10   5          9.61          3.80         5.39 o
  -4  -9   5          1.96          4.46         4.41 o
  -3  -9   5        141.30        175.35         7.24 o
  -2  -9   5         56.77         60.04         4.65 o
  -1  -9   5          4.52          5.57         2.40 o
   0  -9   5         73.48         76.64         4.93 o
   1  -9   5         60.69         61.95         4.50 o
   2  -9   5          6.14          6.57         2.34 o
   3  -9   5        103.89        116.13         5.86 o
   4  -9   5         26.31         29.68         3.73 o
   5  -9   5          0.36          2.53         2.39 o
   6  -9   5        117.68        148.75        11.83 o
  -5  -8   5        181.68        205.52        10.79 o
  -4  -8   5          0.09          0.54         3.29 o
  -3  -8   5        110.72        116.39        10.94 o
  -2  -8   5         10.60          8.45         2.32 o
  -1  -8   5         71.60         75.12         4.54 o
   0  -8   5         42.11         43.34         3.57 o
   1  -8   5        582.17        587.80        11.43 o
   2  -8   5        150.77        157.30        10.81 o
   3  -8   5         58.15         56.69         5.58 o
   4  -8   5        239.24        268.64         7.81 o
   5  -8   5         63.57         68.28         4.88 o
   6  -8   5         60.00         59.98         6.23 o
   7  -8   5        153.91        153.79        10.79 o
  -6  -7   5          0.31          0.79         3.53 o
  -5  -7   5        556.58        589.32        12.64 o
  -4  -7   5         82.88         89.35         5.32 o
  -3  -7   5          4.41          8.06         2.03 o
  -2  -7   5         59.47         67.81         4.16 o
  -1  -7   5         21.44         14.83         2.25 o
   0  -7   5        107.12        109.57         4.50 o
   1  -7   5        210.36        205.51         6.03 o
   2  -7   5        243.24        249.69         6.71 o
   3  -7   5        199.25        202.67        18.90 o
   4  -7   5        322.26        331.74         8.15 o
   5  -7   5         48.02         55.48         5.58 o
   6  -7   5         41.12         40.18         2.98 o
   7  -7   5        224.83        223.53        10.80 o
   8  -7   5         39.15         26.14         5.19 o
  -6  -6   5         57.56         58.78         5.00 o
  -5  -6   5        131.36        138.38         8.26 o
  -4  -6   5         48.35         49.17         3.87 o
  -3  -6   5         57.33         58.38         4.34 o
  -2  -6   5        209.95        201.80         4.78 o
  -1  -6   5          1.44          0.13         1.11 o
   0  -6   5         61.56         62.72         3.41 o
   1  -6   5        515.14        477.99         9.09 o
   2  -6   5        578.77        597.72        10.55 o
   3  -6   5         69.32         71.21         2.66 o
   4  -6   5          3.98          3.71         1.23 o
   5  -6   5        130.68        143.37         4.01 o
   6  -6   5         46.99         45.42         2.85 o
   7  -6   5          5.13         10.15         2.36 o
   8  -6   5         95.36         93.93         5.44 o
   9  -6   5         26.24         32.97         5.70 o
  -7  -5   5          3.37          3.65         3.27 o
  -6  -5   5         14.68         15.61         3.14 o
  -5  -5   5          1.89          2.22         2.16 o
  -4  -5   5         82.05         80.53         8.38 o
  -3  -5   5         14.23         13.83         1.69 o
  -2  -5   5         99.99         95.68         3.18 o
  -1  -5   5       1692.50       1621.19        16.91 o
   0  -5   5         29.57         26.23         1.84 o
   1  -5   5         69.43         67.35         3.70 o
   2  -5   5        352.12        353.34         4.29 o
   3  -5   5         60.36         52.32         2.17 o
   4  -5   5        271.57        266.40         4.87 o
   5  -5   5         74.86         79.66         3.84 o
   6  -5   5        233.17        222.07         4.91 o
   7  -5   5         49.40         56.77         3.76 o
   8  -5   5        129.89        130.20         6.58 o
   9  -5   5          0.58          2.18         2.70 o
  -7  -4   5        291.06        314.72         9.32 o
  -6  -4   5          0.04         -0.02         1.90 o
  -5  -4   5         15.75         16.75         2.53 o
  -4  -4   5        252.93        226.19         6.68 o
  -3  -4   5         19.55         22.98         1.84 o
  -2  -4   5         49.31         51.27         2.82 o
  -1  -4   5        673.52        649.15         8.33 o
   0  -4   5       1773.33       1780.58        17.65 o
   1  -4   5         38.73         37.70         2.56 o
   2  -4   5       1249.32       1232.11        12.54 o
   3  -4   5        211.14        229.59         3.23 o
   4  -4   5         25.08         22.44         1.29 o
   5  -4   5        481.70        472.34         9.10 o
   6  -4   5        368.75        383.74         7.32 o
   7  -4   5         98.45        104.03         4.36 o
   8  -4   5        232.84        237.37        10.73 o
   9  -4   5         36.81         40.50         4.00 o
  -8  -3   5          1.77          4.55         3.36 o
  -7  -3   5        129.28        125.16         6.43 o
  -6  -3   5         85.97         93.03        12.86 o
  -5  -3   5          1.56          1.05         1.61 o
  -4  -3   5         44.74         33.32         4.24 o
  -3  -3   5        105.07         87.56         2.79 o
  -2  -3   5         12.22          7.18         1.18 o
  -1  -3   5        494.60        494.30         6.68 o
   0  -3   5       1310.07       1321.16        16.62 o
   1  -3   5         40.02         43.91         2.53 o
   2  -3   5        972.43        981.17         8.50 o
   3  -3   5        413.08        393.59         4.39 o
   4  -3   5         52.22         53.62         1.55 o
   5  -3   5         52.34         51.65         1.88 o
   6  -3   5       1199.73       1189.74        11.10 o
   7  -3   5         83.14         78.63         3.69 o
   8  -3   5        114.65        121.26         4.94 o
   9  -3   5        141.67        136.74         5.78 o
  10  -3   5         17.79         19.39         3.78 o
  -8  -2   5          0.13          1.29         2.95 o
  -7  -2   5         17.62          8.28         2.73 o
  -6  -2   5         56.22         52.55         4.00 o
  -5  -2   5         56.11         48.04         3.49 o
  -4  -2   5        220.57        221.62         5.91 o
  -3  -2   5         23.12         27.33         1.69 o
  -2  -2   5         96.76        113.19         2.83 o
  -1  -2   5         16.24         23.18         1.47 o
   0  -2   5       1041.07        996.97        10.61 o
   1  -2   5          7.44          8.69         3.29 o
   2  -2   5        994.74       1060.68         8.86 o
   3  -2   5        656.26        645.71         9.05 o
   4  -2   5        531.57        519.41         5.43 o
   5  -2   5          1.60          2.51         0.64 o
   6  -2   5        853.56        834.38         8.42 o
   7  -2   5          8.39          7.42         1.34 o
   8  -2   5          0.22         -0.11         1.33 o
   9  -2   5         78.89         87.88         4.72 o
  10  -2   5         51.62         54.85         5.97 o
  -8  -1   5         17.92         18.60         5.33 o
  -7  -1   5          0.03          0.25         2.00 o
  -6  -1   5        204.40        208.91         6.48 o
  -5  -1   5         83.75         71.60         6.74 o
  -4  -1   5        104.46        101.13         2.93 o
  -3  -1   5        111.04        112.88         2.19 o
  -2  -1   5        277.95        257.59         4.22 o
  -1  -1   5         78.39         72.04         2.06 o
   0  -1   5        296.86        284.47         4.24 o
   1  -1   5        373.52        433.88         5.45 o
   2  -1   5          9.78         10.81         1.43 o
   3  -1   5          5.74          8.13         0.63 o
   4  -1   5       1002.38        952.10         8.42 o
   5  -1   5          4.98          5.00         0.82 o
   6  -1   5        822.00        817.12        10.74 o
   7  -1   5        542.16        573.93         8.10 o
   8  -1   5        164.62        154.46         4.31 o
   9  -1   5         59.86         61.18         4.19 o
  10  -1   5         62.29         66.29         6.41 o
  -8   0   5         22.29         27.29         3.71 o
  -7   0   5          5.97          3.64         2.20 o
  -6   0   5         74.60         64.85         5.80 o
  -5   0   5       1003.81        943.78        11.01 o
  -4   0   5         68.22         61.41         2.47 o
  -3   0   5        345.34        352.38         7.94 o
  -2   0   5       1581.74       1573.24        19.18 o
  -1   0   5         11.50          8.84         1.65 o
   0   0   5        747.52        752.76         8.12 o
   1   0   5        153.94        192.56         3.12 o
   2   0   5          0.04          0.74         0.31 o
   3   0   5        272.69        275.22         3.23 o
   4   0   5       1428.43       1368.71        11.29 o
   5   0   5        455.51        440.59         5.62 o
   6   0   5        175.20        181.10         3.16 o
   7   0   5        692.87        717.65         9.30 o
   8   0   5          1.42          0.70         1.39 o
   9   0   5         13.73         12.33         2.66 o
  10   0   5        307.71        323.76         9.01 o
  -9   1   5          4.58          6.64         5.23 o
  -8   1   5        191.53        207.69         7.51 o
  -7   1   5         24.04         18.94         2.84 o
  -6   1   5          5.79          6.02         1.47 o
  -5   1   5         62.33         60.93         2.61 o
  -4   1   5       1307.77       1309.56        11.43 o
  -3   1   5          0.79          0.32         0.49 o
  -2   1   5       1543.39       1508.52        14.23 o
  -1   1   5        152.13        149.99         3.25 o
   0   1   5         17.18         16.85         0.80 o
   1   1   5        537.01        564.82         5.13 o
   2   1   5          4.18         11.00         0.90 o
   3   1   5         67.20         68.84         1.44 o
   4   1   5        877.89        847.98         7.61 o
   5   1   5        137.84        111.11         2.24 o
   6   1   5         57.47         58.28         1.89 o
   7   1   5        104.07        124.56         4.75 o
   8   1   5        160.16        166.29         5.44 o
   9   1   5         13.95         16.24         3.97 o
  10   1   5        159.49        175.47         9.01 o
  -9   2   5         16.00         13.38         6.25 o
  -8   2   5          5.74          1.44         2.08 o
  -7   2   5         17.67         16.98         2.16 o
  -6   2   5         76.88         74.08         3.19 o
  -5   2   5        113.99        117.48         4.13 o
  -4   2   5        103.17         92.58         2.23 o
  -3   2   5         25.48         28.46         1.33 o
  -2   2   5        999.35       1059.54         9.29 o
  -1   2   5        893.44        950.08         8.26 o
   0   2   5          0.78          0.13         0.34 o
   1   2   5       1072.79       1212.09         9.71 o
   2   2   5        412.96        424.67         5.09 o
   3   2   5         45.41         50.20         1.55 o
   4   2   5        701.42        702.25         6.61 o
   5   2   5        126.18        131.78         3.85 o
   6   2   5        130.73        141.34         3.30 o
   7   2   5         47.59         49.94         3.26 o
   8   2   5         48.01         44.03         4.47 o
   9   2   5         17.70         16.28         2.78 o
  10   2   5         13.50         15.12         3.25 o
  -8   3   5        138.47        140.86         5.17 o
  -7   3   5        149.03        147.26         4.66 o
  -6   3   5          6.33          6.08         1.46 o
  -5   3   5         74.11         74.32         3.85 o
  -4   3   5        652.08        679.79        11.16 o
  -3   3   5         61.09         56.53         2.80 o
  -2   3   5         85.40        104.04         2.85 o
  -1   3   5       2155.49       2258.90        17.58 o
   0   3   5        616.70        686.79         6.21 o
   1   3   5          6.45         10.35         0.83 o
   2   3   5       1498.42       1451.43        13.66 o
   3   3   5        282.29        258.93         7.00 o
   4   3   5          0.10         -0.44         0.44 o
   5   3   5         30.40         30.05         2.05 o
   6   3   5          0.55          0.73         0.84 o
   7   3   5          0.19         -0.39         1.22 o
   8   3   5         66.72         66.76         5.39 o
   9   3   5         70.95         78.21         5.06 o
  10   3   5         46.13         43.46         4.53 o
  -9   4   5          0.03          0.17         4.18 o
  -8   4   5          8.98          8.47         2.82 o
  -7   4   5        274.76        273.09         9.46 o
  -6   4   5         54.14         57.41         3.07 o
  -5   4   5         57.02         56.18         5.30 o
  -4   4   5        297.98        288.83         5.04 o
  -3   4   5        130.69        127.96         2.62 o
  -2   4   5        405.28        453.00         5.23 o
  -1   4   5         75.97         75.10         1.78 o
   0   4   5       2040.44       2155.39        34.75 o
   1   4   5         94.59         98.89         2.23 o
   2   4   5       1802.57       1823.07        16.90 o
   3   4   5       1275.31       1255.87        12.51 o
   4   4   5         92.52        100.79         3.04 o
   5   4   5        601.80        601.99        11.90 o
   6   4   5         17.06         18.26         2.12 o
   7   4   5          0.96          1.30         1.45 o
   8   4   5        165.18        162.88        10.07 o
   9   4   5        268.74        277.30        13.60 o
  10   4   5          6.48          8.99         3.40 o
  -8   5   5          1.90          1.46         2.60 o
  -7   5   5          0.17          1.38         2.23 o
  -6   5   5         45.92         47.74         3.54 o
  -5   5   5         15.84         16.28         1.89 o
  -4   5   5        513.99        505.89         7.46 o
  -3   5   5        172.48        177.57         3.22 o
  -2   5   5        174.98        184.13         2.77 o
  -1   5   5        380.85        378.44         8.65 o
   0   5   5       1097.02       1194.71        17.82 o
   1   5   5         10.37         12.28         1.63 o
   2   5   5        100.99         99.65         2.44 o
   3   5   5       2984.57       2835.18        25.51 o
   4   5   5        410.19        439.47         6.36 o
   5   5   5         86.44         87.77         2.80 o
   6   5   5        184.72        194.36         4.45 o
   7   5   5          1.99          1.26         1.58 o
   8   5   5         10.76          9.12         2.31 o
   9   5   5        239.72        232.42        13.72 o
  -8   6   5         28.38         24.46         3.81 o
  -7   6   5         45.77         54.17         4.29 o
  -6   6   5         33.12         33.15         5.29 o
  -5   6   5        227.10        205.45         7.61 o
  -4   6   5         62.19         59.40         2.39 o
  -3   6   5        376.71        378.71         5.11 o
  -2   6   5        183.15        208.94         3.33 o
  -1   6   5         59.66         63.06         2.17 o
   0   6   5        172.84        186.73         3.38 o
   1   6   5          1.72          1.24         0.54 o
   2   6   5          2.23          3.00         0.76 o
   3   6   5        483.97        454.50         5.60 o
   4   6   5         31.68         22.87         1.69 o
   5   6   5          0.23         -0.36         0.95 o
   6   6   5        247.87        255.67         8.53 o
   7   6   5        275.88        270.25         7.62 o
   8   6   5         79.15         78.95         5.28 o
   9   6   5         63.92         70.87         5.54 o
  -7   7   5          6.20          4.14         3.39 o
  -6   7   5          4.98          2.54         2.02 o
  -5   7   5          0.10         -0.17         1.46 o
  -4   7   5          0.05          0.06         1.20 o
  -3   7   5        103.69        104.46         5.05 o
  -2   7   5        196.58        216.78         4.51 o
  -1   7   5        123.67        139.46         3.45 o
   0   7   5        470.43        461.80         5.68 o
   1   7   5        286.56        283.91         8.08 o
   2   7   5        183.09        180.90         3.86 o
   3   7   5        280.05        271.53         5.99 o
   4   7   5        345.46        339.33         5.94 o
   5   7   5         53.96         52.33         2.78 o
   6   7   5         24.41         25.88         2.31 o
   7   7   5        323.15        311.36         8.56 o
   8   7   5          7.83         10.73         2.97 o
  -7   8   5         60.15         70.60         5.23 o
  -6   8   5         20.53         23.07         3.12 o
  -5   8   5        172.30        175.96         8.54 o
  -4   8   5         14.82         15.92         2.05 o
  -3   8   5         33.24         31.42         2.36 o
  -2   8   5         33.46         37.89         2.37 o
  -1   8   5        171.64        189.72         8.09 o
   0   8   5         59.63         49.13         3.66 o
   1   8   5        364.14        343.60         8.81 o
   2   8   5         53.10         52.73         2.57 o
   3   8   5        134.73        137.93         5.27 o
   4   8   5        293.03        290.68         5.76 o
   5   8   5          0.10          0.19         1.31 o
   6   8   5         65.51         66.50         3.63 o
   7   8   5        657.37        654.96        13.40 o
   8   8   5         56.72         65.57         5.52 o
  -6   9   5          0.39         -1.01         2.26 o
  -5   9   5         24.49         20.41         2.99 o
  -4   9   5        136.85        143.91         4.68 o
  -3   9   5          0.18         -1.40         1.40 o
  -2   9   5        351.38        359.81         9.50 o
  -1   9   5          2.51          2.29         1.67 o
   0   9   5        147.24        139.46         5.16 o
   1   9   5        269.00        251.29         6.73 o
   2   9   5         37.80         41.53         4.10 o
   3   9   5        130.30        126.55         4.95 o
   4   9   5        200.86        198.60         5.50 o
   5   9   5        185.87        184.24         5.20 o
   6   9   5         12.31         11.04         2.79 o
   7   9   5         89.24         95.22        11.80 o
  -6  10   5         29.16         36.01         6.76 o
  -5  10   5         62.06         68.79         5.04 o
  -4  10   5        129.92        126.23         4.91 o
  -3  10   5          0.13         -0.82         1.71 o
  -2  10   5         90.93         77.45        12.83 o
  -1  10   5         93.75        105.34         5.00 o
   0  10   5          0.29          1.63         1.75 o
   1  10   5          0.34         -1.29         1.54 o
   2  10   5        210.17        216.48         8.11 o
   3  10   5          0.44          1.02         1.86 o
   4  10   5         30.76         33.77         4.51 o
   5  10   5         77.49         89.31         8.53 o
   6  10   5          2.41          5.77         3.81 o
   7  10   5         21.91         23.96         6.66 o
  -4  11   5        243.64        265.40         8.61 o
  -3  11   5         14.93         14.76         3.42 o
  -2  11   5         22.50         23.81         5.54 o
  -1  11   5         81.43         84.12         5.33 o
   0  11   5          1.42         -0.10         2.15 o
   1  11   5          2.26          1.31         1.93 o
   2  11   5         25.27         31.03         3.45 o
   3  11   5        110.91        112.62         5.70 o
   4  11   5          0.05          0.50         2.49 o
   5  11   5        105.48        102.40         6.20 o
  -3  12   5         80.04         89.02         8.78 o
  -2  12   5         38.28         32.34         4.30 o
  -1  12   5         30.71         31.17         4.02 o
   0  12   5        143.77        147.82         6.76 o
   1  12   5          0.62         -0.99         2.44 o
   2  12   5         80.83         72.90         5.54 o
   3  12   5        167.40        157.18         8.72 o
   4  12   5          0.43          1.16         3.09 o
   5  12   5          4.66          1.51         5.19 o
  -2  -9   6         27.86         38.16         4.30 o
  -1  -9   6          0.42          1.31         2.60 o
   0  -9   6          0.52          0.27         2.42 o
   1  -9   6         56.40         55.77        12.37 o
   2  -9   6         92.98         94.28        14.37 o
   3  -9   6          0.45          0.95         2.57 o
   4  -9   6          2.58          6.17         3.42 o
   5  -9   6        169.25        197.20        12.61 o
  -4  -8   6         26.28         28.05         5.25 o
  -3  -8   6          0.02         -0.85         2.55 o
  -2  -8   6        154.01        152.52         6.32 o
  -1  -8   6          0.26         -0.37         2.05 o
   0  -8   6          4.07          1.92         3.44 o
   1  -8   6         33.56         32.82         4.81 o
   2  -8   6         22.84         22.70         4.83 o
   3  -8   6        116.31        124.16         5.73 o
   4  -8   6         54.53         48.23         4.31 o
   5  -8   6          4.72          8.24         2.81 o
   6  -8   6         74.17         73.96         5.45 o
  -5  -7   6         37.16         44.01         4.81 o
  -4  -7   6         78.17         81.43         5.45 o
  -3  -7   6         12.89         15.87         2.84 o
  -2  -7   6         77.63         82.16         4.58 o
  -1  -7   6        151.99        155.72         6.99 o
   0  -7   6         15.32         17.30         2.54 o
   1  -7   6        136.86        130.12        10.61 o
   2  -7   6          1.33          1.31         1.67 o
   3  -7   6        227.94        223.97        11.90 o
   4  -7   6         25.26         21.84         5.73 o
   5  -7   6         27.46         26.36         3.19 o
   6  -7   6         22.31         22.78         8.24 o
   7  -7   6          0.43          1.07         3.46 o
  -6  -6   6          0.34          1.04         3.24 o
  -5  -6   6          5.91          4.16         2.96 o
  -4  -6   6        141.65        156.23         6.39 o
  -3  -6   6        122.83        136.49         6.96 o
  -2  -6   6        114.10        115.37         4.02 o
  -1  -6   6        450.98        427.93         9.84 o
   0  -6   6         89.35         89.32         4.08 o
   1  -6   6        246.69        263.50         6.84 o
   2  -6   6          2.21          2.38         1.51 o
   3  -6   6          4.72          4.22         2.79 o
   4  -6   6        103.93        108.86         4.72 o
   5  -6   6          7.96         13.43         4.31 o
   6  -6   6          1.05          1.87         1.98 o
   7  -6   6        121.23        109.20         7.78 o
   8  -6   6          1.51          1.42         2.68 o
  -6  -5   6          0.22          0.61         2.99 o
  -5  -5   6         90.41         97.55         5.79 o
  -4  -5   6        149.66        140.37         5.67 o
  -3  -5   6         32.54         33.07         2.46 o
  -2  -5   6          0.36          0.82         1.19 o
  -1  -5   6         16.43         17.03         2.13 o
   0  -5   6        471.50        456.96         7.13 o
   1  -5   6         68.98         72.54         2.81 o
   2  -5   6         60.07         53.54         3.20 o
   3  -5   6         32.44         31.87         4.01 o
   4  -5   6        119.72        123.78         4.59 o
   5  -5   6         54.08         52.08         2.69 o
   6  -5   6         11.08         11.36         1.76 o
   7  -5   6        101.20        114.67         4.94 o
   8  -5   6         17.17         11.43         4.15 o
   9  -5   6         19.63         27.61         8.69 o
  -7  -4   6          0.08          2.25         3.20 o
  -6  -4   6        126.33        136.95         6.48 o
  -5  -4   6          0.38         -1.72         2.04 o
  -4  -4   6        232.09        238.59         7.00 o
  -3  -4   6        202.47        200.86         4.70 o
  -2  -4   6        136.54        139.46         3.75 o
  -1  -4   6        429.22        446.83         6.86 o
   0  -4   6        137.48        129.93         6.64 o
   1  -4   6        261.49        247.61         4.68 o
   2  -4   6        281.22        280.35         4.64 o
   3  -4   6        800.81        778.91         7.62 o
   4  -4   6         57.39         57.44         1.86 o
   5  -4   6        258.12        260.18         6.65 o
   6  -4   6         48.79         50.11         3.86 o
   7  -4   6         87.84         85.98         7.36 o
   8  -4   6        137.75        156.03        12.70 o
   9  -4   6         28.24         25.96         3.67 o
  -7  -3   6         47.71         43.92         4.93 o
  -6  -3   6        202.86        209.55         7.39 o
  -5  -3   6          2.02          3.55         1.99 o
  -4  -3   6          9.49          9.12         2.23 o
  -3  -3   6         13.56         19.28         1.88 o
  -2  -3   6         97.44         95.09         3.05 o
  -1  -3   6        544.81        525.06         7.31 o
   0  -3   6        902.95        892.72        13.83 o
   1  -3   6          6.73          7.54         1.21 o
   2  -3   6         41.68         44.00         1.81 o
   3  -3   6       1065.17       1025.44         9.19 o
   4  -3   6          0.02          0.54         0.76 o
   5  -3   6          4.51          5.17         0.89 o
   6  -3   6        177.46        175.72         3.79 o
   7  -3   6         82.75         91.58         4.02 o
   8  -3   6        116.04        124.17         6.27 o
   9  -3   6          9.32          8.29         2.82 o
  10  -3   6         10.05          9.87         4.42 o
  -7  -2   6          0.08          0.47         2.55 o
  -6  -2   6         34.46         35.17         8.53 o
  -5  -2   6          1.44          2.49         2.08 o
  -4  -2   6          0.10          0.06         1.41 o
  -3  -2   6          0.02          1.45         0.89 o
  -2  -2   6          1.30          2.02         0.85 o
  -1  -2   6        236.92        222.32         4.18 o
   0  -2   6         34.22         31.19         1.75 o
   1  -2   6          0.28          0.24         0.64 o
   2  -2   6        139.12        131.65         2.77 o
   3  -2   6        250.37        234.48         3.12 o
   4  -2   6        126.21        132.36         2.42 o
   5  -2   6        510.94        494.66         5.65 o
   6  -2   6         56.40         53.80         2.38 o
   7  -2   6         12.38         13.27         1.62 o
   8  -2   6        631.12        638.00        11.47 o
   9  -2   6         14.74         11.61         3.50 o
  10  -2   6          0.00         -0.58         3.35 o
  -8  -1   6        257.87        263.66         9.22 o
  -7  -1   6         36.81         34.77         3.94 o
  -6  -1   6        158.74        161.07         8.66 o
  -5  -1   6        125.59        123.66         5.08 o
  -4  -1   6          0.17          0.03         1.36 o
  -3  -1   6          6.47          4.80         1.16 o
  -2  -1   6          0.29          1.04         1.06 o
  -1  -1   6          3.53          0.93         0.70 o
   0  -1   6         29.97         21.09         1.41 o
   1  -1   6        400.98        404.08         5.55 o
   2  -1   6          9.69          7.80         0.86 o
   3  -1   6          2.32          1.42         0.48 o
   4  -1   6        488.58        490.18         5.26 o
   5  -1   6        115.18        124.90         3.79 o
   6  -1   6        363.33        349.61         4.77 o
   7  -1   6        157.27        150.46         3.82 o
   8  -1   6          0.98         -0.43         1.50 o
   9  -1   6          2.13          3.22         2.15 o
  10  -1   6          4.78          1.78         3.51 o
  -8   0   6        324.25        332.26         9.89 o
  -7   0   6         59.92         62.23         4.66 o
  -6   0   6         90.84         85.16         5.10 o
  -5   0   6         73.41         58.94         3.77 o
  -4   0   6        335.35        332.61        12.53 o
  -3   0   6         12.76         15.54         1.35 o
  -2   0   6        695.93        704.78         8.42 o
  -1   0   6          2.14          0.34         0.61 o
   0   0   6         64.58         82.64         2.25 o
   1   0   6          4.17          3.30         0.58 o
   2   0   6          0.81          0.73         0.41 o
   3   0   6         58.30         60.13         1.44 o
   4   0   6          2.13          2.67         0.57 o
   5   0   6        105.19        107.20         2.28 o
   6   0   6        294.35        288.42         6.64 o
   7   0   6        494.84        519.62        35.67 o
   8   0   6         15.76         20.54         3.92 o
   9   0   6         54.13         59.85         4.15 o
  10   0   6         15.81         15.85         3.44 o
  -8   1   6        200.67        203.27         7.91 o
  -7   1   6        115.73        112.52        12.07 o
  -6   1   6          9.28          9.38         2.27 o
  -5   1   6         81.32         96.69        13.13 o
  -4   1   6         49.25         48.37         3.10 o
  -3   1   6         11.17         11.08         0.91 o
  -2   1   6        259.60        248.27         4.40 o
  -1   1   6        528.11        538.02         5.33 o
   0   1   6        679.81        688.10         7.86 o
   1   1   6         38.47         49.32         1.40 o
   2   1   6        254.18        269.94         3.19 o
   3   1   6         39.93         34.52         1.42 o
   4   1   6        262.97        247.52         3.30 o
   5   1   6         16.69         13.91         1.05 o
   6   1   6         41.21         46.84         2.23 o
   7   1   6          1.01          1.41         1.31 o
   8   1   6         36.63         37.49         3.15 o
   9   1   6          4.38          2.92         2.24 o
  10   1   6         20.19         19.52         8.14 o
  -8   2   6         56.71         58.63         8.19 o
  -7   2   6        175.72        159.68         6.38 o
  -6   2   6          0.41          0.20         1.63 o
  -5   2   6        394.99        369.46         6.17 o
  -4   2   6       1442.49       1416.73        14.71 o
  -3   2   6          4.01          4.50         0.73 o
  -2   2   6        521.86        551.73         5.77 o
  -1   2   6        378.91        379.05         4.34 o
   0   2   6          0.02          0.15         0.43 o
   1   2   6        194.44        218.33         4.85 o
   2   2   6       2025.20       2115.26        16.22 o
   3   2   6         54.13         56.08         1.36 o
   4   2   6        221.59        191.02         2.78 o
   5   2   6          0.04          0.14         0.80 o
   6   2   6         94.14         95.75         2.86 o
   7   2   6         72.29         74.93         6.37 o
   8   2   6        226.38        234.93         6.76 o
   9   2   6         22.72         20.72         3.08 o
  10   2   6        188.59        193.05         7.50 o
  -8   3   6          0.01         -0.71         2.89 o
  -7   3   6         17.23         20.02         3.25 o
  -6   3   6         98.66         99.23         3.68 o
  -5   3   6        319.83        313.16         6.68 o
  -4   3   6        218.34        210.79         6.00 o
  -3   3   6        676.95        663.27         7.03 o
  -2   3   6        193.52        205.66         3.28 o
  -1   3   6        263.61        252.34         3.45 o
   0   3   6         10.54         10.88         0.77 o
   1   3   6       1893.47       2020.31        15.65 o
   2   3   6       1992.26       2053.37        18.67 o
   3   3   6        343.83        333.97         4.80 o
   4   3   6        702.22        670.74         7.93 o
   5   3   6         35.13         29.29         1.73 o
   6   3   6          0.14          0.15         0.79 o
   7   3   6         27.05         22.75         2.53 o
   8   3   6        240.62        232.93         6.85 o
   9   3   6         29.35         22.07         3.21 o
  10   3   6         25.75         29.62         4.12 o
  -8   4   6          6.48          4.99         4.61 o
  -7   4   6         50.73         56.16         3.87 o
  -6   4   6        134.82        132.91         4.20 o
  -5   4   6         10.58         10.04         1.57 o
  -4   4   6        487.16        477.16         5.93 o
  -3   4   6       1521.79       1511.43        13.28 o
  -2   4   6          0.00          0.10         0.56 o
  -1   4   6          4.45          9.38         0.90 o
   0   4   6        544.85        523.61         5.33 o
   1   4   6        137.44        141.64         2.81 o
   2   4   6        519.97        557.01         6.79 o
   3   4   6       1050.34       1020.45        10.82 o
   4   4   6          3.32          2.25         0.74 o
   5   4   6          4.86          4.41         0.97 o
   6   4   6         14.12         17.56         1.78 o
   7   4   6         77.65         84.71         4.04 o
   8   4   6         22.49         25.14        10.64 o
   9   4   6          0.81          0.94         2.28 o
  10   4   6         16.59         25.64         6.20 o
  -8   5   6          0.60          1.14         3.64 o
  -7   5   6          7.20          7.66         3.61 o
  -6   5   6         45.32         48.00         3.65 o
  -5   5   6         14.21         18.49         1.92 o
  -4   5   6        358.66        363.66        10.10 o
  -3   5   6        523.10        524.89         5.63 o
  -2   5   6          1.89          0.84         0.69 o
  -1   5   6          7.11         11.64         0.95 o
   0   5   6        100.37         77.56         4.12 o
   1   5   6        106.45        106.00         2.57 o
   2   5   6        649.99        651.96         7.89 o
   3   5   6        553.39        546.35         8.09 o
   4   5   6          0.00          0.12         0.72 o
   5   5   6        116.99        101.72         3.09 o
   6   5   6         92.93        109.14         3.46 o
   7   5   6          0.37         -0.12         1.56 o
   8   5   6        319.90        326.74         8.73 o
   9   5   6         28.17         23.35         3.54 o
  -8   6   6          0.22         -1.28         3.66 o
  -7   6   6         23.31         21.30         3.41 o
  -6   6   6        108.39        117.76         6.56 o
  -5   6   6        301.68        280.44         7.11 o
  -4   6   6        238.34        233.34         4.87 o
  -3   6   6         40.57         38.97         1.97 o
  -2   6   6          0.08         -0.09         0.71 o
  -1   6   6         11.51         11.93         1.03 o
   0   6   6        129.51        109.31         3.70 o
   1   6   6        333.17        317.11         5.02 o
   2   6   6         10.68          7.84         1.32 o
   3   6   6         38.61         36.43         2.05 o
   4   6   6         41.20         39.81         4.29 o
   5   6   6        555.64        535.87         7.87 o
   6   6   6         70.88         64.09         4.03 o
   7   6   6        130.69        139.53         5.61 o
   8   6   6         51.53         53.04         9.91 o
   9   6   6         34.39         39.46         4.71 o
  -7   7   6          0.47          4.20         2.56 o
  -6   7   6          5.69          5.52         2.26 o
  -5   7   6        118.29        123.13         5.07 o
  -4   7   6         38.05         31.97         2.98 o
  -3   7   6         60.16         60.97         5.37 o
  -2   7   6          9.81         10.28         1.47 o
  -1   7   6          4.95          5.51         0.95 o
   0   7   6         98.65         76.60         4.00 o
   1   7   6        874.76        837.35         9.87 o
   2   7   6          3.08          3.61         1.06 o
   3   7   6          3.53          2.37         0.98 o
   4   7   6         67.53         72.84         3.54 o
   5   7   6         53.31         50.92         5.84 o
   6   7   6         60.42         62.83         3.35 o
   7   7   6         54.00         61.05         5.42 o
   8   7   6          0.00          1.26         2.46 o
  -7   8   6        279.30        288.44         9.07 o
  -6   8   6          0.17          0.10         2.28 o
  -5   8   6        183.27        168.81         6.07 o
  -4   8   6          0.95          0.21         1.78 o
  -3   8   6        171.87        174.57         4.63 o
  -2   8   6        306.53        319.17        11.16 o
  -1   8   6          2.43          1.24         1.36 o
   0   8   6         40.44         34.92         2.86 o
   1   8   6        511.03        486.98         7.17 o
   2   8   6        261.19        245.47         7.15 o
   3   8   6         21.87         21.96         1.94 o
   4   8   6          4.02          2.84         1.31 o
   5   8   6         82.24         83.15         8.52 o
   6   8   6        128.41        119.44         5.09 o
   7   8   6          0.05          0.06         2.26 o
   8   8   6         51.49         48.07         4.89 o
  -6   9   6          1.12          3.19         2.76 o
  -5   9   6          2.85          2.16         2.16 o
  -4   9   6         89.84         92.57         5.37 o
  -3   9   6         15.55         17.37         2.29 o
  -2   9   6        336.13        349.05         8.51 o
  -1   9   6        836.37        797.07        23.04 o
   0   9   6          3.92          4.07         1.95 o
   1   9   6          9.62          5.89         1.85 o
   2   9   6          0.07         -1.34         1.34 o
   3   9   6         80.44         74.02         3.55 o
   4   9   6        237.01        234.88         5.60 o
   5   9   6         15.61         12.31         2.98 o
   6   9   6          2.14          2.02         2.00 o
   7   9   6          2.27          5.34         2.95 o
  -6  10   6         43.00         44.93         7.92 o
  -5  10   6          0.57         -1.82         2.55 o
  -4  10   6         11.75         11.55         4.54 o
  -3  10   6          0.74          1.29         2.25 o
  -2  10   6         14.29         16.24         3.85 o
  -1  10   6          0.03          0.53         1.98 o
   0  10   6          1.83          1.56         1.91 o
   1  10   6         24.11         26.23         3.10 o
   2  10   6        113.08        107.87         5.05 o
   3  10   6          0.37          1.99         1.85 o
   4  10   6        232.37        235.69         7.39 o
   5  10   6        122.61        121.81        11.45 o
   6  10   6          8.50          7.99         3.34 o
   7  10   6         29.31         23.35         6.82 o
  -4  11   6         68.33         70.95         7.93 o
  -3  11   6        105.08        100.67         6.08 o
  -2  11   6         10.41          9.89         3.01 o
  -1  11   6         18.87         24.45         8.16 o
   0  11   6        238.68        224.64         7.57 o
   1  11   6        118.26        118.03         8.18 o
   2  11   6         53.78         55.70         4.46 o
   3  11   6          8.36          8.84         2.93 o
   4  11   6          9.77          7.40         3.57 o
   5  11   6          6.49          5.21         2.99 o
  -3  12   6        193.92        211.54        12.24 o
  -2  12   6          1.68         -0.99         2.84 o
  -1  12   6         30.60         24.55         4.28 o
   0  12   6         29.49         33.75         4.16 o
   1  12   6         11.99          9.41         3.04 o
   2  12   6         66.39         76.25         5.64 o
   3  12   6         60.15         61.25         8.84 o
   4  12   6         25.48         33.09         6.24 o
   5  12   6          9.21          3.23         5.96 o
  -2  -9   7          2.72         -1.52         5.43 o
  -1  -9   7          3.29          1.73         5.03 o
   0  -9   7        308.41        331.79         9.75 o
   1  -9   7         95.61        107.27         6.42 o
   2  -9   7          0.40          1.51         2.55 o
   3  -9   7         24.78         17.33         3.85 o
  -2  -8   7          1.32          0.89         2.72 o
  -1  -8   7         48.19         56.42         4.68 o
   0  -8   7        141.66        153.71         6.46 o
   1  -8   7        118.00        117.98         6.01 o
   2  -8   7          7.32         12.08         2.72 o
   3  -8   7         72.65         74.70         5.26 o
   4  -8   7          4.03          0.53         2.50 o
   5  -8   7         74.21         86.74         5.79 o
   6  -8   7        165.78        193.24        12.10 o
  -4  -7   7          9.60          7.37         4.26 o
  -3  -7   7        205.44        199.58         9.63 o
  -2  -7   7        124.63        123.19         5.67 o
  -1  -7   7          2.36          5.58         2.18 o
   0  -7   7         91.47         90.96         4.94 o
   1  -7   7        120.24        119.20         5.65 o
   2  -7   7         71.97         64.66         4.43 o
   3  -7   7         47.47         47.65         4.00 o
   4  -7   7        479.07        469.65        10.73 o
   5  -7   7         21.46         19.45         3.15 o
   6  -7   7         29.30         36.22         5.41 o
  -5  -6   7        109.18         98.49         6.37 o
  -4  -6   7         14.57         21.43         3.63 o
  -3  -6   7         62.87         63.53         6.11 o
  -2  -6   7        351.28        363.05         8.24 o
  -1  -6   7          0.47          1.19         1.78 o
   0  -6   7         23.66         26.55         2.81 o
   1  -6   7        436.78        449.02         9.69 o
   2  -6   7         41.73         47.72         3.64 o
   3  -6   7         92.81         87.77         4.55 o
   4  -6   7        407.15        415.65         9.40 o
   5  -6   7        186.21        198.91         6.68 o
   6  -6   7         85.14         71.11         4.71 o
   7  -6   7         52.02         40.86         5.79 o
   8  -6   7          3.18          8.77         5.35 o
  -5  -5   7        262.34        285.20         8.91 o
  -4  -5   7          0.64         -0.55         2.22 o
  -3  -5   7          6.71          2.60         1.63 o
  -2  -5   7        318.18        318.59        11.04 o
  -1  -5   7         41.27         40.98         3.15 o
   0  -5   7          3.31          4.32         1.36 o
   1  -5   7         77.60         72.73         3.91 o
   2  -5   7        113.05        120.08         4.61 o
   3  -5   7         91.61         86.26        11.11 o
   4  -5   7        462.51        438.48         9.20 o
   5  -5   7        475.24        467.00         9.76 o
   6  -5   7         32.42         28.99         3.31 o
   7  -5   7         35.50         42.03         5.46 o
   8  -5   7         32.13         27.91         5.73 o
  -6  -4   7          0.03          0.38         2.92 o
  -5  -4   7         43.35         39.65         4.12 o
  -4  -4   7        172.87        165.21        18.75 o
  -3  -4   7         84.25         87.78         3.56 o
  -2  -4   7          2.37          4.85         1.40 o
  -1  -4   7        116.25        122.15         5.27 o
   0  -4   7         12.63         10.21         1.49 o
   1  -4   7        117.73        112.28         3.36 o
   2  -4   7        316.03        316.58         5.27 o
   3  -4   7          4.23          5.00         1.07 o
   4  -4   7        159.55        155.20         9.05 o
   5  -4   7         50.67         55.58         3.71 o
   6  -4   7         37.08         35.77         3.15 o
   7  -4   7          6.87          5.94         2.44 o
   8  -4   7        202.19        194.02        11.19 o
   9  -4   7          1.58          2.06         3.21 o
  -6  -3   7         91.54         87.44         6.27 o
  -5  -3   7         15.81         11.35         2.66 o
  -4  -3   7         23.16         26.13         4.78 o
  -3  -3   7         25.23         18.93         1.91 o
  -2  -3   7        244.60        256.07         5.17 o
  -1  -3   7        380.31        367.75         6.17 o
   0  -3   7         28.54         26.30         1.91 o
   1  -3   7         13.84         12.09         1.37 o
   2  -3   7       1545.32       1525.44        18.41 o
   3  -3   7          4.60          3.54         1.03 o
   4  -3   7          0.00          0.09         0.79 o
   5  -3   7        797.04        787.16         8.08 o
   6  -3   7         43.64         45.09         2.53 o
   7  -3   7          1.33          2.17         1.86 o
   8  -3   7        118.30        113.41         5.12 o
   9  -3   7        207.42        236.47         9.94 o
  -7  -2   7        306.76        288.60         9.50 o
  -6  -2   7        181.83        181.84        13.27 o
  -5  -2   7          1.01          3.07         2.11 o
  -4  -2   7        328.81        319.45        10.82 o
  -3  -2   7         62.18         70.05         2.88 o
  -2  -2   7         11.14          8.47         1.33 o
  -1  -2   7        196.36        194.17         4.18 o
   0  -2   7       1105.37       1060.10        11.94 o
   1  -2   7         11.37         11.27         1.26 o
   2  -2   7        220.83        204.32         3.82 o
   3  -2   7        330.70        312.29         6.47 o
   4  -2   7         77.30         73.65         1.93 o
   5  -2   7        283.80        282.17         4.07 o
   6  -2   7        190.51        191.02         3.58 o
   7  -2   7         66.76         65.80         2.89 o
   8  -2   7        147.46        176.87         7.80 o
   9  -2   7        184.91        194.85         9.00 o
  10  -2   7         15.72         11.99         4.52 o
  -7  -1   7         35.70         42.96         4.51 o
  -6  -1   7        357.15        371.40         9.62 o
  -5  -1   7          1.33          1.24         1.92 o
  -4  -1   7         10.24          5.53         2.27 o
  -3  -1   7         65.53         71.51         2.81 o
  -2  -1   7        162.86        161.23         3.77 o
  -1  -1   7        253.20        259.36         6.44 o
   0  -1   7        447.72        424.72         6.74 o
   1  -1   7         54.62         60.06         2.15 o
   2  -1   7        115.31        105.10         2.56 o
   3  -1   7        172.46        161.28         2.58 o
   4  -1   7         30.65         28.68         1.34 o
   5  -1   7         16.45         16.46         1.20 o
   6  -1   7        539.74        533.82         6.32 o
   7  -1   7          8.90          6.26         1.45 o
   8  -1   7          0.20         -0.19         2.27 o
   9  -1   7        212.44        219.03         6.90 o
  10  -1   7          0.38          0.87         3.55 o
  -7   0   7          5.17          2.97         2.68 o
  -6   0   7        240.58        245.28         7.62 o
  -5   0   7          9.37          8.51         2.13 o
  -4   0   7         18.84         20.34         5.66 o
  -3   0   7        382.24        390.83         8.66 o
  -2   0   7        859.58        871.51        13.33 o
  -1   0   7        220.27        240.90         4.41 o
   0   0   7        184.88        188.31         3.73 o
   1   0   7         51.35         53.29         1.98 o
   2   0   7          4.24          3.30         0.74 o
   3   0   7         60.20         60.43         1.57 o
   4   0   7        110.56        101.33         2.14 o
   5   0   7         44.97         54.74         1.79 o
   6   0   7         44.40         49.52         2.45 o
   7   0   7          6.92          6.35         1.60 o
   8   0   7         32.23         32.71         3.09 o
   9   0   7        212.23        222.81         7.11 o
  10   0   7         30.96         25.60         3.94 o
  -8   1   7        246.64        246.18        14.76 o
  -7   1   7         52.97         53.70         8.48 o
  -6   1   7         20.62         23.13         3.02 o
  -5   1   7         40.71         41.56         3.41 o
  -4   1   7         50.58         46.75         3.30 o
  -3   1   7        670.51        668.90         8.64 o
  -2   1   7       1367.25       1334.02        16.19 o
  -1   1   7        440.38        442.69         6.19 o
   0   1   7        382.27        357.39         5.29 o
   1   1   7        128.74        116.23         2.61 o
   2   1   7         15.64         15.92         0.92 o
   3   1   7         58.13         56.61         2.13 o
   4   1   7        875.61        858.42         8.05 o
   5   1   7          3.41          4.07         0.88 o
   6   1   7         90.83         91.56         2.87 o
   7   1   7        370.29        389.68         8.00 o
   8   1   7          3.30          0.82         1.79 o
   9   1   7         65.91         68.82         4.64 o
  10   1   7         68.12         84.74        11.63 o
  -8   2   7         56.81         62.44         8.30 o
  -7   2   7         19.54         18.88         4.75 o
  -6   2   7          5.70          4.87         2.23 o
  -5   2   7        230.81        217.58         6.53 o
  -4   2   7          8.40          8.88         1.81 o
  -3   2   7        112.15        113.72         3.17 o
  -2   2   7       3797.11       3830.60        34.16 o
  -1   2   7        267.08        278.37         3.75 o
   0   2   7         51.73         50.27         3.56 o
   1   2   7        433.78        410.04         4.48 o
   2   2   7         93.32         83.42         1.93 o
   3   2   7         87.60         92.34         2.97 o
   4   2   7        415.40        422.24         5.84 o
   5   2   7        826.49        826.86         9.64 o
   6   2   7          1.03          1.41         0.93 o
   7   2   7        152.95        149.24         4.87 o
   8   2   7         86.60         92.64         6.18 o
   9   2   7          0.72          1.84         2.17 o
  10   2   7         48.60         58.70         4.99 o
  -8   3   7        128.96        140.41        11.05 o
  -7   3   7          0.69          1.30         2.51 o
  -6   3   7          6.17          2.73         2.13 o
  -5   3   7         31.35         30.47         3.00 o
  -4   3   7        138.03        137.26        14.17 o
  -3   3   7         26.10         25.15         1.47 o
  -2   3   7        510.93        497.22         7.54 o
  -1   3   7        227.95        236.27         5.53 o
   0   3   7         45.71         41.07         1.44 o
   1   3   7        800.44        754.63         7.04 o
   2   3   7       1239.82       1207.64        12.17 o
   3   3   7          0.75          0.43         0.57 o
   4   3   7         65.63         66.47         3.31 o
   5   3   7         82.15         78.47         2.57 o
   6   3   7          4.65          4.71         1.11 o
   7   3   7        130.70        144.52         5.01 o
   8   3   7          8.90          9.27         2.23 o
   9   3   7         25.20         22.61         4.27 o
  10   3   7          7.59          8.63         3.29 o
  -7   4   7         10.22          9.94         2.93 o
  -6   4   7         13.45         18.48         3.74 o
  -5   4   7         18.40         15.06         1.89 o
  -4   4   7        417.70        421.32         6.80 o
  -3   4   7          5.48          5.78         0.99 o
  -2   4   7         85.22         89.29         2.25 o
  -1   4   7        129.57        144.87         3.00 o
   0   4   7        143.35        139.30         2.47 o
   1   4   7        110.07        107.74         2.62 o
   2   4   7       1252.01       1216.57        12.50 o
   3   4   7        233.13        224.92         4.04 o
   4   4   7         25.99         29.93         1.77 o
   5   4   7        497.80        501.45         8.69 o
   6   4   7         86.41         87.33         3.05 o
   7   4   7         26.87         21.89         2.57 o
   8   4   7        201.03        213.78         7.90 o
   9   4   7         20.53         26.96         5.82 o
  -7   5   7         12.28          6.38         4.29 o
  -6   5   7        110.49        108.70         5.23 o
  -5   5   7         37.60         37.47         3.70 o
  -4   5   7        436.07        410.02         9.95 o
  -3   5   7         50.31         54.15         2.22 o
  -2   5   7         31.20         33.16         1.79 o
  -1   5   7        317.03        333.91         4.52 o
   0   5   7          1.94          5.21         1.19 o
   1   5   7         92.83         91.18         2.89 o
   2   5   7       1751.78       1702.11        16.70 o
   3   5   7       1080.92       1024.77        12.04 o
   4   5   7         45.95         41.50         3.10 o
   5   5   7        472.41        488.17         7.41 o
   6   5   7         16.39         16.03         1.80 o
   7   5   7         13.45         11.58         2.23 o
   8   5   7         37.19         35.62         3.74 o
   9   5   7        137.07        149.70         6.85 o
  -7   6   7         77.44         78.94         8.32 o
  -6   6   7         92.34         99.44         5.37 o
  -5   6   7         24.25         24.58         2.81 o
  -4   6   7         59.67         62.05         3.06 o
  -3   6   7        175.39        185.18         3.79 o
  -2   6   7         44.27         49.42         2.23 o
  -1   6   7         67.22         66.35         2.74 o
   0   6   7        165.91        181.64         3.70 o
   1   6   7          0.29          1.41         0.76 o
   2   6   7        772.84        790.89         9.57 o
   3   6   7        926.65        865.62        10.35 o
   4   6   7         46.48         44.41         2.39 o
   5   6   7        329.70        343.32         6.22 o
   6   6   7        488.14        493.58         7.92 o
   7   6   7         44.44         49.84         3.86 o
   8   6   7          4.06          1.65         2.33 o
   9   6   7        107.80        116.17         7.03 o
  -7   7   7          0.01          0.46         2.90 o
  -6   7   7        227.42        221.13         7.34 o
  -5   7   7          8.42          9.19         3.11 o
  -4   7   7        138.56        134.99         5.11 o
  -3   7   7         65.95         76.40         3.30 o
  -2   7   7         74.58         70.02         3.95 o
  -1   7   7          9.46         12.53         1.80 o
   0   7   7        116.95        111.07         3.90 o
   1   7   7        494.67        513.88         7.28 o
   2   7   7         13.32         14.26         2.11 o
   3   7   7        331.69        322.82         5.73 o
   4   7   7          4.53          3.20         1.17 o
   5   7   7          3.99          4.16         1.20 o
   6   7   7        211.70        218.00         5.40 o
   7   7   7          1.80          2.18         2.12 o
   8   7   7         40.67         45.45         4.51 o
  -6   8   7         75.39         85.22         5.54 o
  -5   8   7        106.61        100.82         6.52 o
  -4   8   7         42.20         35.41         3.78 o
  -3   8   7        138.76        148.38         9.76 o
  -2   8   7         57.40         63.39         4.05 o
  -1   8   7         20.71         21.79         2.57 o
   0   8   7         80.56         77.83         4.57 o
   1   8   7         48.66         54.44         4.15 o
   2   8   7         59.06         57.82         2.74 o
   3   8   7         52.87         53.70         2.82 o
   4   8   7         20.14         16.20         1.95 o
   5   8   7         26.41         24.44         2.37 o
   6   8   7        110.23        127.75         7.19 o
   7   8   7        412.14        405.44        10.20 o
   8   8   7          8.70         10.63         3.52 o
  -6   9   7         57.75         54.55         7.85 o
  -5   9   7        193.32        202.69         7.27 o
  -4   9   7          0.01         -0.01         2.36 o
  -3   9   7         50.63         56.45         4.28 o
  -2   9   7        304.81        326.24         8.29 o
  -1   9   7         44.40         44.91         3.63 o
   0   9   7         28.43         23.71         2.76 o
   1   9   7        372.22        387.57         8.96 o
   2   9   7          0.03          0.01         1.66 o
   3   9   7         34.72         30.94         2.47 o
   4   9   7        122.07        125.66         7.13 o
   5   9   7         11.23         12.26         2.24 o
   6   9   7         49.47         49.79         3.57 o
   7   9   7        104.17        115.16         6.66 o
  -5  10   7        203.28        187.69         9.67 o
  -4  10   7          7.32          7.38         4.04 o
  -3  10   7          0.04         -0.50         2.47 o
  -2  10   7        220.52        220.78         7.26 o
  -1  10   7         84.93         86.14         5.10 o
   0  10   7         63.84         59.35         4.35 o
   1  10   7        479.65        463.12        10.30 o
   2  10   7         38.00         39.14         3.65 o
   3  10   7         24.60         23.84         3.14 o
   4  10   7          3.23          2.62         2.16 o
   5  10   7        152.55        143.79        12.11 o
   6  10   7         17.68         14.26         3.13 o
   7  10   7         95.03         99.68        10.18 o
  -3  11   7         15.08         15.69         5.11 o
  -2  11   7         51.87         57.58         6.06 o
  -1  11   7        297.73        273.79         8.48 o
   0  11   7         61.59         59.94         4.76 o
   1  11   7         24.92         26.93         7.78 o
   2  11   7         76.03         76.58         5.15 o
   3  11   7          4.29          6.19         2.54 o
   4  11   7         25.24         25.58         3.68 o
   5  11   7         18.44         18.89         3.81 o
  -2  12   7          0.95          0.65         4.88 o
  -1  12   7        144.27        152.13         7.18 o
   0  12   7          0.20         -1.24         2.57 o
   1  12   7          0.19          1.80         2.60 o
   2  12   7        201.70        221.24        24.78 o
   3  12   7          3.00          1.90         2.76 o
   4  12   7          1.08          3.94         4.51 o
  -2  -8   8          2.48          2.53         4.83 o
  -1  -8   8        121.54        133.52        10.63 o
   0  -8   8          1.13          3.37         2.76 o
   1  -8   8          3.60          3.47         2.71 o
   2  -8   8         32.20         40.04         4.24 o
   3  -8   8         14.97         15.96         3.55 o
   4  -8   8         35.06         34.00         4.57 o
  -2  -7   8        113.38        126.60         8.00 o
  -1  -7   8         15.50         14.10         3.02 o
   0  -7   8         24.78         29.15         3.52 o
   1  -7   8         32.04         36.06         3.76 o
   2  -7   8         10.48          9.66         3.29 o
   3  -7   8        137.96        135.55         6.07 o
   4  -7   8         57.41         62.05         4.92 o
   5  -7   8         12.33         13.86         3.20 o
   6  -7   8         21.22         24.86         3.89 o
  -4  -6   8          3.77          4.03         3.58 o
  -3  -6   8         79.57         82.10         5.50 o
  -2  -6   8        219.43        219.29        17.98 o
  -1  -6   8         17.37         18.65         2.87 o
   0  -6   8          7.20          6.32         2.25 o
   1  -6   8          4.93          4.92         2.09 o
   2  -6   8         49.40         50.47         3.95 o
   3  -6   8         78.70         90.77         4.97 o
   4  -6   8         21.80         27.17         3.34 o
   5  -6   8         11.27         13.40         4.15 o
   6  -6   8        178.72        177.18         6.94 o
   7  -6   8         10.44          9.76         4.46 o
  -5  -5   8         53.74         55.14         8.21 o
  -4  -5   8          8.80          7.10         3.08 o
  -3  -5   8         71.11         64.64         4.74 o
  -2  -5   8         43.78         47.26         3.18 o
  -1  -5   8          0.65         -0.69         1.39 o
   0  -5   8         21.70         21.43         2.21 o
   1  -5   8          0.93         -0.44         1.56 o
   2  -5   8          0.39          0.99         1.61 o
   3  -5   8        251.87        267.04         7.26 o
   4  -5   8        183.29        185.17        14.63 o
   5  -5   8         47.30         51.09         4.08 o
   6  -5   8        104.40        107.80         5.58 o
   7  -5   8        171.88        178.14         7.16 o
   8  -5   8         37.99         35.13         6.07 o
  -5  -4   8        143.28        133.51         6.97 o
  -4  -4   8         31.00         25.92         5.15 o
  -3  -4   8         11.89         12.60         2.14 o
  -2  -4   8         25.22         28.84         2.48 o
  -1  -4   8        260.11        236.66         5.36 o
   0  -4   8        390.23        378.28        13.06 o
   1  -4   8        195.79        203.28         4.77 o
   2  -4   8         63.70         64.90         4.85 o
   3  -4   8          0.04          0.29         1.04 o
   4  -4   8         24.75         24.10         2.51 o
   5  -4   8         27.59         32.09         4.75 o
   6  -4   8          9.71         12.14         4.29 o
   7  -4   8        158.92        145.94         6.16 o
   8  -4   8         28.02         29.58         5.66 o
  -6  -3   8         12.49          6.96         3.62 o
  -5  -3   8          7.00          6.73         2.88 o
  -4  -3   8         10.50         15.14         2.94 o
  -3  -3   8          1.97          2.30         1.52 o
  -2  -3   8          0.05         -0.22         1.23 o
  -1  -3   8          0.66          0.86         1.17 o
   0  -3   8        121.18        117.66         3.61 o
   1  -3   8        343.96        338.34         5.95 o
   2  -3   8         61.84         59.90         2.50 o
   3  -3   8         93.55         90.04         3.12 o
   4  -3   8        209.13        207.06         7.72 o
   5  -3   8        127.16        122.12         3.53 o
   6  -3   8         24.56         22.79         2.67 o
   7  -3   8         39.28         40.89         3.59 o
  -6  -2   8        152.00        132.91         6.87 o
  -5  -2   8          0.05         -0.78         2.17 o
  -4  -2   8          7.58          9.12         2.68 o
  -3  -2   8        329.77        345.88         6.46 o
  -2  -2   8         33.28         29.80         2.23 o
  -1  -2   8        360.03        331.87         5.94 o
   0  -2   8         70.40         62.70         2.69 o
   1  -2   8         18.79         15.65         1.96 o
   2  -2   8          1.04          1.42         0.88 o
   3  -2   8        157.02        154.55         3.52 o
   4  -2   8         77.63         75.10         2.56 o
   5  -2   8          0.73          1.51         1.05 o
   6  -2   8         62.79         65.16         2.91 o
   7  -2   8         99.88        113.19         4.27 o
   8  -2   8        128.60        145.69         7.54 o
   9  -2   8          7.14          7.31         4.16 o
  -6  -1   8         71.10         79.91         6.17 o
  -5  -1   8         46.61         55.92         4.80 o
  -4  -1   8         36.14         36.10         3.94 o
  -3  -1   8         19.93         17.35         1.84 o
  -2  -1   8         20.28         19.75         1.80 o
  -1  -1   8        378.49        346.76         5.92 o
   0  -1   8        226.63        207.67         4.37 o
   1  -1   8         34.17         31.06         1.92 o
   2  -1   8        571.44        559.62         7.31 o
   3  -1   8        394.42        385.72         7.06 o
   4  -1   8         32.79         31.54         1.83 o
   5  -1   8        457.97        476.05         8.03 o
   6  -1   8         47.52         48.30         2.11 o
   7  -1   8          6.44          3.57         1.72 o
   8  -1   8         76.37         88.94         4.57 o
   9  -1   8          0.29         -2.30         3.44 o
  10  -1   8         17.44         21.14         5.43 o
  -7   0   8         77.21         70.84         8.34 o
  -6   0   8         11.03         13.10         3.47 o
  -5   0   8         92.51         87.57         5.23 o
  -4   0   8         29.01         25.16         3.64 o
  -3   0   8        172.46        187.47         4.44 o
  -2   0   8         71.54         75.07         4.63 o
  -1   0   8        270.63        260.49         4.89 o
   0   0   8        624.52        625.76         8.23 o
   1   0   8         17.12         16.34         1.34 o
   2   0   8         47.13         40.99         3.98 o
   3   0   8        333.04        309.61         4.84 o
   4   0   8          1.67          1.49         0.68 o
   5   0   8         95.76         93.56         2.84 o
   6   0   8         63.21         65.66         3.61 o
   7   0   8         25.95         27.70         2.60 o
   8   0   8        290.43        301.95         7.62 o
   9   0   8          0.70          0.92         2.46 o
  10   0   8          4.06          5.72         3.32 o
  -7   1   8          5.95          5.83         3.51 o
  -6   1   8         27.15         23.49         4.16 o
  -5   1   8        345.44        342.57         9.56 o
  -4   1   8         21.34         20.90         2.68 o
  -3   1   8          6.30          5.41         1.32 o
  -2   1   8        131.71        124.55         3.44 o
  -1   1   8          6.40          6.38         1.13 o
   0   1   8         24.18         24.96         1.90 o
   1   1   8        327.78        331.70         5.09 o
   2   1   8         19.23         20.12         1.13 o
   3   1   8         98.48         95.02         2.08 o
   4   1   8        214.09        199.47         4.90 o
   5   1   8          3.26          4.02         1.08 o
   6   1   8        286.85        292.02         6.03 o
   7   1   8         83.70         84.10         7.27 o
   8   1   8          1.96          0.85         1.85 o
   9   1   8         69.19         73.68         4.99 o
  10   1   8         23.43         24.95         7.41 o
  -7   2   8          3.36          0.22         2.92 o
  -6   2   8         12.94          9.62         2.81 o
  -5   2   8        139.27        134.33        10.05 o
  -4   2   8        262.74        263.30         8.79 o
  -3   2   8        480.58        479.98        12.02 o
  -2   2   8         27.09         26.99         1.91 o
  -1   2   8        269.94        279.89         4.92 o
   0   2   8         74.08         70.42         2.40 o
   1   2   8        664.53        668.84         6.61 o
   2   2   8         24.04         26.66         1.28 o
   3   2   8        196.86        200.26         5.29 o
   4   2   8        533.39        494.81         6.67 o
   5   2   8         16.14         14.74         1.42 o
   6   2   8        123.74        123.81         3.46 o
   7   2   8         16.99         15.97         2.28 o
   8   2   8        120.27        130.85         5.26 o
   9   2   8         55.63         64.47         6.45 o
  10   2   8         28.31         25.09         4.10 o
  -7   3   8         64.10         67.88         5.35 o
  -6   3   8          0.13          1.28         2.30 o
  -5   3   8         51.29         48.61         4.10 o
  -4   3   8          7.46         11.45         4.46 o
  -3   3   8          0.56         -0.24         1.08 o
  -2   3   8        136.08        131.27         3.44 o
  -1   3   8        159.37        149.97         3.44 o
   0   3   8        318.51        327.63         4.22 o
   1   3   8          0.23          0.91         0.62 o
   2   3   8        680.05        680.37        15.00 o
   3   3   8        375.37        364.17         5.43 o
   4   3   8        565.14        538.90         7.24 o
   5   3   8         82.91         71.20         2.54 o
   6   3   8        207.77        210.74         5.54 o
   7   3   8        112.37        118.47         4.68 o
   8   3   8         13.06         14.80         2.61 o
   9   3   8         11.86         13.22         3.08 o
  -7   4   8          1.39         -2.25         3.26 o
  -6   4   8          0.01         -0.04         2.56 o
  -5   4   8         11.54         11.06         3.65 o
  -4   4   8         81.04         77.75         4.49 o
  -3   4   8         12.90         15.49         2.36 o
  -2   4   8         82.00         87.41         4.32 o
  -1   4   8        774.01        776.88         8.00 o
   0   4   8          0.81          1.05         0.67 o
   1   4   8         58.53         57.77         2.10 o
   2   4   8          0.50          1.88         0.77 o
   3   4   8         10.37         11.92         1.29 o
   4   4   8        689.43        657.97         8.46 o
   5   4   8         25.76         26.09         1.90 o
   6   4   8         12.89         12.13         1.59 o
   7   4   8        301.65        307.03         7.69 o
   8   4   8         22.41         21.95         3.02 o
   9   4   8         26.85         31.40         5.30 o
  -7   5   8         57.25         81.80         8.47 o
  -6   5   8          8.11          9.18         2.67 o
  -5   5   8          3.20          3.04         1.82 o
  -4   5   8          9.60         10.83         1.93 o
  -3   5   8        201.77        213.90         3.62 o
  -2   5   8          4.95          7.36         1.16 o
  -1   5   8          7.00          3.83         0.90 o
   0   5   8        455.13        423.56         6.15 o
   1   5   8         39.46         38.08         2.00 o
   2   5   8          6.26          6.78         1.08 o
   3   5   8         29.80         29.28         1.88 o
   4   5   8        165.58        154.29         3.72 o
   5   5   8        119.05        113.82         3.43 o
   6   5   8         93.06        100.09         3.48 o
   7   5   8         58.46         57.41         8.75 o
   8   5   8         58.09         54.25        11.82 o
   9   5   8         23.18         19.93         4.49 o
  -6   6   8         76.68        100.50         8.93 o
  -5   6   8         16.07         16.48         4.14 o
  -4   6   8         71.34         67.91         4.05 o
  -3   6   8          8.00         10.82         1.69 o
  -2   6   8          1.53          1.37         1.03 o
  -1   6   8        227.44        202.29         6.78 o
   0   6   8         11.72          6.65         1.10 o
   1   6   8          2.67          2.85         0.95 o
   2   6   8         83.18         88.69         3.14 o
   3   6   8         94.62         93.12         2.95 o
   4   6   8         60.87         58.15         3.79 o
   5   6   8        262.27        266.70         5.66 o
   6   6   8        418.51        398.53        11.65 o
   7   6   8         12.62         11.59         2.48 o
   8   6   8         73.06         76.22         6.78 o
   9   6   8          6.46          6.28         4.43 o
  -6   7   8          0.67          1.10         4.19 o
  -5   7   8          1.51         -0.19         2.23 o
  -4   7   8         56.00         63.12         4.12 o
  -3   7   8         81.36         91.44         3.65 o
  -2   7   8          1.14          2.37         1.86 o
  -1   7   8        141.62        160.62         3.87 o
   0   7   8         22.84         25.46         1.89 o
   1   7   8          1.66          1.31         0.96 o
   2   7   8        106.99        118.57         3.62 o
   3   7   8         41.07         41.09         2.37 o
   4   7   8         18.07         16.64         1.86 o
   5   7   8         18.62         20.01         1.99 o
   6   7   8          0.01         -0.28         1.42 o
   7   7   8         14.41         12.04         2.96 o
   8   7   8        262.85        256.47         8.68 o
  -6   8   8          0.74          2.23         3.02 o
  -5   8   8         87.06         91.93         5.45 o
  -4   8   8        118.85        124.30         6.96 o
  -3   8   8         83.53         87.44         4.92 o
  -2   8   8         50.30         51.24         3.73 o
  -1   8   8         29.10         26.36         5.46 o
   0   8   8          5.20          1.22         1.67 o
   1   8   8          0.04         -0.27         0.91 o
   2   8   8         50.65         50.05         2.39 o
   3   8   8          0.15          2.42         1.04 o
   4   8   8         35.80         37.05         2.58 o
   5   8   8         35.02         37.88         2.80 o
   6   8   8         63.30         61.57         3.63 o
   7   8   8          0.03          0.25         2.40 o
   8   8   8         23.42         28.82         6.37 o
  -5   9   8        223.42        197.54         9.38 o
  -4   9   8          3.47          2.54         2.35 o
  -3   9   8         83.71         84.85         5.16 o
  -2   9   8          5.87          4.85         2.31 o
  -1   9   8         99.57         93.11         4.91 o
   0   9   8        226.19        229.44         6.88 o
   1   9   8         24.02         28.50         3.10 o
   2   9   8         37.51         32.11         3.16 o
   3   9   8         57.31         54.71         3.69 o
   4   9   8         48.05         42.87         3.01 o
   5   9   8          0.55          1.07         1.83 o
   6   9   8          3.33          4.10         2.31 o
   7   9   8         13.96          9.31         3.26 o
  -4  10   8         89.23         72.28         7.62 o
  -3  10   8         50.33         53.24         4.84 o
  -2  10   8          1.72          1.73         2.51 o
  -1  10   8         40.17         36.20         3.66 o
   0  10   8         47.83         51.47         5.75 o
   1  10   8          0.50          0.18         1.85 o
   2  10   8         70.05         60.97         4.46 o
   3  10   8          5.75          5.12         2.24 o
   4  10   8          8.64         11.92         2.86 o
   5  10   8          9.62          8.48         2.60 o
   6  10   8         76.28         73.04         4.57 o
  -3  11   8          0.06         -1.66         3.25 o
  -2  11   8          8.96          4.90         3.22 o
  -1  11   8        151.03        145.05         6.58 o
   0  11   8         62.47         66.75         5.05 o
   1  11   8        306.85        285.18         8.71 o
   2  11   8         21.00         26.56         6.01 o
   3  11   8         62.91         55.45         4.67 o
   4  11   8         11.07          9.04         3.43 o
   5  11   8          0.09          3.26         4.62 o
   6  11   8          1.22         -2.84         5.92 o
   0  12   8          1.55          1.92         2.93 o
   1  12   8         72.73         77.19         5.86 o
   2  12   8          5.99          5.19         3.06 o
  -2  -7   9          1.89          1.12         4.98 o
  -1  -7   9          1.97          0.11         3.83 o
   0  -7   9         97.54        103.42         6.20 o
   1  -7   9          0.06          0.95         2.55 o
   2  -7   9          0.01          0.45         2.53 o
   3  -7   9        170.69        167.95         7.06 o
   4  -7   9          7.97          7.09         3.14 o
  -2  -6   9         82.34         89.17         9.83 o
  -1  -6   9          9.80         12.62         2.79 o
   0  -6   9        180.39        193.21         6.94 o
   1  -6   9         88.78         89.14         5.91 o
   2  -6   9         37.67         40.03         6.75 o
   3  -6   9         28.04         22.96         3.43 o
   4  -6   9        140.03        136.33         6.17 o
   5  -6   9          2.59         -0.54         2.55 o
   6  -6   9         75.34         72.76         5.47 o
  -4  -5   9         17.33         18.27         6.50 o
  -3  -5   9        151.78        168.01         7.43 o
  -2  -5   9        105.05        116.75         4.88 o
  -1  -5   9         19.07         23.76         2.61 o
   0  -5   9        216.78        220.24         6.87 o
   1  -5   9          1.10          3.12         1.51 o
   2  -5   9          3.38          2.34         1.91 o
   3  -5   9          0.62          0.07         1.79 o
   4  -5   9        640.91        630.32        12.28 o
   5  -5   9         13.56          9.10         2.67 o
   6  -5   9         29.29         33.48         3.99 o
   7  -5   9        221.50        220.55         8.10 o
  -4  -4   9         31.85         27.42         6.16 o
  -3  -4   9         19.46         18.48         3.34 o
  -2  -4   9        535.30        569.99         9.39 o
  -1  -4   9         13.63         11.19         2.03 o
   0  -4   9         54.59         47.85         4.19 o
   1  -4   9        125.66        127.61         4.13 o
   2  -4   9          6.42          5.00         1.40 o
   3  -4   9          0.04         -0.34         1.26 o
   4  -4   9        125.33        111.81         6.32 o
   5  -4   9         24.44         28.61         3.23 o
   6  -4   9         14.33         15.81         2.88 o
   7  -4   9         44.75         47.28         7.01 o
  -5  -3   9          1.75          3.67         4.18 o
  -4  -3   9        139.40        145.53         7.92 o
  -3  -3   9         17.61         11.77         2.84 o
  -2  -3   9        314.39        303.32         6.43 o
  -1  -3   9          3.54          2.25         1.46 o
   0  -3   9         43.33         39.58         2.61 o
   1  -3   9         45.31         42.50         2.20 o
   2  -3   9          1.02          0.95         1.09 o
   3  -3   9         40.43         38.04         2.34 o
   4  -3   9        219.10        220.23         4.73 o
   5  -3   9        209.24        216.55         5.39 o
   6  -3   9        176.71        162.96         5.88 o
   7  -3   9         34.16         37.09         5.38 o
  -5  -2   9         12.89          8.98         3.27 o
  -4  -2   9        331.63        324.40        11.85 o
  -3  -2   9          1.74          0.58         2.10 o
  -2  -2   9          8.68          9.14         2.20 o
  -1  -2   9        486.97        465.41         7.68 o
   0  -2   9          7.96         10.20         1.62 o
   1  -2   9         56.94         54.06         2.31 o
   2  -2   9        427.22        404.63         6.39 o
   3  -2   9          0.14          1.05         0.97 o
   4  -2   9         58.85         52.11         2.99 o
   5  -2   9         29.71         30.40         2.21 o
   6  -2   9         18.22         17.64         1.96 o
   7  -2   9         59.82         58.02         5.77 o
  -5  -1   9          1.13          0.80         2.48 o
  -4  -1   9        345.84        356.06         9.33 o
  -3  -1   9        238.85        252.41         5.93 o
  -2  -1   9         37.58         37.86         2.53 o
  -1  -1   9         86.87         92.22         3.35 o
   0  -1   9        526.10        531.96         7.98 o
   1  -1   9          2.09          1.89         1.00 o
   2  -1   9        540.70        554.29         7.65 o
   3  -1   9        471.63        469.17         7.59 o
   4  -1   9          0.06         -0.03         0.94 o
   5  -1   9         96.97        102.27         3.25 o
   6  -1   9         56.25         53.06         4.12 o
   7  -1   9         26.57         27.70         2.98 o
   8  -1   9        115.38        131.04         8.06 o
  -6   0   9         52.67         44.79         4.76 o
  -5   0   9         11.48         14.84         3.11 o
  -4   0   9        370.09        389.56         9.58 o
  -3   0   9        282.70        291.03         5.97 o
  -2   0   9          5.38          4.43         1.37 o
  -1   0   9         34.95         35.08         2.31 o
   0   0   9        416.38        399.37         6.51 o
   1   0   9         14.39          9.10         1.93 o
   2   0   9        278.12        291.57         5.04 o
   3   0   9        760.18        747.49        11.92 o
   4   0   9          1.28          0.88         1.01 o
   5   0   9         16.07         12.28         1.85 o
   6   0   9          8.58          9.78         1.82 o
   7   0   9        113.04        116.08         4.58 o
   8   0   9          3.36          1.82         2.23 o
   9   0   9        222.53        243.53         7.96 o
  -6   1   9        169.80        186.78         7.70 o
  -5   1   9        101.21         92.82         5.58 o
  -4   1   9          6.40          4.13         2.83 o
  -3   1   9        394.51        395.84        16.20 o
  -2   1   9         32.06         29.42         2.17 o
  -1   1   9         19.62         21.28         1.84 o
   0   1   9        191.54        186.34         4.21 o
   1   1   9        260.43        256.48         4.66 o
   2   1   9         42.71         44.26         3.15 o
   3   1   9        259.18        257.69         6.25 o
   4   1   9        100.39         97.03         3.63 o
   5   1   9        126.64        132.55         3.46 o
   6   1   9         56.47         61.56         2.81 o
   7   1   9         15.45         16.34         2.36 o
   8   1   9          3.19          2.33         2.23 o
   9   1   9         28.27         35.14         5.04 o
  -6   2   9         61.48         60.43         6.19 o
  -5   2   9         32.81         30.31         3.57 o
  -4   2   9         23.71         19.40         3.04 o
  -3   2   9         82.35         79.97         3.54 o
  -2   2   9        222.38        220.60         5.99 o
  -1   2   9          4.39          3.51         1.13 o
   0   2   9        852.74        856.88        14.96 o
   1   2   9        282.42        274.65         4.75 o
   2   2   9          5.33          5.91         2.66 o
   3   2   9        399.79        422.41         6.09 o
   4   2   9        128.55        130.84         3.29 o
   5   2   9          2.82          3.11         1.35 o
   6   2   9          0.14         -0.25         1.10 o
   7   2   9        509.09        532.44         8.41 o
   8   2   9          5.41          3.55         2.14 o
   9   2   9          2.71          1.87         2.60 o
  -6   3   9         47.44         51.02         9.55 o
  -5   3   9         88.81         85.01         9.25 o
  -4   3   9         72.19         69.85         4.41 o
  -3   3   9        363.98        363.12         6.52 o
  -2   3   9        358.74        358.92         9.98 o
  -1   3   9          4.59          4.28         1.15 o
   0   3   9        265.95        244.22         4.48 o
   1   3   9       1771.07       1792.10        22.21 o
   2   3   9        477.55        499.84         9.58 o
   3   3   9         59.65         58.46         3.96 o
   4   3   9        133.34        134.61         3.42 o
   5   3   9         47.09         49.63         2.80 o
   6   3   9          2.31          1.84         1.16 o
   7   3   9        429.22        441.10        12.84 o
   8   3   9         33.84         32.44         3.48 o
   9   3   9         54.74         47.04         4.41 o
  -7   4   9          7.26         12.35         6.45 o
  -6   4   9          7.44          9.62         3.46 o
  -5   4   9         37.60         38.20         3.98 o
  -4   4   9        366.42        337.37         8.31 o
  -3   4   9         54.85         50.90         2.76 o
  -2   4   9        211.14        215.06         4.73 o
  -1   4   9         63.69         70.70         2.32 o
   0   4   9          2.64          1.98         0.95 o
   1   4   9        587.92        580.82         9.14 o
   2   4   9        143.30        147.88         3.49 o
   3   4   9        484.15        479.66         6.94 o
   4   4   9        272.84        270.50         5.09 o
   5   4   9         42.32         39.19         2.36 o
   6   4   9         59.05         56.46         2.93 o
   7   4   9        150.68        156.88         5.70 o
   8   4   9        269.29        290.33        11.00 o
   9   4   9        124.67        138.41         6.87 o
  -6   5   9         29.84         25.42         4.24 o
  -5   5   9         43.98         53.34         4.44 o
  -4   5   9         25.37         26.04         3.21 o
  -3   5   9          1.36          1.47         1.47 o
  -2   5   9          2.63          2.65         1.20 o
  -1   5   9        101.51        114.22         3.28 o
   0   5   9         99.67         94.45         3.20 o
   1   5   9        193.99        186.97         4.72 o
   2   5   9        494.76        514.28         8.62 o
   3   5   9        185.18        178.90         4.07 o
   4   5   9         63.08         59.41         2.71 o
   5   5   9        375.49        373.50         6.48 o
   6   5   9          5.58          3.14         1.43 o
   7   5   9         16.47         16.36         2.66 o
   8   5   9          0.07          0.25         2.36 o
   9   5   9         10.02         11.53         4.68 o
  -6   6   9         41.44         42.74         6.64 o
  -5   6   9         49.45         52.15         6.41 o
  -4   6   9        188.71        206.75         6.82 o
  -3   6   9        216.28        230.69         4.48 o
  -2   6   9          6.17          7.49         1.45 o
  -1   6   9        118.98        120.03         3.49 o
   0   6   9          6.46          9.13         1.37 o
   1   6   9          2.16          3.18         1.14 o
   2   6   9        131.46        133.57         3.97 o
   3   6   9         26.57         32.56         2.16 o
   4   6   9         13.14         10.58         1.50 o
   5   6   9        395.08        390.33         6.95 o
   6   6   9         46.73         47.81         3.01 o
   7   6   9         36.20         35.96         3.61 o
   8   6   9         96.00        107.67        16.86 o
  -6   7   9         93.13        106.80         6.78 o
  -5   7   9        101.27        116.81         9.53 o
  -4   7   9        635.20        693.49        19.16 o
  -3   7   9         81.88         86.72         7.32 o
  -2   7   9          9.94          9.95         2.15 o
  -1   7   9         46.81         46.40         2.60 o
   0   7   9        147.56        151.64         3.98 o
   1   7   9         42.39         45.17         2.46 o
   2   7   9         13.78         16.39         1.75 o
   3   7   9        430.64        437.78         7.18 o
   4   7   9          1.37          1.27         1.23 o
   5   7   9        289.13        285.63         6.11 o
   6   7   9         76.65         80.14         4.20 o
   7   7   9          5.59          4.07         2.45 o
   8   7   9         94.08        101.82         6.59 o
  -3   8   9        563.34        616.41        28.60 o
  -2   8   9         43.16         40.49         3.75 o
  -1   8   9         13.05         10.01         4.08 o
   0   8   9        109.41        112.79         4.80 o
   1   8   9          8.75          9.33         1.61 o
   2   8   9          0.63         -0.34         1.13 o
   3   8   9         31.61         33.63         2.49 o
   4   8   9          4.29          4.56         1.54 o
   5   8   9          5.77          6.93         1.78 o
   6   8   9        125.49        126.91         4.82 o
   7   8   9         13.03         12.93         3.20 o
  -4   9   9          0.06          0.40         3.12 o
  -3   9   9        114.27        124.47         6.10 o
  -2   9   9          2.26          1.06         2.42 o
  -1   9   9        124.03        123.58        11.11 o
   0   9   9        112.83        118.28         5.73 o
   1   9   9        110.72        118.53         5.22 o
   2   9   9         45.34         51.13         5.51 o
   3   9   9         46.40         47.44         4.02 o
   4   9   9         42.33         46.24         3.19 o
   5   9   9         62.47         59.46         3.74 o
   6   9   9         52.57         54.01         3.98 o
   7   9   9          0.99          2.65         5.36 o
  -4  10   9         18.29         19.10         4.59 o
  -3  10   9         84.57         96.40         8.75 o
  -2  10   9        166.05        157.77         6.72 o
  -1  10   9         60.20         59.89         7.83 o
   0  10   9        592.14        591.40        12.45 o
   1  10   9        435.93        476.35        16.10 o
   2  10   9          0.00          0.94         2.17 o
   3  10   9          2.85          1.55         2.45 o
   4  10   9          3.61          6.58         3.61 o
   5  10   9         47.20         42.50         3.71 o
   6  10   9         27.21         16.87         4.50 o
  -2  11   9        114.28        117.81         6.86 o
  -1  11   9        142.65        136.49         6.92 o
   0  11   9          1.17          0.84         2.59 o
   1  11   9        256.51        286.69         8.92 o
   2  11   9         35.54         34.08         4.00 o
   3  11   9         56.18         51.35         4.74 o
   4  11   9        223.47        245.14        23.12 o
   5  11   9         36.41         30.51         6.84 o
  -1  -6  10        135.60        142.63         9.79 o
   0  -6  10          9.86          9.38         3.76 o
   1  -6  10          4.78          7.79         2.83 o
   2  -6  10          2.93          4.19         2.88 o
   3  -6  10         13.73         11.10         3.14 o
   4  -6  10         38.39         46.15         4.66 o
   5  -6  10         85.12         87.61         8.44 o
  -3  -5  10         27.69         24.48         7.76 o
  -2  -5  10         17.24         16.90         2.95 o
  -1  -5  10         42.21         38.64         3.42 o
   0  -5  10         30.48         31.51         3.63 o
   1  -5  10         32.37         36.89         3.78 o
   2  -5  10         29.74         29.95         3.79 o
   3  -5  10         19.50         23.98         6.32 o
   4  -5  10          7.00          4.97         2.56 o
   5  -5  10          0.83         -0.48         2.71 o
   6  -5  10        169.08        180.44         7.46 o
  -3  -4  10         87.21         85.66         9.35 o
  -2  -4  10         12.36         14.51         2.64 o
  -1  -4  10          4.30          2.76         1.89 o
   0  -4  10        153.43        154.18         5.01 o
   1  -4  10          2.07          2.64         1.62 o
   2  -4  10          0.17          1.19         1.54 o
   3  -4  10        148.45        158.14         6.06 o
   4  -4  10         18.64         20.99         3.04 o
   5  -4  10         17.88         19.09         3.08 o
   6  -4  10        239.71        243.77        10.85 o
   7  -4  10          5.56          9.00         4.66 o
  -4  -3  10          2.10          2.17         3.23 o
  -3  -3  10        192.67        191.45         7.66 o
  -2  -3  10        158.58        142.24         4.97 o
  -1  -3  10          8.21          7.45         1.88 o
   0  -3  10         50.25         52.92         3.20 o
   1  -3  10         23.20         19.28         2.03 o
   2  -3  10         19.86         21.93         2.76 o
   3  -3  10        137.11        147.25         4.66 o
   4  -3  10        431.96        419.84        10.06 o
   5  -3  10         21.22         18.85         2.84 o
   6  -3  10         33.62         44.47         5.78 o
   7  -3  10         31.24         34.13         5.52 o
  -4  -2  10         28.81         28.05         3.96 o
  -3  -2  10         78.79         65.04        12.27 o
  -2  -2  10        229.84        228.65         5.76 o
  -1  -2  10         60.76         55.32         3.25 o
   0  -2  10         10.00          9.89         1.76 o
   1  -2  10         38.33         37.42         2.42 o
   2  -2  10          2.52          1.88         1.28 o
   3  -2  10         47.23         44.68         2.58 o
   4  -2  10        213.28        220.70         5.44 o
   5  -2  10          6.03          4.14         1.59 o
   6  -2  10         96.88         93.38        12.73 o
   7  -2  10         27.01         25.90         4.84 o
  -5  -1  10          0.07         -0.77         3.18 o
  -4  -1  10         33.46         30.96         5.78 o
  -3  -1  10         30.49         34.26         3.77 o
  -2  -1  10         53.88         56.99         3.31 o
  -1  -1  10          1.04          1.11         1.29 o
   0  -1  10         17.44         18.13         2.41 o
   1  -1  10        183.69        178.89         4.30 o
   2  -1  10        319.09        311.48         5.69 o
   3  -1  10        116.20        117.33         3.49 o
   4  -1  10        198.61        188.81         4.39 o
   5  -1  10         75.85         78.02         4.06 o
   6  -1  10          3.55          4.98         1.90 o
   7  -1  10         38.15         41.33         6.97 o
  -5   0  10         21.70         21.02         3.95 o
  -4   0  10         35.75         38.96         4.13 o
  -3   0  10        289.38        309.94         8.60 o
  -2   0  10          3.98          3.57         1.57 o
  -1   0  10        133.36        131.02         4.09 o
   0   0  10         72.48         76.80         3.67 o
   1   0  10         26.15         25.57         1.99 o
   2   0  10        674.91        661.05         8.77 o
   3   0  10         95.20         90.00         3.05 o
   4   0  10         72.94         70.10         3.56 o
   5   0  10         73.59         65.03         3.84 o
   6   0  10         27.56         24.92         2.70 o
   7   0  10         30.52         30.65         3.15 o
   8   0  10        257.02        275.48        11.29 o
   9   0  10         34.53         34.76         6.47 o
  -5   1  10          2.60          3.89         3.12 o
  -4   1  10         80.69         85.91         5.37 o
  -3   1  10          5.09          3.27         2.16 o
  -2   1  10          9.15         11.50         1.82 o
  -1   1  10        219.77        215.49         5.04 o
   0   1  10         21.56         22.44         2.22 o
   1   1  10         30.11         28.05         2.29 o
   2   1  10        757.30        737.44        15.59 o
   3   1  10        179.93        172.15         4.98 o
   4   1  10         27.53         27.55         2.47 o
   5   1  10        237.17        223.25         6.04 o
   6   1  10        187.51        180.79         8.26 o
   7   1  10         16.92         14.36         2.71 o
   8   1  10         92.95         93.66         7.66 o
   9   1  10         79.24         89.48         8.49 o
  -5   2  10         86.77         86.97         5.81 o
  -4   2  10         14.10         14.90         3.12 o
  -3   2  10          0.44          1.66         2.08 o
  -2   2  10          3.61          4.15         1.49 o
  -1   2  10          0.03         -0.39         1.14 o
   0   2  10         87.16         92.42         3.17 o
   1   2  10        209.69        203.28         5.47 o
   2   2  10         87.01         90.34         3.69 o
   3   2  10        158.49        158.43         6.76 o
   4   2  10          2.34          2.01         1.26 o
   5   2  10        160.03        163.76         5.71 o
   6   2  10         84.95         83.44         4.96 o
   7   2  10          1.10          0.66         1.59 o
   8   2  10         34.72         38.37         4.08 o
   9   2  10        108.69        117.05         7.95 o
  -6   3  10          1.22          1.67         5.16 o
  -5   3  10         34.78         28.12         3.99 o
  -4   3  10         52.21         58.28         4.61 o
  -3   3  10         15.49         12.39         2.11 o
  -2   3  10          6.84          5.17         1.56 o
  -1   3  10         42.24         41.67         2.57 o
   0   3  10         44.56         43.27         2.99 o
   1   3  10        217.81        216.47         5.73 o
   2   3  10         10.91         10.01         1.65 o
   3   3  10         62.24         58.71         4.68 o
   4   3  10          1.76          2.04         1.32 o
   5   3  10          0.15          0.00         1.14 o
   6   3  10        567.56        578.89         8.71 o
   7   3  10         40.28         46.34         4.42 o
   8   3  10          1.30          3.81         2.50 o
   9   3  10        170.30        193.68        14.65 o
  -6   4  10         16.58         17.00         6.03 o
  -5   4  10          3.05          2.00         3.03 o
  -4   4  10          5.06          5.37         2.77 o
  -3   4  10        204.79        221.58         5.47 o
  -2   4  10         96.56         93.32         4.25 o
  -1   4  10         44.80         44.78         2.99 o
   0   4  10        113.82        111.20         4.74 o
   1   4  10          8.11          6.59         1.48 o
   2   4  10          0.98          1.46         1.11 o
   3   4  10        404.75        406.52         8.88 o
   4   4  10         10.79          9.05         1.43 o
   5   4  10          6.04          3.67         1.24 o
   6   4  10         75.12         78.31         3.53 o
   7   4  10        274.11        301.29         6.52 o
   8   4  10         23.56         21.94         3.44 o
   9   4  10         65.58         77.08         7.95 o
  -5   5  10          6.13          7.25         3.99 o
  -4   5  10          3.41          1.83         2.53 o
  -3   5  10         59.01         68.76         4.35 o
  -2   5  10        273.28        300.47         8.09 o
  -1   5  10          1.80          2.28         1.32 o
   0   5  10         18.32         17.70         2.02 o
   1   5  10         74.36         73.49         5.59 o
   2   5  10          4.05          3.57         1.75 o
   3   5  10         49.67         50.89         2.67 o
   4   5  10        106.10        110.44         3.58 o
   5   5  10          1.14          0.98         1.28 o
   6   5  10         88.75         85.82         3.65 o
   7   5  10        165.51        161.13        13.77 o
   8   5  10          1.05          0.86         2.50 o
  -4   6  10         16.18         17.62         4.74 o
  -3   6  10          9.92         11.17         2.42 o
  -2   6  10         63.37         63.31         3.80 o
  -1   6  10         24.64         20.90         3.56 o
   0   6  10          1.08          0.79         1.18 o
   1   6  10        100.35        117.85         3.98 o
   2   6  10         14.10         14.53         1.70 o
   3   6  10          8.09          7.02         1.47 o
   4   6  10         76.54         75.57         3.22 o
   5   6  10          0.69          1.35         1.37 o
   6   6  10         20.46         16.84         2.23 o
   7   6  10         99.80         91.11         5.47 o
   8   6  10          0.07          2.58         2.70 o
  -2   7  10          2.27          2.37         2.57 o
  -1   7  10         81.32         89.86         3.86 o
   0   7  10         34.56         34.41         2.55 o
   1   7  10        117.77        138.38         3.97 o
   2   7  10         97.19        110.76         3.72 o
   3   7  10         14.68         17.04         1.87 o
   4   7  10          2.88          4.45         1.46 o
   5   7  10          0.02         -0.63         1.48 o
   6   7  10         30.34         31.00         2.84 o
   7   7  10         59.69         57.21         6.27 o
   8   7  10         35.79         20.40         5.49 o
  -2   8  10          0.88          2.49         2.65 o
  -1   8  10         23.54         25.72         3.17 o
   0   8  10         10.32         10.01         2.54 o
   1   8  10         20.21         17.26         3.11 o
   2   8  10        601.45        626.33         9.47 o
   3   8  10         12.16         12.64         2.61 o
   4   8  10          0.52          2.06         1.57 o
   5   8  10        196.75        204.32         5.60 o
   6   8  10          1.09         -0.32         1.96 o
   7   8  10          5.88          5.64         3.01 o
  -3   9  10         23.44         34.27         6.59 o
  -2   9  10          3.88          4.44         2.97 o
  -1   9  10        179.89        208.36        10.57 o
   0   9  10         80.08         91.02         5.36 o
   1   9  10          2.77          2.50         2.25 o
   2   9  10         32.20         35.16         3.65 o
   3   9  10        235.48        237.90         5.16 o
   4   9  10          7.67          5.91         2.16 o
   5   9  10         40.78         44.90         3.55 o
   6   9  10         36.76         33.76         5.82 o
  -3  10  10          0.01          1.61         5.17 o
  -2  10  10         51.99         54.64         5.16 o
  -1  10  10        101.97        105.20         8.76 o
   0  10  10         90.16         78.31         7.00 o
   1  10  10          3.04          0.40         2.67 o
   2  10  10         11.77         11.43         3.09 o
   3  10  10         10.75         14.74         3.19 o
   4  10  10         28.74         22.49         3.80 o
   5  10  10         26.81         24.78         3.35 o
   6  10  10        107.13        140.57        11.25 o
  -1  11  10          0.96          0.94         4.76 o
   0  11  10         76.83         68.44         5.48 o
   1  11  10         27.08         24.15         4.03 o
   2  11  10          5.95          2.36         2.93 o
   3  11  10         82.19         85.44         8.44 o
  -1  -5  11          0.87          1.79         4.23 o
   0  -5  11         12.88         20.52         4.71 o
   1  -5  11          0.36         -0.27         2.61 o
   2  -5  11         12.55         13.58         3.12 o
   3  -5  11         67.86         74.89         7.16 o
   4  -5  11         31.71         27.75         5.53 o
   5  -5  11         70.87         76.26         7.92 o
  -2  -4  11        251.29        256.74        13.44 o
  -1  -4  11          5.55          4.72         2.42 o
   0  -4  11         12.96         12.92         2.58 o
   1  -4  11         30.29         32.49         2.93 o
   2  -4  11         16.03         16.65         2.51 o
   3  -4  11          4.09          4.78         2.52 o
   4  -4  11         14.29         18.11         3.29 o
   5  -4  11         19.02         14.68         3.41 o
   6  -4  11         12.92          3.18         4.46 o
  -2  -3  11        365.73        374.51         8.27 o
  -1  -3  11         16.86         14.50         2.56 o
   0  -3  11        176.85        169.42         5.33 o
   1  -3  11          1.42          1.45         1.72 o
   2  -3  11          8.97          9.26         2.01 o
   3  -3  11          2.89          1.31         1.64 o
   4  -3  11         32.11         33.51         3.13 o
   5  -3  11         19.43         12.60         4.02 o
   6  -3  11         40.49         34.68         5.91 o
   7  -3  11        108.65        119.66         9.69 o
  -3  -2  11         30.43         27.93         4.14 o
  -2  -2  11         70.59         71.50         4.13 o
  -1  -2  11        126.64        121.25         7.38 o
   0  -2  11         35.30         28.84         2.67 o
   1  -2  11        285.25        293.43         6.12 o
   2  -2  11         12.24         15.11         2.05 o
   3  -2  11         35.23         38.01         2.67 o
   4  -2  11          2.32          2.36         1.66 o
   5  -2  11         29.13         28.67         3.18 o
   6  -2  11          1.55         -0.64         3.22 o
   7  -2  11          0.04         -0.53         4.14 o
  -4  -1  11        113.48        110.23         9.28 o
  -3  -1  11          4.73          2.16         2.93 o
  -2  -1  11        116.60        107.61         5.13 o
  -1  -1  11        120.81        113.64         4.45 o
   0  -1  11          8.97          9.09         2.02 o
   1  -1  11          8.79          6.65         1.63 o
   2  -1  11        399.16        406.51         7.01 o
   3  -1  11         12.50         10.71         1.75 o
   4  -1  11         17.14         11.27         2.11 o
   5  -1  11         23.56         20.45         2.65 o
   6  -1  11         73.87         72.81         5.61 o
   7  -1  11         17.61         14.23         3.11 o
  -4   0  11        331.55        314.31         9.77 o
  -3   0  11        123.74        128.90         8.46 o
  -2   0  11         18.17         21.39         2.66 o
  -1   0  11        106.28        102.95         4.14 o
   0   0  11         44.33         40.25         2.33 o
   1   0  11          4.35          6.41         1.47 o
   2   0  11        384.03        376.09        12.11 o
   3   0  11        116.92        116.57         4.61 o
   4   0  11         24.63         18.54         3.88 o
   5   0  11        210.58        206.85         6.16 o
   6   0  11          3.46          3.08         1.97 o
   7   0  11         56.11         59.96         4.46 o
   8   0  11          0.64         -2.96         3.95 o
  -4   1  11        170.68        151.09         9.89 o
  -3   1  11         15.11         14.41         3.11 o
  -2   1  11         12.54         14.98         2.74 o
  -1   1  11        122.08        133.14         9.73 o
   0   1  11         58.23         57.27         3.01 o
   1   1  11         12.37          9.39         1.81 o
   2   1  11         60.47         57.79         3.60 o
   3   1  11        634.42        605.52        10.87 o
   4   1  11        111.33        102.39         4.31 o
   5   1  11         75.24         82.27         4.37 o
   6   1  11        163.51        175.68         5.95 o
   7   1  11          0.16          0.82         2.19 o
   8   1  11          1.97          4.77         4.13 o
  -5   2  11         16.16         21.60         6.42 o
  -4   2  11         56.81         55.60         5.50 o
  -3   2  11         23.35         25.12         9.62 o
  -2   2  11         60.89         67.14         3.61 o
  -1   2  11          0.67          0.42         1.40 o
   0   2  11         67.75         65.08         3.87 o
   1   2  11         10.49          8.39         1.77 o
   2   2  11          0.75          1.10         1.31 o
   3   2  11        258.97        263.91        10.68 o
   4   2  11          0.80          2.84         1.57 o
   5   2  11         34.12         32.99         3.06 o
   6   2  11        116.42        118.68         9.00 o
   7   2  11          0.85          1.17         2.08 o
   8   2  11         41.13         37.39         5.73 o
  -5   3  11         11.64         13.32         4.00 o
  -4   3  11          6.83          5.57         4.88 o
  -3   3  11        226.62        225.10         7.48 o
  -2   3  11         38.55         37.11         2.86 o
  -1   3  11          2.22          0.22         1.26 o
   0   3  11        153.96        141.64         4.94 o
   1   3  11        122.65        119.88        12.15 o
   2   3  11         11.22         13.40         2.02 o
   3   3  11         29.03         29.54         2.69 o
   4   3  11          0.68          1.11         1.42 o
   5   3  11         42.77         39.30         3.26 o
   6   3  11         24.12         29.09         3.60 o
   7   3  11        135.80        133.23         6.57 o
   8   3  11         44.22         45.96         6.29 o
  -5   4  11        187.79        191.14         8.91 o
  -4   4  11         12.86          9.62         3.23 o
  -3   4  11         30.71         21.85         4.84 o
  -2   4  11        217.90        220.83         6.87 o
  -1   4  11         16.53         15.35         2.28 o
   0   4  11         77.56         74.50         3.86 o
   1   4  11        203.62        208.86         5.92 o
   2   4  11         38.89         43.66         3.09 o
   3   4  11        371.15        347.79         7.87 o
   4   4  11         15.91         22.75         3.47 o
   5   4  11          0.89          0.17         1.62 o
   6   4  11          4.56          4.26         2.01 o
   7   4  11        114.99        111.13         5.48 o
   8   4  11          2.89          2.13         2.85 o
   9   4  11          9.52          7.60         5.61 o
  -5   5  11        156.34        175.87        12.09 o
  -4   5  11          1.01         -3.81         3.81 o
  -3   5  11          0.63          1.43         3.43 o
  -2   5  11          2.24          1.81         1.86 o
  -1   5  11         70.27         73.38         4.13 o
   0   5  11         53.37         51.97         3.48 o
   1   5  11        339.03        328.59         9.70 o
   2   5  11         11.92         11.74         2.40 o
   3   5  11         67.86         70.22         3.91 o
   4   5  11         49.98         45.98         3.50 o
   5   5  11          0.59          1.01         1.40 o
   6   5  11          3.85          4.27         1.76 o
   7   5  11        134.33        146.90         5.78 o
   8   5  11          0.03         -2.23         4.30 o
  -4   6  11         72.61         72.20         7.90 o
  -3   6  11          8.62          6.50         3.37 o
  -2   6  11         26.93         24.18         2.93 o
  -1   6  11        178.02        174.32         6.67 o
   0   6  11        119.79        112.26         7.60 o
   1   6  11         63.48         68.37         6.96 o
   2   6  11          8.63          8.61         1.96 o
   3   6  11         25.44         24.70         2.75 o
   4   6  11          1.92          1.29         1.58 o
   5   6  11         22.75         23.90         2.44 o
   6   6  11          1.29          0.10         1.77 o
   7   6  11          3.75          1.09         2.57 o
   8   6  11          7.55          7.65         5.08 o
  -2   7  11          0.14         -2.53         2.96 o
  -1   7  11        196.39        195.50         6.12 o
   0   7  11         63.66         54.62         3.74 o
   1   7  11         42.92         36.76         3.17 o
   2   7  11         20.41         19.60         3.15 o
   3   7  11          0.01          0.49         1.43 o
   4   7  11          0.49          0.05         1.49 o
   5   7  11        108.23        102.61         4.44 o
   6   7  11         23.88         19.07         2.70 o
   7   7  11          3.17          2.49         3.04 o
  -2   8  11        121.91        122.15         8.70 o
  -1   8  11        456.54        444.91        14.49 o
   0   8  11         17.27         19.99         2.86 o
   1   8  11         39.84         39.46         6.03 o
   2   8  11         10.44         12.24         2.12 o
   3   8  11         40.44         36.71         2.99 o
   4   8  11         16.83         15.98         2.40 o
   5   8  11         90.69         86.41         9.48 o
   6   8  11        219.44        225.32         6.42 o
   7   8  11          9.30          9.89         4.80 o
  -2   9  11          1.15         -0.13         4.44 o
  -1   9  11        225.45        223.09        11.18 o
   0   9  11        151.79        160.49         8.21 o
   1   9  11          6.54          4.53         2.51 o
   2   9  11          0.86          0.07         2.24 o
   3   9  11         39.98         37.63         3.13 o
   4   9  11          1.76          0.05         1.90 o
   5   9  11          0.36          1.08         1.93 o
   6   9  11         67.20         67.59         5.69 o
  -1  10  11          1.33         -0.74         4.78 o
   0  10  11        318.57        317.33        10.09 o
   1  10  11          6.92          6.02         3.31 o
   2  10  11          0.49          2.66         2.76 o
   3  10  11         97.81         98.49         6.19 o
   4  10  11          0.87          4.10         3.25 o
   5  10  11         27.83         24.69         6.24 o
   0  11  11          0.47         -0.89         5.85 o
   1  11  11         53.44         57.31         7.79 o
   2  11  11         10.69          9.03         5.46 o
   0  -4  12         72.86         77.95         7.26 o
   1  -4  12          3.31          3.80         2.49 o
   2  -4  12          4.52          2.07         4.65 o
   3  -4  12         56.96         57.60         7.05 o
   4  -4  12          1.25         -4.59         4.59 o
  -1  -3  12         28.26         32.27         4.98 o
   0  -3  12        112.90        113.81         4.87 o
   1  -3  12         50.52         52.49         3.58 o
   2  -3  12         38.09         41.80         3.22 o
   3  -3  12        127.10        138.01         5.02 o
   4  -3  12        186.65        184.10        10.52 o
   5  -3  12          3.16          2.83         3.60 o
  -2  -2  12        208.76        218.03         8.64 o
  -1  -2  12          4.75          5.26         2.33 o
   0  -2  12         76.69         74.57         4.99 o
   1  -2  12        152.45        152.55         8.40 o
   2  -2  12          7.66          5.60         1.91 o
   3  -2  12         42.96         39.55         3.55 o
   4  -2  12        159.28        149.64        15.08 o
   5  -2  12         65.27         66.61         6.21 o
   6  -2  12        246.60        240.92        11.85 o
  -2  -1  12        113.16        119.31         7.23 o
  -1  -1  12         86.75         86.14         4.45 o
   0  -1  12         92.55         88.17         4.04 o
   1  -1  12         22.16         20.08         2.73 o
   2  -1  12         34.85         33.27         3.22 o
   3  -1  12         46.54         44.71         6.71 o
   4  -1  12        199.49        187.91         6.32 o
   5  -1  12         11.91          6.06         2.46 o
   6  -1  12          0.04          1.22         2.46 o
   7  -1  12        257.30        258.81        15.56 o
  -3   0  12         18.55         15.47         6.16 o
  -2   0  12         91.79         98.67         5.51 o
  -1   0  12          9.63          8.34         2.16 o
   0   0  12         54.03         53.14         7.68 o
   1   0  12        201.41        198.98         6.33 o
   2   0  12         28.82         24.38         3.06 o
   3   0  12          0.00          0.85         1.69 o
   4   0  12        278.14        279.50        15.80 o
   5   0  12          3.03          4.34         2.14 o
   6   0  12          9.24          7.97         3.00 o
   7   0  12          3.25          4.39         2.93 o
   8   0  12        113.50        137.77        10.27 o
  -3   1  12          1.23          4.92         3.49 o
  -2   1  12         51.78         57.18         3.90 o
  -1   1  12          0.37          1.22         1.82 o
   0   1  12         75.78         69.49         4.24 o
   1   1  12         58.44         54.37         3.76 o
   2   1  12        283.18        291.98         7.51 o
   3   1  12         12.84          8.69         2.44 o
   4   1  12        153.54        142.27         5.44 o
   5   1  12        155.13        151.74        11.40 o
   6   1  12          5.88          7.02         3.01 o
   7   1  12         48.55         57.26         4.67 o
  -4   2  12         78.76         92.97         8.97 o
  -3   2  12          1.39          1.47         3.19 o
  -2   2  12         27.08         35.46         3.25 o
  -1   2  12         12.41         12.38         2.71 o
   0   2  12         40.85         39.24         3.33 o
   1   2  12         12.22         18.33         6.81 o
   2   2  12        511.10        507.70        14.53 o
   3   2  12          9.93          6.97         2.07 o
   4   2  12          5.40          6.32         2.39 o
   5   2  12        324.49        346.20         8.64 o
   6   2  12          2.58         -0.46         2.01 o
   7   2  12         25.09         18.70         3.25 o
  -4   3  12        210.16        245.30        13.41 o
  -3   3  12         62.82         58.55         7.29 o
  -2   3  12         10.47          9.86         2.70 o
  -1   3  12         26.07         22.26         5.40 o
   0   3  12          5.28          4.13         1.90 o
   1   3  12         44.31         42.22         3.31 o
   2   3  12         61.28         62.88         4.00 o
   3   3  12         18.30         16.70         2.40 o
   4   3  12          1.18          0.89         1.64 o
   5   3  12         67.93         63.77         4.35 o
   6   3  12         76.20         79.22         9.37 o
   7   3  12          1.15          1.23         2.52 o
  -3   4  12          4.94          4.19         4.13 o
  -2   4  12         46.59         47.27         3.82 o
  -1   4  12         13.63         12.27         2.37 o
   0   4  12         42.63         34.78         3.24 o
   1   4  12          1.78          1.80         1.62 o
   2   4  12         61.87         58.43         6.57 o
   3   4  12        208.59        196.31        12.19 o
   4   4  12        183.53        176.77         6.12 o
   5   4  12          0.45          1.52         1.86 o
   6   4  12         54.50         60.80         4.45 o
   7   4  12         23.81         21.53         3.43 o
  -4   5  12         11.98          9.26         5.80 o
  -3   5  12        347.56        373.02        12.73 o
  -2   5  12          5.02          8.02         2.49 o
  -1   5  12         36.63         32.64         3.20 o
   0   5  12        370.84        373.85         8.63 o
   1   5  12        123.34        132.57         5.16 o
   2   5  12          0.05          0.13         1.58 o
   3   5  12         40.16         35.69         7.17 o
   4   5  12         59.12         58.07         4.38 o
   5   5  12         20.12         20.28         2.93 o
   6   5  12         75.68         81.15         5.27 o
   7   5  12         44.86         48.71         6.63 o
  -3   6  12          0.83          1.32         3.61 o
  -2   6  12        142.66        151.41         6.12 o
  -1   6  12          4.21          4.62         2.21 o
   0   6  12        223.76        234.15        10.33 o
   1   6  12        312.01        330.61         8.23 o
   2   6  12          2.27          1.24         1.73 o
   3   6  12        252.20        251.57         7.23 o
   4   6  12          7.18          4.00         2.21 o
   5   6  12          2.99          2.50         2.15 o
   6   6  12         79.23         73.81         9.84 o
   7   6  12        138.64        155.77        10.45 o
  -2   7  12        114.59        138.45         9.65 o
  -1   7  12          1.05         -0.22         2.13 o
   0   7  12          7.70          8.54         3.34 o
   1   7  12        367.22        394.58        16.80 o
   2   7  12          5.54          8.59         2.29 o
   3   7  12          0.60         -1.06         1.92 o
   4   7  12        109.38        108.41         5.46 o
   5   7  12         13.27          8.98         2.63 o
   6   7  12          0.00          1.17         2.72 o
   7   7  12         65.58         53.78         7.61 o
  -2   8  12          6.18          6.19         3.31 o
  -1   8  12          0.40          3.25         3.53 o
   0   8  12         49.37         52.11         4.23 o
   1   8  12        113.29        116.23         9.32 o
   2   8  12         75.69         83.69         5.16 o
   3   8  12          7.86          5.44         2.39 o
   4   8  12        183.91        185.12        11.40 o
   5   8  12        109.02        116.07         7.52 o
   6   8  12          0.04          0.69         3.25 o
  -1   9  12        119.00        113.15         9.69 o
   0   9  12          4.95          8.06         3.60 o
   1   9  12         23.88         28.59         5.33 o
   2   9  12         35.90         31.90         5.54 o
   3   9  12         17.32         14.38         2.72 o
   4   9  12         12.88         17.96         2.95 o
   5   9  12        279.72        285.15        12.95 o
   2  10  12         88.87         90.21         8.97 o
   3  10  12          1.00          0.76         5.34 o
   1  -3  13         35.01         42.49         6.45 o
   2  -3  13          9.78          6.72         3.60 o
   0  -2  13         44.55         48.45         6.78 o
   1  -2  13        282.09        288.39         7.03 o
   2  -2  13          7.67          8.41         2.86 o
   3  -2  13          2.59          1.21         3.78 o
   4  -2  13          0.27         -1.82         3.87 o
  -1  -1  13          0.10         -0.74         3.05 o
   0  -1  13         29.59         27.71         3.11 o
   1  -1  13        123.34        130.84         5.86 o
   2  -1  13         12.85         10.08         2.61 o
   3  -1  13          6.65          7.56         2.61 o
   4  -1  13          4.01          1.81         2.34 o
   5  -1  13          0.00         -0.55         2.48 o
   6  -1  13         36.30         47.09         6.33 o
  -2   0  13         16.15         23.25         6.49 o
  -1   0  13         17.23         16.84         2.49 o
   0   0  13          4.00          4.81         2.49 o
   1   0  13         75.40         73.91         9.14 o
   2   0  13         11.38          7.84         2.44 o
   3   0  13         98.91         92.63         5.06 o
   4   0  13          8.90          6.46         3.43 o
   5   0  13         43.57         41.66         3.97 o
   6   0  13         82.25         66.55         5.00 o
  -1   1  13         88.95         88.33         7.67 o
   0   1  13          3.38          2.28         2.22 o
   1   1  13          3.51          1.57         2.16 o
   2   1  13         60.33         56.73        10.70 o
   3   1  13          0.01         -0.34         2.03 o
   4   1  13         60.74         58.60         4.41 o
   5   1  13        177.15        171.99        10.76 o
   6   1  13         10.73          8.54         2.82 o
  -1   2  13         28.21         21.65         3.17 o
   0   2  13          3.40          1.04         2.11 o
   1   2  13          3.81          2.11         2.03 o
   2   2  13          8.24          6.15         2.14 o
   3   2  13          8.38          6.94         2.40 o
   4   2  13         14.50         12.36         2.67 o
   5   2  13        106.04        113.43         5.80 o
   6   2  13         59.78         63.55         4.84 o
   7   2  13         53.16         55.14         7.30 o
  -2   3  13          1.08          0.70         3.36 o
  -1   3  13          3.64          7.00         2.56 o
   0   3  13         21.53         22.42         3.29 o
   1   3  13         68.95         73.24         4.64 o
   2   3  13         36.77         35.75         3.49 o
   3   3  13          5.63          4.39         2.14 o
   4   3  13         29.47         24.15         3.05 o
   5   3  13         10.73          8.60         2.88 o
   6   3  13         27.65         19.78         6.06 o
   7   3  13          1.06          1.43         4.30 o
  -2   4  13          8.17         10.70         4.19 o
  -1   4  13          2.18          2.47         2.30 o
   0   4  13          0.08         -0.19         2.13 o
   1   4  13          0.76          0.60         2.03 o
   2   4  13         87.53         99.85         5.19 o
   3   4  13          5.71          3.41         2.03 o
   4   4  13          0.15          0.29         1.95 o
   5   4  13          8.07          8.24         2.67 o
   6   4  13         28.93         25.65         3.54 o
   7   4  13         32.10         30.33         5.94 o
  -2   5  13         13.51         15.77         3.43 o
  -1   5  13          1.97          0.31         2.27 o
   0   5  13         56.41         50.28         4.06 o
   1   5  13        109.24        121.79        14.66 o
   2   5  13          2.33          1.66         1.97 o
   3   5  13          0.01         -0.52         1.87 o
   4   5  13          0.38         -1.90         1.90 o
   5   5  13         12.07          8.62         2.65 o
   6   5  13          0.12         -0.41         3.84 o
  -2   6  13         85.76         88.54         5.64 o
  -1   6  13          0.00         -0.88         2.31 o
   0   6  13         19.55         20.75         5.15 o
   1   6  13        143.00        152.28         6.21 o
   2   6  13          0.92          1.88         2.68 o
   3   6  13          0.03          0.62         2.25 o
   4   6  13         83.02         86.66         5.37 o
   5   6  13          1.91          1.72         2.45 o
   6   6  13         26.27         24.89         5.83 o
  -2   7  13         54.02         70.27         8.32 o
  -1   7  13         32.01         28.02         3.86 o
   0   7  13          8.24          7.84         4.78 o
   1   7  13         11.18         12.84         2.94 o
   2   7  13         12.84         20.70         5.54 o
   3   7  13         31.82         29.54         3.57 o
   4   7  13         12.26         11.48         2.93 o
   5   7  13          2.88          1.12         3.86 o
   0   8  13         34.11         31.74         4.23 o
   1   8  13          1.21         -0.91         2.62 o
   2   8  13         13.68          6.31         2.79 o
   3   8  13         32.57         42.21         5.77 o
   4   8  13          8.96          9.54         4.52 o
   3   9  13         21.22         20.77         5.52 o
   3   0  14         68.98         55.53         6.87 o
   0   1  14          0.27          1.09         4.00 o
   1   1  14         71.85         70.83         7.57 o
   2   1  14          2.75          0.71         2.48 o
   3   1  14          0.00         -1.70         3.45 o
   4   1  14         21.73         28.89         5.05 o
  -1   2  14         34.44         41.26         6.74 o
   0   2  14          8.37         12.02         4.25 o
   1   2  14         55.88         53.45         4.45 o
   2   2  14         26.90         21.95         3.31 o
   3   2  14          2.70          2.16         2.35 o
   4   2  14         99.88         86.94         7.42 o
  -1   3  14         45.73         56.29         7.51 o
   0   3  14          1.07          0.89         3.64 o
   1   3  14         31.08         23.84         3.45 o
   2   3  14        106.45         94.64         5.56 o
   3   3  14         41.21         37.34         3.91 o
   4   3  14         17.02         16.47         3.22 o
  -1   4  14         76.19         80.27         8.21 o
   0   4  14         31.75         31.46         5.54 o
   1   4  14         10.13          6.60         2.75 o
   2   4  14         64.21         69.39         5.04 o
   3   4  14        101.64         99.47         5.79 o
   4   4  14          3.91          2.15         2.60 o
   0   5  14        157.54        154.36         9.93 o
   1   5  14          7.35          3.17         2.52 o
   2   5  14          2.43          3.86         2.49 o
   3   5  14          1.36          0.59         2.45 o
   2   6  14         20.14         15.12         4.26 o
                                                
